# Supplementary material for: Transcriptome-wide N6-methyladenosine methylation profile of atherosclerosis in mice
Source: BMC Genomics. 2023 Dec 14;24:774. doi: 10.1186/s12864-023-09878-1 (PMC10720251; doi:10.1186/s12864-023-09878-1)
Supplement: Supplementary file 1 — Supplementary Material 1 [file 12864_2023_9878_MOESM1_ESM.xlsx]

## Sheet: Sheet1
Supplementary Table S1 Primer list
Gene	sequence
Mouse-Acod1-F	5'-TATGCCAACTACTCCCCCGA-3'
Mouse-Acod1-R	5'-CGGGAAGCTCTTAAAGGCCA-3'
Mouse-Fcrls-F	5'-GGGCTTCCATCTGGTAGAATG -3'
Mouse-Fcrls-R	5'-CTGACTGTGTGACTTTGGCTGA -3'
Mouse-Fabp5-F	5'-TGGGAAGATGATCGTGGAGTG -3'
Mouse-Fabp5-R	5'-CTGGCAGCTAACTCCTGTCC -3'
Mouse-St18-F	5'-AGGGAGGTGTGACGTAAGGA-3'
Mouse-St18-R	5'-GCCTTTGACTGCTCGGAGAT-3'
Mouse-Epor-F	5'-CATTCTGGTCCTCATCTCGCTGTTG-3'
Mouse-Epor-R	5'-CAAACTCGCTCTCTGGGCTTGG-3'
Mouse-Rasgef1c-F	5'-GGTTCAACAGACTATGCTACCT -3'
Mouse-Rasgef1c-R	5'-ACATCGATGAAGAACTCGATCA -3'
Mouse-Stt3b-F	5'-AGATTTTCGCACTCCCCCAG-3'
Mouse-Stt3b-R	5'-ATCCTGACAAGCCAGTGCTC-3'
Mouse -GAPDH-F	5'-GCGACTTCAACAGCAACTCC-3'
Mouse -GAPDH-R	5'-CACCCTGTTGCTGTAGCCGTA-3'
