# Supplementary material for: Transcriptome-wide N6-methyladenosine methylation profile of atherosclerosis in mice
Source: BMC Genomics. 2023 Dec 14;24:774. doi: 10.1186/s12864-023-09878-1 (PMC10720251; doi:10.1186/s12864-023-09878-1)
Supplement: Supplementary file 2 — Supplementary Material 2 [file 12864_2023_9878_MOESM2_ESM.xlsx]

## Sheet: Sheet1
Supplementary Table S2 Number of peaks per gene
Number of peak	ApoE-/--Ctrl	ApoE-/--HFD
1	0.4931	0.4933
2	0.2656	0.2709
3	0.131	0.1251
4	0.058	0.0599
5	0.0265	0.0266
>5	0.0259	0.024
