# Supplementary material for: Transcriptome-wide N6-methyladenosine methylation profile of atherosclerosis in mice
Source: BMC Genomics. 2023 Dec 14;24:774. doi: 10.1186/s12864-023-09878-1 (PMC10720251; doi:10.1186/s12864-023-09878-1)
Supplement: Supplementary file 3 — Supplementary Material 3 [file 12864_2023_9878_MOESM3_ESM.xlsx]

## Sheet: Sheet1
Supplementary Table S3 differently methylated m6A peaks between AS and Ctrl group
seqnames	start	end	width	geneId	transcriptId	transcript_biotype	distanceToTSS	geneName	Description	GO	KEGG	name	blockCount	blockSizes	blockStarts	diff.lg.fdr	diff.p	diff.log2.fc	annotation	geneChr	geneStart	geneEnd	geneLength	geneStrand
chr1	4524942	4525242	301	ENSMUSG00000102269	ENSMUST00000195361	processed_pseudogene	2037	Gm7357	predicted gene 7357 [Source:MGI Symbol;Acc:MGI:3643257]	NA	NA	ENSMUSG00000102269	1	300,	0	-0.851	0.0229087	-1.61	Exon (ENSMUST00000195361/ENSMUSG00000102269, exon 2 of 2)	1	4522905	4526737	3833	1
chr1	4526078	4526737	660	ENSMUSG00000096126	ENSMUST00000180019	snRNA	-2280	Gm22307	predicted gene, 22307 [Source:MGI Symbol;Acc:MGI:5452084]	NA	NA	ENSMUSG00000102269	1	659,	0	-0.807	0.0269153	-0.835	Exon (ENSMUST00000195361/ENSMUSG00000102269, exon 2 of 2)	1	4529017	4529123	107	1
chr1	4891930	4893487	1558	ENSMUSG00000033813	ENSMUST00000165720	protein_coding	33892	Tcea1	transcription elongation factor A (SII) 1 [Source:MGI Symbol;Acc:MGI:1196624]	GO:0003676(nucleic acid binding);GO:0003677(DNA binding);GO:0005515(protein binding);GO:0005634(nucleus);GO:0005654(nucleoplasm);GO:0005669(transcription factor TFIID complex);GO:0005730(nucleolus);GO:0006351(transcription, DNA-templated);GO:0006355(regulation of transcription, DNA-templated);GO:0008270(zinc ion binding);GO:0030218(erythrocyte differentiation);GO:0045893(positive regulation of tr…	NA	ENSMUSG00000033813	2	139,71,	0,1486	-4.5	3.54813e-07	-1.16	Exon (ENSMUST00000081551/ENSMUSG00000033813, exon 7 of 10)	1	4858038	4897909	39872	1
chr1	6248314	6260822	12509	ENSMUSG00000025907	ENSMUST00000162257	nonsense_mediated_decay	0	Rb1cc1	RB1-inducible coiled-coil 1 [Source:MGI Symbol;Acc:MGI:1341850]	GO:0000045(autophagosome assembly);GO:0000407(phagophore assembly site);GO:0000422(autophagy of mitochondrion);GO:0001889(liver development);GO:0001934(positive regulation of protein phosphorylation);GO:0005515(protein binding);GO:0005634(nucleus);GO:0005737(cytoplasm);GO:0005764(lysosome);GO:0005829(cytosol);GO:0006914(autophagy);GO:0007049(cell cycle);GO:0007507(heart development);GO:0019898(ex…	04140(Autophagy - animal);04211(Longevity regulating pathway)	ENSMUSG00000025907	3	1853,328,38,	0,2616,12470	-4.47	3.80189e-07	0.312	Exon (ENSMUST00000027040/ENSMUSG00000025907, exon 15 of 24)	1	6249088	6274490	25403	1
chr1	6802431	6802970	540	ENSMUSG00000033740	ENSMUST00000132207	nonsense_mediated_decay	0	St18	suppression of tumorigenicity 18 [Source:MGI Symbol;Acc:MGI:2446700]	GO:0000122(negative regulation of transcription by RNA polymerase II);GO:0000977(RNA polymerase II regulatory region sequence-specific DNA binding);GO:0000978(RNA polymerase II cis-regulatory region sequence-specific DNA binding);GO:0003677(DNA binding);GO:0005634(nucleus);GO:0006355(regulation of transcription, DNA-templated);GO:0006357(regulation of transcription by RNA polymerase II);GO:000827…	NA	ENSMUSG00000033740	1	539,	0	-0.827	0.0251189	-1.31	Exon (ENSMUST00000140079/ENSMUSG00000033740, exon 8 of 24)	1	6802791	6809365	6575	1
chr1	9576593	9576714	122	ENSMUSG00000081441	ENSMUST00000121942	processed_pseudogene	2045	Gm6161	predicted gene 6161 [Source:MGI Symbol;Acc:MGI:3644104]	NA	NA	ENSMUSG00000025911	1	121,	0	-0.744	0.0346737	-1.22	3' UTR	1	9574548	9575649	1102	1
chr1	9748184	9748453	270	ENSMUSG00000045210	ENSMUST00000057438	protein_coding	0	Vcpip1	valosin containing protein (p97)/p47 complex interacting protein 1 [Source:MGI Symbol;Acc:MGI:1917925]	GO:0000278(mitotic cell cycle);GO:0004843(thiol-dependent ubiquitin-specific protease activity);GO:0005737(cytoplasm);GO:0006508(proteolysis);GO:0007030(Golgi organization);GO:0008233(peptidase activity);GO:0008234(cysteine-type peptidase activity);GO:0016320(endoplasmic reticulum membrane fusion);GO:0016567(protein ubiquitination);GO:0035871(protein K11-linked deubiquitination);GO:0036459(thiol-…	NA	ENSMUSG00000097893	1	269,	0	-0.819	0.025704	-3.17	Exon (ENSMUST00000181821/ENSMUSG00000097893, exon 1 of 4)	1	9718622	9748382	29761	2
chr1	11600774	11601044	271	ENSMUSG00000057715	ENSMUST00000191437	processed_transcript	21468	A830018L16Rik	RIKEN cDNA A830018L16 gene [Source:MGI Symbol;Acc:MGI:2444149]	GO:0003674(molecular_function);GO:0005575(cellular_component);GO:0008150(biological_process)	NA	ENSMUSG00000057715	1	270,	0	-0.998	0.0128825	-2.71	3' UTR	1	11579306	11596631	17326	1
chr1	20934582	20934973	392	ENSMUSG00000100929	ENSMUST00000185639	processed_pseudogene	-10738	Gm28064	predicted gene 28064 [Source:MGI Symbol;Acc:MGI:5578770]	NA	NA	ENSMUSG00000025931	1	391,	0	-0.812	0.0263027	0.686	5' UTR	1	20945711	20946914	1204	1
chr1	20935421	20938421	3001	ENSMUSG00000100929	ENSMUST00000185639	processed_pseudogene	-7290	Gm28064	predicted gene 28064 [Source:MGI Symbol;Acc:MGI:5578770]	NA	NA	ENSMUSG00000025931	1	3000,	0	-1.68	0.00125893	-0.336	3' UTR	1	20945711	20946914	1204	1
chr1	34181146	34181596	451	ENSMUSG00000026131	ENSMUST00000189952	retained_intron	2240	Dst	dystonin [Source:MGI Symbol;Acc:MGI:104627]	GO:0003779(actin binding);GO:0005198(structural molecule activity);GO:0005509(calcium ion binding);GO:0005515(protein binding);GO:0005634(nucleus);GO:0005635(nuclear envelope);GO:0005737(cytoplasm);GO:0005783(endoplasmic reticulum);GO:0005789(endoplasmic reticulum membrane);GO:0005856(cytoskeleton);GO:0005874(microtubule);GO:0005882(intermediate filament);GO:0005886(plasma membrane);GO:0005925(fo…	NA	ENSMUSG00000026131	1	450,	0	-0.77	0.0316228	-0.494	Exon (ENSMUST00000183302/ENSMUSG00000026131, exon 24 of 24)	1	34178906	34183247	4342	1
chr1	34197344	34199498	2155	ENSMUSG00000026131	ENSMUST00000189952	retained_intron	18438	Dst	dystonin [Source:MGI Symbol;Acc:MGI:104627]	GO:0003779(actin binding);GO:0005198(structural molecule activity);GO:0005509(calcium ion binding);GO:0005515(protein binding);GO:0005634(nucleus);GO:0005635(nuclear envelope);GO:0005737(cytoplasm);GO:0005783(endoplasmic reticulum);GO:0005789(endoplasmic reticulum membrane);GO:0005856(cytoskeleton);GO:0005874(microtubule);GO:0005882(intermediate filament);GO:0005886(plasma membrane);GO:0005925(fo…	NA	ENSMUSG00000026131	3	9,234,207,	0,1173,1947	-2.4	0.000144544	0.44	Exon (ENSMUST00000183034/ENSMUSG00000026131, exon 44 of 103)	1	34178906	34183247	4342	1
chr1	34201018	34201319	302	ENSMUSG00000026131	ENSMUST00000189952	retained_intron	22112	Dst	dystonin [Source:MGI Symbol;Acc:MGI:104627]	GO:0003779(actin binding);GO:0005198(structural molecule activity);GO:0005509(calcium ion binding);GO:0005515(protein binding);GO:0005634(nucleus);GO:0005635(nuclear envelope);GO:0005737(cytoplasm);GO:0005783(endoplasmic reticulum);GO:0005789(endoplasmic reticulum membrane);GO:0005856(cytoskeleton);GO:0005874(microtubule);GO:0005882(intermediate filament);GO:0005886(plasma membrane);GO:0005925(fo…	NA	ENSMUSG00000026131	1	301,	0	-2.2	0.000251189	0.408	Exon (ENSMUST00000183034/ENSMUSG00000026131, exon 47 of 103)	1	34178906	34183247	4342	1
chr1	36526736	36527247	512	ENSMUSG00000001138	ENSMUST00000135100	retained_intron	5975	Cnnm3	cyclin M3 [Source:MGI Symbol;Acc:MGI:2151055]	GO:0005886(plasma membrane);GO:0006811(ion transport);GO:0016020(membrane);GO:0016021(integral component of membrane);GO:0022857(transmembrane transporter activity);GO:0055085(transmembrane transport)	NA	ENSMUSG00000001138	1	511,	0	-4.07	1.14815e-06	0.537	3' UTR	1	36520761	36525600	4840	1
chr1	36558385	36559666	1282	ENSMUSG00000087589	ENSMUST00000149224	antisense	26	D430040D24Rik	RIKEN cDNA D430040D24 gene [Source:MGI Symbol;Acc:MGI:2442526]	NA	NA	ENSMUSG00000087589	1	1281,	0	-0.877	0.0204174	-0.53	Exon (ENSMUST00000194426/ENSMUSG00000087589, exon 1 of 1)	1	36558359	36565613	7255	1
chr1	38034006	38037273	3268	ENSMUSG00000026083	ENSMUST00000193806	retained_intron	-4518	Eif5b	eukaryotic translation initiation factor 5B [Source:MGI Symbol;Acc:MGI:2441772]	GO:0000166(nucleotide binding);GO:0003743(translation initiation factor activity);GO:0003924(GTPase activity);GO:0005525(GTP binding);GO:0005737(cytoplasm);GO:0006412(translation);GO:0006413(translational initiation);GO:0006446(regulation of translational initiation);GO:0016787(hydrolase activity);GO:0046872(metal ion binding)	03013(RNA transport)	ENSMUSG00000026083	3	97,281,71,	0,1986,3196	-0.764	0.0323594	0.227	Exon (ENSMUST00000027252/ENSMUSG00000026083, exon 9 of 24)	1	38041791	38045440	3650	1
chr1	38051249	38052049	801	ENSMUSG00000026083	ENSMUST00000195664	retained_intron	6615	Eif5b	eukaryotic translation initiation factor 5B [Source:MGI Symbol;Acc:MGI:2441772]	GO:0000166(nucleotide binding);GO:0003743(translation initiation factor activity);GO:0003924(GTPase activity);GO:0005525(GTP binding);GO:0005737(cytoplasm);GO:0006412(translation);GO:0006413(translational initiation);GO:0006446(regulation of translational initiation);GO:0016787(hydrolase activity);GO:0046872(metal ion binding)	03013(RNA transport)	ENSMUSG00000026083	2	35,444,	0,356	-2.34	0.000169824	0.262	3' UTR	1	38044634	38048803	4170	1
chr1	39545120	39545360	241	ENSMUSG00000003135	ENSMUST00000195567	protein_coding	5086	Cnot11	CCR4-NOT transcription complex, subunit 11 [Source:MGI Symbol;Acc:MGI:106580]	GO:0003674(molecular_function);GO:0005634(nucleus);GO:0005737(cytoplasm);GO:0006417(regulation of translation);GO:0008150(biological_process);GO:0030014(CCR4-NOT complex);GO:0031047(gene silencing by RNA)	NA	ENSMUSG00000003135	1	240,	0	-0.673	0.0467735	0.631	3' UTR	1	39540034	39545401	5368	1
chr1	39546468	39546829	362	ENSMUSG00000003135	ENSMUST00000195567	protein_coding	6434	Cnot11	CCR4-NOT transcription complex, subunit 11 [Source:MGI Symbol;Acc:MGI:106580]	GO:0003674(molecular_function);GO:0005634(nucleus);GO:0005737(cytoplasm);GO:0006417(regulation of translation);GO:0008150(biological_process);GO:0030014(CCR4-NOT complex);GO:0031047(gene silencing by RNA)	NA	ENSMUSG00000003135	1	361,	0	-1.31	0.00436516	-0.687	3' UTR	1	39540034	39545401	5368	1
chr1	43100770	43113295	12526	ENSMUSG00000010290	ENSMUST00000010434	protein_coding	2060	AI597479	expressed sequence AI597479 [Source:MGI Symbol;Acc:MGI:2138299]	GO:0003674(molecular_function);GO:0008150(biological_process);GO:0048598(embryonic morphogenesis);GO:0072669(tRNA-splicing ligase complex)	NA	ENSMUSG00000010290	3	111,376,110,	0,10227,12415	-1.12	0.00851138	-0.395	3' UTR	1	43098710	43115947	17238	1
chr1	44137074	44143428	6355	ENSMUSG00000026048	ENSMUST00000188376	retained_intron	-4316	Ercc5	excision repair cross-complementing rodent repair deficiency, complementation group 5 [Source:MGI Symbol;Acc:MGI:103582]	GO:0003677(DNA binding);GO:0003697(single-stranded DNA binding);GO:0003824(catalytic activity);GO:0004518(nuclease activity);GO:0004519(endonuclease activity);GO:0005634(nucleus);GO:0006281(DNA repair);GO:0006289(nucleotide-excision repair);GO:0006974(cellular response to DNA damage stimulus);GO:0016787(hydrolase activity);GO:0016788(hydrolase activity, acting on ester bonds);GO:0046872(metal ion…	03420(Nucleotide excision repair)	ENSMUSG00000041684	4	42,87,97,580,	0,1498,4703,5774	-1.33	0.0040738	0.336	3' UTR	1	44147744	44149522	1779	1
chr1	46233525	46233826	302	ENSMUSG00000041144	ENSMUST00000187548	retained_intron	-1422	Dnah7b	dynein, axonemal, heavy chain 7B [Source:MGI Symbol;Acc:MGI:2684953]	GO:0000166(nucleotide binding);GO:0003341(cilium movement);GO:0003774(motor activity);GO:0003777(microtubule motor activity);GO:0005509(calcium ion binding);GO:0005524(ATP binding);GO:0005737(cytoplasm);GO:0005829(cytosol);GO:0005856(cytoskeleton);GO:0005858(axonemal dynein complex);GO:0005874(microtubule);GO:0005929(cilium);GO:0007018(microtubule-based movement);GO:0008569(ATP-dependent microtub…	05016(Huntington disease)	ENSMUSG00000041144	1	301,	0	-1.27	0.00501187	-3.85	Exon (ENSMUST00000069293/ENSMUSG00000041144, exon 42 of 66)	1	46235248	46271190	35943	1
chr1	53319927	53320138	212	ENSMUSG00000026096	ENSMUST00000150115	retained_intron	218	Osgepl1	O-sialoglycoprotein endopeptidase-like 1 [Source:MGI Symbol;Acc:MGI:1919335]	GO:0000408(EKC/KEOPS complex);GO:0002949(tRNA threonylcarbamoyladenosine modification);GO:0004222(metalloendopeptidase activity);GO:0005739(mitochondrion);GO:0008033(tRNA processing);GO:0016740(transferase activity);GO:0016746(transferase activity, transferring acyl groups);GO:0016747(transferase activity, transferring acyl groups other than amino-acyl groups);GO:0046872(metal ion binding);GO:006…	NA	ENSMUSG00000026096	1	211,	0	-1.26	0.00524807	0.975	3' UTR	1	53319709	53326175	6467	1
chr1	55053455	55053725	271	ENSMUSG00000025981	ENSMUST00000185474	retained_intron	586	Coq10b	coenzyme Q10B [Source:MGI Symbol;Acc:MGI:1915126]	NA	NA	ENSMUSG00000025981	1	270,	0	-1.2	0.00645654	-1.07	Exon (ENSMUST00000185474/ENSMUSG00000025981, exon 1 of 1)	1	55052869	55054093	1225	1
chr1	55235113	55235263	151	ENSMUSG00000046994	ENSMUST00000061334	protein_coding	-1914	Mars2	methionine-tRNA synthetase 2 (mitochondrial) [Source:MGI Symbol;Acc:MGI:2444136]	GO:0000166(nucleotide binding);GO:0004812(aminoacyl-tRNA ligase activity);GO:0004825(methionine-tRNA ligase activity);GO:0005524(ATP binding);GO:0005739(mitochondrion);GO:0005759(mitochondrial matrix);GO:0006412(translation);GO:0006418(tRNA aminoacylation for protein translation);GO:0006431(methionyl-tRNA aminoacylation);GO:0016874(ligase activity)	00450(Selenocompound metabolism);00970(Aminoacyl-tRNA biosynthesis)	ENSMUSG00000097649	1	150,	0	-0.851	0.0229087	-2.12	Exon (ENSMUST00000181563/ENSMUSG00000097649, exon 3 of 3)	1	55237177	55248470	11294	1
chr1	55443566	55443716	151	ENSMUSG00000102145	ENSMUST00000193928	TEC	2662	Gm38056	predicted gene, 38056 [Source:MGI Symbol;Acc:MGI:5611284]	NA	NA	ENSMUSG00000102145	1	150,	0	-0.687	0.0446684	-0.643	Exon (ENSMUST00000193928/ENSMUSG00000102145, exon 1 of 1)	1	55440904	55445930	5027	1
chr1	56972360	56973559	1200	ENSMUSG00000038331	ENSMUST00000042857	protein_coding	0	Satb2	special AT-rich sequence binding protein 2 [Source:MGI Symbol;Acc:MGI:2679336]	GO:0000118(histone deacetylase complex);GO:0000122(negative regulation of transcription by RNA polymerase II);GO:0000790(nuclear chromatin);GO:0000977(RNA polymerase II regulatory region sequence-specific DNA binding);GO:0000978(RNA polymerase II cis-regulatory region sequence-specific DNA binding);GO:0001227(DNA-binding transcription repressor activity, RNA polymerase II-specific);GO:0001228(DNA…	NA	ENSMUSG00000087022	1	1199,	0	-2.05	0.000416869	3.42	Exon (ENSMUST00000187927/ENSMUSG00000087022, exon 2 of 2)	1	56793981	56972502	178522	2
chr1	58713747	58713898	152	ENSMUSG00000026031	ENSMUST00000189858	retained_intron	0	Cflar	CASP8 and FADD-like apoptosis regulator [Source:MGI Symbol;Acc:MGI:1336166]	GO:0001666(response to hypoxia);GO:0002020(protease binding);GO:0004197(cysteine-type endopeptidase activity);GO:0005123(death receptor binding);GO:0005515(protein binding);GO:0005737(cytoplasm);GO:0006508(proteolysis);GO:0006915(apoptotic process);GO:0006919(activation of cysteine-type endopeptidase activity involved in apoptotic process);GO:0007519(skeletal muscle tissue development);GO:0008047…	04064(NF-kappa B signaling pathway);04140(Autophagy - animal);04210(Apoptosis);04217(Necroptosis);04668(TNF signaling pathway);05142(Chagas disease (American trypanosomiasis));05160(Hepatitis C)	ENSMUSG00000026031	1	151,	0	-2.03	0.000436516	0.865	Exon (ENSMUST00000149874/ENSMUSG00000026031, exon 2 of 2)	1	58713886	58717562	3677	1
chr1	58716862	58717012	151	ENSMUSG00000026031	ENSMUST00000189858	retained_intron	2976	Cflar	CASP8 and FADD-like apoptosis regulator [Source:MGI Symbol;Acc:MGI:1336166]	GO:0001666(response to hypoxia);GO:0002020(protease binding);GO:0004197(cysteine-type endopeptidase activity);GO:0005123(death receptor binding);GO:0005515(protein binding);GO:0005737(cytoplasm);GO:0006508(proteolysis);GO:0006915(apoptotic process);GO:0006919(activation of cysteine-type endopeptidase activity involved in apoptotic process);GO:0007519(skeletal muscle tissue development);GO:0008047…	04064(NF-kappa B signaling pathway);04140(Autophagy - animal);04210(Apoptosis);04217(Necroptosis);04668(TNF signaling pathway);05142(Chagas disease (American trypanosomiasis));05160(Hepatitis C)	ENSMUSG00000026031	1	150,	0	-1.17	0.00707946	-1.04	Exon (ENSMUST00000189858/ENSMUSG00000026031, exon 1 of 1)	1	58713886	58717562	3677	1
chr1	58795403	58795613	211	ENSMUSG00000026029	ENSMUST00000191201	protein_coding	0	Casp8	caspase 8 [Source:MGI Symbol;Acc:MGI:1261423]	GO:0001525(angiogenesis);GO:0001841(neural tube formation);GO:0004175(endopeptidase activity);GO:0004197(cysteine-type endopeptidase activity);GO:0005123(death receptor binding);GO:0005164(tumor necrosis factor receptor binding);GO:0005515(protein binding);GO:0005634(nucleus);GO:0005654(nucleoplasm);GO:0005737(cytoplasm);GO:0005739(mitochondrion);GO:0005829(cytosol);GO:0005886(plasma membrane);GO…	01524(Platinum drug resistance);04115(p53 signaling pathway);04210(Apoptosis);04215(Apoptosis - multiple species);04217(Necroptosis);04620(Toll-like receptor signaling pathway);04621(NOD-like receptor signaling pathway);04622(RIG-I-like receptor signaling pathway);04625(C-type lectin receptor signaling pathway);04657(IL-17 signaling pathway);04668(TNF signaling pathway);04932(Non-alcoholic fatty …	ENSMUSG00000026029	1	210,	0	-1.12	0.00851138	-1.13	5' UTR	1	58795477	58846754	51278	1
chr1	59763998	59764419	422	ENSMUSG00000067336	ENSMUST00000087435	protein_coding	598	Bmpr2	bone morphogenetic protein receptor, type II (serine/threonine kinase) [Source:MGI Symbol;Acc:MGI:1095407]	GO:0000166(nucleotide binding);GO:0001568(blood vessel development);GO:0001707(mesoderm formation);GO:0001893(maternal placenta development);GO:0001935(endothelial cell proliferation);GO:0001938(positive regulation of endothelial cell proliferation);GO:0001944(vasculature development);GO:0001946(lymphangiogenesis);GO:0001974(blood vessel remodeling);GO:0002063(chondrocyte development);GO:0003085(…	04060(Cytokine-cytokine receptor interaction);04350(TGF-beta signaling pathway);04360(Axon guidance);04390(Hippo signaling pathway);04550(Signaling pathways regulating pluripotency of stem cells);05206(MicroRNAs in cancer);05418(Fluid shear stress and atherosclerosis)	ENSMUSG00000067336	1	421,	0	-0.745	0.0346737	0.266	5' UTR	1	59763400	59879014	115615	1
chr1	62798440	62798591	152	ENSMUSG00000103032	ENSMUST00000192219	TEC	-10711	Gm37121	predicted gene, 37121 [Source:MGI Symbol;Acc:MGI:5610349]	NA	NA	ENSMUSG00000025969	1	151,	0	-0.816	0.0263027	-0.63	3' UTR	1	62809302	62811857	2556	1
chr1	63126656	63126837	182	ENSMUSG00000101599	ENSMUST00000185480	lincRNA	9538	Gm20342	predicted gene, 20342 [Source:MGI Symbol;Acc:MGI:5012527]	NA	NA	ENSMUSG00000101599	1	181,	0	-0.72	0.0389045	1.85	Exon (ENSMUST00000185480/ENSMUSG00000101599, exon 1 of 1)	1	63117118	63126837	9720	1
chr1	63304617	63304888	272	ENSMUSG00000027520	ENSMUST00000029025	protein_coding	13879	Zdbf2	zinc finger, DBF-type containing 2 [Source:MGI Symbol;Acc:MGI:1921134]	GO:0003674(molecular_function);GO:0003676(nucleic acid binding);GO:0005575(cellular_component);GO:0008150(biological_process);GO:0008270(zinc ion binding)	NA	ENSMUSG00000027520	1	271,	0	-1.05	0.0107152	-3.78	Exon (ENSMUST00000114132/ENSMUSG00000027520, exon 7 of 7)	1	63290738	63314575	23838	1
chr1	64579129	64597812	18684	ENSMUSG00000025958	ENSMUST00000190979	retained_intron	2741	Creb1	cAMP responsive element binding protein 1 [Source:MGI Symbol;Acc:MGI:88494]	GO:0000785(chromatin);GO:0000790(nuclear chromatin);GO:0000976(transcription regulatory region sequence-specific DNA binding);GO:0000978(RNA polymerase II cis-regulatory region sequence-specific DNA binding);GO:0000981(DNA-binding transcription factor activity, RNA polymerase II-specific);GO:0001102(RNA polymerase II activating transcription factor binding);GO:0001225(RNA polymerase II transcript…	04022(cGMP-PKG signaling pathway);04024(cAMP signaling pathway);04151(PI3K-Akt signaling pathway);04152(AMPK signaling pathway);04211(Longevity regulating pathway);04261(Adrenergic signaling in cardiomyocytes);04380(Osteoclast differentiation);04612(Antigen processing and presentation);04668(TNF signaling pathway);04710(Circadian rhythm);04713(Circadian entrainment);04714(Thermogenesis);04725(Cho…	ENSMUSG00000025958	2	21,579,	0,18104	-1.66	0.00134896	0.415	3' UTR	1	64576388	64579150	2763	1
chr1	64736568	64736928	361	ENSMUSG00000102140	ENSMUST00000194323	TEC	328	Gm38058	predicted gene, 38058 [Source:MGI Symbol;Acc:MGI:5611286]	NA	NA	ENSMUSG00000102140	1	360,	0	-1.76	0.001	-1.07	Exon (ENSMUST00000194323/ENSMUSG00000102140, exon 1 of 1)	1	64736240	64740607	4368	1
chr1	70728752	70729201	450	ENSMUSG00000045648	ENSMUST00000162182	protein_coding	2829	Vwc2l	von Willebrand factor C domain-containing protein 2-like [Source:MGI Symbol;Acc:MGI:2444069]	GO:0003674(molecular_function);GO:0005515(protein binding);GO:0005576(extracellular region);GO:0005615(extracellular space);GO:0007275(multicellular organism development);GO:0030054(cell junction);GO:0030514(negative regulation of BMP signaling pathway);GO:0032281(AMPA glutamate receptor complex);GO:0045202(synapse);GO:0045666(positive regulation of neuron differentiation)	NA	ENSMUSG00000045648	1	449,	0	-0.711	0.0398107	2.69	5' UTR	1	70725923	70882489	156567	1
chr1	74506147	74506327	181	ENSMUSG00000033364	ENSMUST00000187590	processed_transcript	0	Usp37	ubiquitin specific peptidase 37 [Source:MGI Symbol;Acc:MGI:2442483]	GO:0000082(G1/S transition of mitotic cell cycle);GO:0004197(cysteine-type endopeptidase activity);GO:0004843(thiol-dependent ubiquitin-specific protease activity);GO:0005634(nucleus);GO:0005829(cytosol);GO:0006275(regulation of DNA replication);GO:0006508(proteolysis);GO:0006511(ubiquitin-dependent protein catabolic process);GO:0007049(cell cycle);GO:0008233(peptidase activity);GO:0008234(cystei…	NA	ENSMUSG00000026174	1	180,	0	-1.13	0.00812831	-2.03	5' UTR	1	74499956	74506283	6328	2
chr1	75146473	75147074	602	ENSMUSG00000049339	ENSMUST00000189345	protein_coding	1169	Retreg2	reticulophagy regulator family member 2 [Source:MGI Symbol;Acc:MGI:2388278]	GO:0003674(molecular_function);GO:0008150(biological_process);GO:0016020(membrane);GO:0016021(integral component of membrane)	NA	ENSMUSG00000049339	1	601,	0	-2.9	3.23594e-05	-0.286	3' UTR	1	75145304	75145761	458	1
chr1	75211278	75211990	713	ENSMUSG00000026201	ENSMUST00000126328	retained_intron	0	Stk16	serine/threonine kinase 16 [Source:MGI Symbol;Acc:MGI:1313271]	GO:0000166(nucleotide binding);GO:0000978(RNA polymerase II cis-regulatory region sequence-specific DNA binding);GO:0004672(protein kinase activity);GO:0004674(protein serine/threonine kinase activity);GO:0004715(non-membrane spanning protein tyrosine kinase activity);GO:0005524(ATP binding);GO:0005737(cytoplasm);GO:0005798(Golgi-associated vesicle);GO:0005829(cytosol);GO:0006468(protein phosphor…	NA	ENSMUSG00000026201	2	593,66,	0,646	-0.995	0.0131826	0.284	5' UTR	1	75211962	75213187	1226	1
chr1	75421344	75422055	712	ENSMUSG00000026207	ENSMUST00000143679	retained_intron	-1455	Speg	SPEG complex locus [Source:MGI Symbol;Acc:MGI:109282]	GO:0000166(nucleotide binding);GO:0001701(in utero embryonic development);GO:0004672(protein kinase activity);GO:0004674(protein serine/threonine kinase activity);GO:0005515(protein binding);GO:0005524(ATP binding);GO:0005634(nucleus);GO:0006468(protein phosphorylation);GO:0016301(kinase activity);GO:0016310(phosphorylation);GO:0016740(transferase activity);GO:0030154(cell differentiation);GO:004…	NA	ENSMUSG00000026207	2	15,496,	0,215	-4.21	7.58578e-07	0.433	Exon (ENSMUST00000087122/ENSMUSG00000026207, exon 29 of 41)	1	75423510	75427623	4114	1
chr1	78816906	78818596	1691	ENSMUSG00000047330	ENSMUST00000187432	protein_coding	0	Kcne4	potassium voltage-gated channel, Isk-related subfamily, gene 4 [Source:MGI Symbol;Acc:MGI:1891125]	GO:0005244(voltage-gated ion channel activity);GO:0005249(voltage-gated potassium channel activity);GO:0005251(delayed rectifier potassium channel activity);GO:0005267(potassium channel activity);GO:0006811(ion transport);GO:0006813(potassium ion transport);GO:0008076(voltage-gated potassium channel complex);GO:0015459(potassium channel regulator activity);GO:0016020(membrane);GO:0016021(integral…	NA	ENSMUSG00000047330	2	90,986,	0,704	-2	0.000467735	0.411	3' UTR	1	78816927	78820028	3102	1
chr1	78821436	78822323	888	ENSMUSG00000101324	ENSMUST00000186681	lincRNA	178	Gm29187	predicted gene 29187 [Source:MGI Symbol;Acc:MGI:5579893]	NA	NA	ENSMUSG00000101324	2	46,135,	0,752	-0.777	0.030903	-2.3	Exon (ENSMUST00000186681/ENSMUSG00000101324, exon 1 of 2)	1	78821258	78822652	1395	1
chr1	82444349	82444559	211	ENSMUSG00000104493	ENSMUST00000194744	TEC	92132	Gm19552	predicted gene, 19552 [Source:MGI Symbol;Acc:MGI:5011737]	NA	NA	ENSMUSG00000026142	1	210,	0	-1.22	0.0060256	-0.93	3' UTR	1	82352217	82355049	2833	1
chr1	85164311	85169199	4889	ENSMUSG00000089716	ENSMUST00000162896	transcribed_unprocessed_pseudogene	3448	Gm6264	predicted gene 6264 [Source:MGI Symbol;Acc:MGI:3779580]	NA	NA	ENSMUSG00000089716	2	73,46,	0,4842	-0.691	0.0436516	2.79	Exon (ENSMUST00000160802/ENSMUSG00000089716, exon 4 of 6)	1	85160863	85194260	33398	1
chr1	85180499	85182603	2105	ENSMUSG00000079457	ENSMUST00000161424	protein_coding	-17010	Gm7609	predicted pseudogene 7609 [Source:MGI Symbol;Acc:MGI:3644536]	GO:0016021(integral component of membrane)	NA	ENSMUSG00000089716	2	77,130,	0,1974	-3.92	1.7378e-06	-3.73	Exon (ENSMUST00000162896/ENSMUSG00000089716, exon 6 of 13)	1	85199613	85213540	13928	1
chr1	86528832	86530026	1195	ENSMUSG00000026238	ENSMUST00000188533	protein_coding	2025	Ptma	prothymosin alpha [Source:MGI Symbol;Acc:MGI:97803]	GO:0005634(nucleus);GO:0005654(nucleoplasm);GO:0005829(cytosol);GO:0033613(activating transcription factor binding);GO:0042393(histone binding);GO:0043066(negative regulation of apoptotic process);GO:0043486(histone exchange)	NA	ENSMUSG00000026238	5	24,72,97,74,62,	0,340,623,898,1132	-18.2	1e-21	-0.414	3' UTR	1	86526807	86530209	3403	1
chr1	87038693	87038933	241	ENSMUSG00000103984	ENSMUST00000195625	TEC	1970	Gm37447	predicted gene, 37447 [Source:MGI Symbol;Acc:MGI:5610675]	NA	NA	ENSMUSG00000103984	1	240,	0	-1.04	0.0112202	-1.29	Exon (ENSMUST00000195625/ENSMUSG00000103984, exon 1 of 1)	1	87036723	87039650	2928	1
chr1	87228088	87228269	182	ENSMUSG00000026254	ENSMUST00000113231	protein_coding	13802	Eif4e2	eukaryotic translation initiation factor 4E member 2 [Source:MGI Symbol;Acc:MGI:1914440]	GO:0000340(RNA 7-methylguanosine cap binding);GO:0001701(in utero embryonic development);GO:0003723(RNA binding);GO:0003743(translation initiation factor activity);GO:0005737(cytoplasm);GO:0005845(mRNA cap binding complex);GO:0006412(translation);GO:0006413(translational initiation);GO:0006417(regulation of translation);GO:0016281(eukaryotic translation initiation factor 4F complex);GO:0017148(ne…	01521(EGFR tyrosine kinase inhibitor resistance);03013(RNA transport);04066(HIF-1 signaling pathway);04150(mTOR signaling pathway);04151(PI3K-Akt signaling pathway);04211(Longevity regulating pathway);04910(Insulin signaling pathway)	ENSMUSG00000026254	1	181,	0	-1.01	0.0125893	-0.938	3' UTR	1	87214286	87228064	13779	1
chr1	87788215	87788456	242	ENSMUSG00000089281	ENSMUST00000158656	scaRNA	3659	Scarna6	small Cajal body-specific RNA 6 [Source:MGI Symbol;Acc:MGI:3819487]	NA	NA	ENSMUSG00000026289	1	241,	0	-0.7	0.0416869	-0.962	Exon (ENSMUST00000127884/ENSMUSG00000026289, exon 4 of 4)	1	87784556	87784820	265	1
chr1	91296697	91296906	210	ENSMUSG00000083064	ENSMUST00000117121	processed_pseudogene	652	Gm7785	predicted gene 7785 [Source:MGI Symbol;Acc:MGI:3645449]	NA	NA	ENSMUSG00000083064	1	209,	0	-0.665	0.0489779	1.79	Exon (ENSMUST00000117121/ENSMUSG00000083064, exon 1 of 1)	1	91296045	91296936	892	1
chr1	92984419	92984987	569	ENSMUSG00000026271	ENSMUST00000169198	protein_coding	5497	Gpr35	G protein-coupled receptor 35 [Source:MGI Symbol;Acc:MGI:1929509]	GO:0004930(G protein-coupled receptor activity);GO:0004950(chemokine receptor activity);GO:0005886(plasma membrane);GO:0005887(integral component of plasma membrane);GO:0007010(cytoskeleton organization);GO:0007165(signal transduction);GO:0007186(G protein-coupled receptor signaling pathway);GO:0007204(positive regulation of cytosolic calcium ion concentration);GO:0016020(membrane);GO:0016021(int…	04080(Neuroactive ligand-receptor interaction)	ENSMUSG00000026271	1	568,	0	-0.976	0.0141254	0.412	3' UTR	1	92978922	92986391	7470	1
chr1	92985315	92985585	271	ENSMUSG00000026271	ENSMUST00000169198	protein_coding	6393	Gpr35	G protein-coupled receptor 35 [Source:MGI Symbol;Acc:MGI:1929509]	GO:0004930(G protein-coupled receptor activity);GO:0004950(chemokine receptor activity);GO:0005886(plasma membrane);GO:0005887(integral component of plasma membrane);GO:0007010(cytoskeleton organization);GO:0007165(signal transduction);GO:0007186(G protein-coupled receptor signaling pathway);GO:0007204(positive regulation of cytosolic calcium ion concentration);GO:0016020(membrane);GO:0016021(int…	04080(Neuroactive ligand-receptor interaction)	ENSMUSG00000026271	1	270,	0	-3.8	2.45471e-06	1.49	3' UTR	1	92978922	92986391	7470	1
chr1	93750536	93750953	418	ENSMUSG00000026280	ENSMUST00000149436	protein_coding	-547	Atg4b	autophagy related 4B, cysteine peptidase [Source:MGI Symbol;Acc:MGI:1913865]	GO:0004175(endopeptidase activity);GO:0004197(cysteine-type endopeptidase activity);GO:0005737(cytoplasm);GO:0006508(proteolysis);GO:0006914(autophagy);GO:0008233(peptidase activity);GO:0008234(cysteine-type peptidase activity);GO:0015031(protein transport);GO:0016787(hydrolase activity);GO:0045732(positive regulation of protein catabolic process);GO:0051697(protein delipidation)	04136(Autophagy - other);04140(Autophagy - animal)	ENSMUSG00000101952	1	417,	0	-1.31	0.00436516	0.414	Exon (ENSMUST00000188846/ENSMUSG00000101952, exon 3 of 3)	1	93751500	93775683	24184	1
chr1	93816689	93819318	2630	ENSMUSG00000073609	ENSMUST00000187321	protein_coding	-5591	D2hgdh	D-2-hydroxyglutarate dehydrogenase [Source:MGI Symbol;Acc:MGI:2138209]	GO:0003824(catalytic activity);GO:0005739(mitochondrion);GO:0010042(response to manganese ion);GO:0010043(response to zinc ion);GO:0016491(oxidoreductase activity);GO:0032025(response to cobalt ion);GO:0044267(cellular protein metabolic process);GO:0050660(flavin adenine dinucleotide binding);GO:0051990((R)-2-hydroxyglutarate dehydrogenase activity);GO:0055114(oxidation-reduction process);GO:0071…	NA	ENSMUSG00000026283	2	10,1038,	0,1591	-0.724	0.0380189	0.273	3' UTR	1	93824909	93826458	1550	1
chr1	94009335	94009546	212	ENSMUSG00000034000	ENSMUST00000190212	protein_coding	-10905	Neu4	sialidase 4 [Source:MGI Symbol;Acc:MGI:2661364]	GO:0004308(exo-alpha-sialidase activity);GO:0005737(cytoplasm);GO:0005739(mitochondrion);GO:0005764(lysosome);GO:0005975(carbohydrate metabolic process);GO:0006516(glycoprotein catabolic process);GO:0006629(lipid metabolic process);GO:0006689(ganglioside catabolic process);GO:0008152(metabolic process);GO:0009313(oligosaccharide catabolic process);GO:0016020(membrane);GO:0016042(lipid catabolic p…	00511(Other glycan degradation);00600(Sphingolipid metabolism)	ENSMUSG00000073608	1	211,	0	-0.8	0.0275423	-4.02	3' UTR	1	94020451	94025416	4966	1
chr1	105845646	105845827	182	ENSMUSG00000026321	ENSMUST00000187658	retained_intron	25776	Tnfrsf11a	tumor necrosis factor receptor superfamily, member 11a, NFKB activator [Source:MGI Symbol;Acc:MGI:1314891]	GO:0001503(ossification);GO:0002250(adaptive immune response);GO:0004888(transmembrane signaling receptor activity);GO:0005031(tumor necrosis factor-activated receptor activity);GO:0005515(protein binding);GO:0005829(cytosol);GO:0005886(plasma membrane);GO:0007275(multicellular organism development);GO:0009314(response to radiation);GO:0009897(external side of plasma membrane);GO:0009986(cell sur…	04060(Cytokine-cytokine receptor interaction);04064(NF-kappa B signaling pathway);04380(Osteoclast differentiation);04917(Prolactin signaling pathway);05323(Rheumatoid arthritis)	ENSMUSG00000026321	1	181,	0	-3.98	1.51356e-06	-0.726	3' UTR	1	105819870	105825401	5532	1
chr1	118607943	118608303	361	ENSMUSG00000064302	ENSMUST00000187575	retained_intron	3216	Clasp1	CLIP associating protein 1 [Source:MGI Symbol;Acc:MGI:1923957]	GO:0000226(microtubule cytoskeleton organization);GO:0000775(chromosome, centromeric region);GO:0000776(kinetochore);GO:0000777(condensed chromosome kinetochore);GO:0001578(microtubule bundle formation);GO:0002162(dystroglycan binding);GO:0005694(chromosome);GO:0005737(cytoplasm);GO:0005794(Golgi apparatus);GO:0005813(centrosome);GO:0005815(microtubule organizing center);GO:0005828(kinetochore mi…	NA	ENSMUSG00000064302	1	360,	0	-1.55	0.00194984	-0.57	3' UTR	1	118604727	118609432	4706	1
chr1	128259487	128266379	6893	ENSMUSG00000026353	ENSMUST00000187031	retained_intron	0	Ubxn4	UBX domain protein 4 [Source:MGI Symbol;Acc:MGI:1915062]	GO:0005515(protein binding);GO:0005783(endoplasmic reticulum);GO:0005829(cytosol);GO:0030433(ubiquitin-dependent ERAD pathway)	NA	ENSMUSG00000026353	4	50,55,165,90,	0,1346,3305,6802	-1.71	0.0011749	-0.389	Exon (ENSMUST00000190736/ENSMUSG00000026353, exon 5 of 5)	1	128259504	128273166	13663	1
chr1	128277018	128277139	122	ENSMUSG00000026353	ENSMUST00000189895	retained_intron	2391	Ubxn4	UBX domain protein 4 [Source:MGI Symbol;Acc:MGI:1915062]	GO:0005515(protein binding);GO:0005783(endoplasmic reticulum);GO:0005829(cytosol);GO:0030433(ubiquitin-dependent ERAD pathway)	NA	ENSMUSG00000026353	1	121,	0	-0.702	0.0416869	-0.529	3' UTR	1	128274627	128277020	2394	1
chr1	131977550	131978090	541	ENSMUSG00000026435	ENSMUST00000190322	protein_coding	831	Slc45a3	solute carrier family 45, member 3 [Source:MGI Symbol;Acc:MGI:1922082]	GO:0008506(sucrose:proton symporter activity);GO:0010907(positive regulation of glucose metabolic process);GO:0015770(sucrose transport);GO:0016020(membrane);GO:0016021(integral component of membrane);GO:0022857(transmembrane transporter activity);GO:0045723(positive regulation of fatty acid biosynthetic process);GO:0048713(regulation of oligodendrocyte differentiation);GO:0055085(transmembrane t…	05202(Transcriptional misregulation in cancer);05206(MicroRNAs in cancer)	ENSMUSG00000026435	1	540,	0	-1.2	0.00645654	0.593	Exon (ENSMUST00000177943/ENSMUSG00000026435, exon 3 of 5)	1	131976719	131977945	1227	1
chr1	134622017	134622904	888	ENSMUSG00000042207	ENSMUST00000191572	retained_intron	0	Kdm5b	lysine (K)-specific demethylase 5B [Source:MGI Symbol;Acc:MGI:1922855]	GO:0003677(DNA binding);GO:0003714(transcription corepressor activity);GO:0005515(protein binding);GO:0005634(nucleus);GO:0005654(nucleoplasm);GO:0005829(cytosol);GO:0006325(chromatin organization);GO:0006338(chromatin remodeling);GO:0007338(single fertilization);GO:0008270(zinc ion binding);GO:0009791(post-embryonic development);GO:0010628(positive regulation of gene expression);GO:0016491(oxido…	NA	ENSMUSG00000042207	2	76,105,	0,782	-1.15	0.00758578	-0.914	Exon (ENSMUST00000047714/ENSMUSG00000042207, exon 22 of 27)	1	134622800	134627201	4402	1
chr1	134624703	134625214	512	ENSMUSG00000042207	ENSMUST00000191572	retained_intron	1903	Kdm5b	lysine (K)-specific demethylase 5B [Source:MGI Symbol;Acc:MGI:1922855]	GO:0003677(DNA binding);GO:0003714(transcription corepressor activity);GO:0005515(protein binding);GO:0005634(nucleus);GO:0005654(nucleoplasm);GO:0005829(cytosol);GO:0006325(chromatin organization);GO:0006338(chromatin remodeling);GO:0007338(single fertilization);GO:0008270(zinc ion binding);GO:0009791(post-embryonic development);GO:0010628(positive regulation of gene expression);GO:0016491(oxido…	NA	ENSMUSG00000042207	1	511,	0	-3.79	2.51189e-06	-0.6	Exon (ENSMUST00000047714/ENSMUSG00000042207, exon 23 of 27)	1	134622800	134627201	4402	1
chr1	135155462	135155642	181	ENSMUSG00000026426	ENSMUST00000141177	retained_intron	1280	Arl8a	ADP-ribosylation factor-like 8A [Source:MGI Symbol;Acc:MGI:1915974]	GO:0000166(nucleotide binding);GO:0005525(GTP binding);GO:0005737(cytoplasm);GO:0005764(lysosome);GO:0005765(lysosomal membrane);GO:0005768(endosome);GO:0005774(vacuolar membrane);GO:0005819(spindle);GO:0005856(cytoskeleton);GO:0007049(cell cycle);GO:0007059(chromosome segregation);GO:0008089(anterograde axonal transport);GO:0015031(protein transport);GO:0016020(membrane);GO:0030054(cell junction…	NA	ENSMUSG00000026426	1	180,	0	-0.72	0.0389045	0.179	3' UTR	1	135154182	135155328	1147	1
chr1	136034113	136034444	332	ENSMUSG00000026411	ENSMUST00000140545	processed_transcript	859	Tmem9	transmembrane protein 9 [Source:MGI Symbol;Acc:MGI:1913491]	GO:0003674(molecular_function);GO:0005764(lysosome);GO:0005765(lysosomal membrane);GO:0005768(endosome);GO:0005770(late endosome);GO:0008150(biological_process);GO:0016020(membrane);GO:0016021(integral component of membrane);GO:0031902(late endosome membrane);GO:0090263(positive regulation of canonical Wnt signaling pathway)	NA	ENSMUSG00000026411	1	331,	0	-1.74	0.00107152	-0.5	3' UTR	1	136033254	136034780	1527	1
chr1	143746089	143746832	744	ENSMUSG00000018196	ENSMUST00000152435	processed_transcript	118	Glrx2	glutaredoxin 2 (thioltransferase) [Source:MGI Symbol;Acc:MGI:1916617]	GO:0005634(nucleus);GO:0005654(nucleoplasm);GO:0005739(mitochondrion);GO:0005759(mitochondrial matrix);GO:0009055(electron transfer activity);GO:0010033(response to organic substance);GO:0015035(protein disulfide oxidoreductase activity);GO:0016740(transferase activity);GO:0022900(electron transport chain);GO:0030425(dendrite);GO:0042542(response to hydrogen peroxide);GO:0043025(neuronal cell bod…	NA	ENSMUSG00000018196	2	5,325,	0,418	-1.14	0.00794328	0.877	3' UTR	1	143745971	143746775	805	1
chr1	152506911	152509440	2530	ENSMUSG00000032649	ENSMUST00000044311	protein_coding	107081	Colgalt2	collagen beta(1-O)galactosyltransferase 2 [Source:MGI Symbol;Acc:MGI:2138232]	GO:0005575(cellular_component);GO:0005783(endoplasmic reticulum);GO:0005788(endoplasmic reticulum lumen);GO:0008150(biological_process);GO:0016740(transferase activity);GO:0016757(transferase activity, transferring glycosyl groups);GO:0050211(procollagen galactosyltransferase activity)	00310(Lysine degradation);00514(Other types of O-glycan biosynthesis)	ENSMUSG00000032649	2	88,929,	0,1600	-0.826	0.0251189	0.52	3' UTR	1	152399830	152510695	110866	1
chr1	155202019	155202769	751	ENSMUSG00000026470	ENSMUST00000194158	processed_transcript	6998	Stx6	syntaxin 6 [Source:MGI Symbol;Acc:MGI:1926235]	GO:0000139(Golgi membrane);GO:0000149(SNARE binding);GO:0005484(SNAP receptor activity);GO:0005515(protein binding);GO:0005654(nucleoplasm);GO:0005769(early endosome);GO:0005794(Golgi apparatus);GO:0005802(trans-Golgi network);GO:0005829(cytosol);GO:0006886(intracellular protein transport);GO:0006906(vesicle fusion);GO:0007032(endosome organization);GO:0008021(synaptic vesicle);GO:0012505(endomem…	04130(SNARE interactions in vesicular transport)	ENSMUSG00000026470	1	750,	0	-2.13	0.000323594	-0.335	3' UTR	1	155195021	155202247	7227	1
chr1	156036533	156052046	15514	ENSMUSG00000050565	ENSMUST00000131359	processed_transcript	0	Tor1aip2	torsin A interacting protein 2 [Source:MGI Symbol;Acc:MGI:3582695]	GO:0001671(ATPase activator activity);GO:0005515(protein binding);GO:0005634(nucleus);GO:0005635(nuclear envelope);GO:0005783(endoplasmic reticulum);GO:0005789(endoplasmic reticulum membrane);GO:0007029(endoplasmic reticulum organization);GO:0016020(membrane);GO:0016021(integral component of membrane);GO:0032781(positive regulation of ATPase activity);GO:0051117(ATPase binding);GO:0090435(protein…	NA	ENSMUSG00000050565	3	21,245,753,	0,4356,14760	-7.1	4.36516e-10	-0.331	5' UTR	1	156040890	156051669	10780	1
chr1	156064850	156066497	1648	ENSMUSG00000050565	ENSMUST00000125371	retained_intron	1637	Tor1aip2	torsin A interacting protein 2 [Source:MGI Symbol;Acc:MGI:3582695]	GO:0001671(ATPase activator activity);GO:0005515(protein binding);GO:0005634(nucleus);GO:0005635(nuclear envelope);GO:0005783(endoplasmic reticulum);GO:0005789(endoplasmic reticulum membrane);GO:0007029(endoplasmic reticulum organization);GO:0016020(membrane);GO:0016021(integral component of membrane);GO:0032781(positive regulation of ATPase activity);GO:0051117(ATPase binding);GO:0090435(protein…	NA	ENSMUSG00000050565	1	1647,	0	-2.41	0.000138038	0.266	3' UTR	1	156063213	156064842	1630	1
chr1	157567617	157567827	211	ENSMUSG00000103021	ENSMUST00000191776	processed_pseudogene	-28479	Gm37682	predicted gene, 37682 [Source:MGI Symbol;Acc:MGI:5610910]	NA	NA	ENSMUSG00000026589	1	210,	0	-0.743	0.0354813	0.717	3' UTR	1	157596306	157596827	522	1
chr1	158689980	158690191	212	ENSMUSG00000026587	ENSMUST00000194658	processed_transcript	11186	Astn1	astrotactin 1 [Source:MGI Symbol;Acc:MGI:1098567]	GO:0001764(neuron migration);GO:0005515(protein binding);GO:0005768(endosome);GO:0005886(plasma membrane);GO:0007155(cell adhesion);GO:0007158(neuron cell-cell adhesion);GO:0007626(locomotory behavior);GO:0009897(external side of plasma membrane);GO:0016020(membrane);GO:0016021(integral component of membrane);GO:0016477(cell migration);GO:0030136(clathrin-coated vesicle);GO:0031410(cytoplasmic ve…	NA	ENSMUSG00000026587	1	211,	0	-0.896	0.0190546	2.34	3' UTR	1	158678794	158688532	9739	1
chr1	160044681	160044802	122	ENSMUSG00000090394	ENSMUST00000165923	processed_transcript	234	4930523C07Rik	RIKEN cDNA 4930523C07 gene [Source:MGI Symbol;Acc:MGI:1914897]	GO:0016020(membrane);GO:0016021(integral component of membrane)	NA	ENSMUSG00000090394	1	121,	0	-3.75	2.88403e-06	0.95	5' UTR	1	160044447	160071509	27063	1
chr1	160076579	160077360	782	ENSMUSG00000090394	ENSMUST00000097513	protein_coding	1417	4930523C07Rik	RIKEN cDNA 4930523C07 gene [Source:MGI Symbol;Acc:MGI:1914897]	GO:0016020(membrane);GO:0016021(integral component of membrane)	NA	ENSMUSG00000090394	1	781,	0	-3.27	1.14815e-05	0.226	3' UTR	1	160075162	160075461	300	1
chr1	161972117	161972507	391	ENSMUSG00000026698	ENSMUST00000159648	protein_coding	2815	Pigc	phosphatidylinositol glycan anchor biosynthesis, class C [Source:MGI Symbol;Acc:MGI:1914542]	GO:0000506(glycosylphosphatidylinositol-N-acetylglucosaminyltransferase (GPI-GnT) complex);GO:0005783(endoplasmic reticulum);GO:0005789(endoplasmic reticulum membrane);GO:0006506(GPI anchor biosynthetic process);GO:0016020(membrane);GO:0016021(integral component of membrane);GO:0016740(transferase activity);GO:0016757(transferase activity, transferring glycosyl groups);GO:0017176(phosphatidylinos…	00563(Glycosylphosphatidylinositol (GPI)-anchor biosynthesis)	ENSMUSG00000026698	1	390,	0	-3.14	1.65959e-05	2.36	3' UTR	1	161969302	161970531	1230	1
chr1	163951968	163953840	1873	ENSMUSG00000026584	ENSMUST00000162920	retained_intron	755	Scyl3	SCY1-like 3 (S. cerevisiae) [Source:MGI Symbol;Acc:MGI:1921385]	GO:0000139(Golgi membrane);GO:0004672(protein kinase activity);GO:0005515(protein binding);GO:0005524(ATP binding);GO:0005737(cytoplasm);GO:0005794(Golgi apparatus);GO:0006468(protein phosphorylation);GO:0006954(inflammatory response);GO:0021522(spinal cord motor neuron differentiation);GO:0030027(lamellipodium);GO:0034613(cellular protein localization);GO:0042802(identical protein binding);GO:00…	NA	ENSMUSG00000026584	2	648,459,	0,1413	-0.746	0.0346737	0.222	3' UTR	1	163951213	163953802	2590	1
chr1	164115293	164127219	11927	ENSMUSG00000026580	ENSMUST00000162746	protein_coding	29	Selp	selectin, platelet [Source:MGI Symbol;Acc:MGI:98280]	GO:0001530(lipopolysaccharide binding);GO:0002687(positive regulation of leukocyte migration);GO:0002691(regulation of cellular extravasation);GO:0005509(calcium ion binding);GO:0005515(protein binding);GO:0005615(extracellular space);GO:0005886(plasma membrane);GO:0005887(integral component of plasma membrane);GO:0006954(inflammatory response);GO:0007155(cell adhesion);GO:0007157(heterophilic ce…	04514(Cell adhesion molecules (CAMs));05144(Malaria);05150(Staphylococcus aureus infection)	ENSMUSG00000026580	4	96,91,387,23,	0,8408,10933,11903	-3.04	2.18776e-05	-0.462	5' UTR	1	164115264	164150026	34763	1
chr1	171018949	171020014	1066	ENSMUSG00000059089	ENSMUST00000078825	protein_coding	29	Fcgr4	Fc receptor, IgG, low affinity IV [Source:MGI Symbol;Acc:MGI:2179523]	GO:0004888(transmembrane signaling receptor activity);GO:0005886(plasma membrane);GO:0005887(integral component of plasma membrane);GO:0007166(cell surface receptor signaling pathway);GO:0009897(external side of plasma membrane);GO:0009986(cell surface);GO:0016020(membrane);GO:0016021(integral component of membrane);GO:0019767(IgE receptor activity);GO:0019770(IgG receptor activity);GO:0019863(Ig…	04145(Phagosome);04380(Osteoclast differentiation);04650(Natural killer cell mediated cytotoxicity);05140(Leishmaniasis);05150(Staphylococcus aureus infection);05152(Tuberculosis);05322(Systemic lupus erythematosus)	ENSMUSG00000059089	3	70,21,119,	0,578,946	-1.82	0.000812831	0.995	5' UTR	1	171018920	171029761	10842	1
chr1	171151916	171158445	6530	ENSMUSG00000056569	ENSMUST00000111334	protein_coding	0	Mpz	myelin protein zero [Source:MGI Symbol;Acc:MGI:103177]	GO:0005764(lysosome);GO:0005791(rough endoplasmic reticulum);GO:0005886(plasma membrane);GO:0005887(integral component of plasma membrane);GO:0016020(membrane);GO:0016021(integral component of membrane);GO:0016323(basolateral plasma membrane);GO:0042552(myelination);GO:0043066(negative regulation of apoptotic process);GO:0043209(myelin sheath);GO:0098742(cell-cell adhesion via plasma-membrane adh…	04514(Cell adhesion molecules (CAMs))	ENSMUSG00000056569	3	20,134,85,	0,3598,6444	-2.43	0.000128825	-1.3	5' UTR	1	171155515	171160507	4993	1
chr1	171411342	171411792	451	ENSMUSG00000026641	ENSMUST00000159466	retained_intron	0	Usf1	upstream transcription factor 1 [Source:MGI Symbol;Acc:MGI:99542]	GO:0000432(positive regulation of transcription from RNA polymerase II promoter by glucose);GO:0000790(nuclear chromatin);GO:0000981(DNA-binding transcription factor activity, RNA polymerase II-specific);GO:0001666(response to hypoxia);GO:0003677(DNA binding);GO:0003690(double-stranded DNA binding);GO:0003700(DNA-binding transcription factor activity);GO:0005515(protein binding);GO:0005634(nucleu…	NA	ENSMUSG00000026641	2	98,112,	0,338	-0.662	0.0489779	-0.9	5' UTR	1	171411374	171415613	4240	1
chr1	171574203	171574264	62	ENSMUSG00000004709	ENSMUST00000195804	retained_intron	-4799	Cd244a	CD244 molecule A [Source:MGI Symbol;Acc:MGI:109294]	GO:0001773(myeloid dendritic cell activation);GO:0002250(adaptive immune response);GO:0002323(natural killer cell activation involved in immune response);GO:0002376(immune system process);GO:0005515(protein binding);GO:0005886(plasma membrane);GO:0006955(immune response);GO:0009897(external side of plasma membrane);GO:0016020(membrane);GO:0016021(integral component of membrane);GO:0032729(positiv…	04650(Natural killer cell mediated cytotoxicity)	ENSMUSG00000004709	1	61,	0	-1.06	0.0102329	-1.56	Exon (ENSMUST00000004829/ENSMUSG00000004709, exon 3 of 9)	1	171579063	171585318	6256	1
chr1	172126754	172128805	2052	ENSMUSG00000003464	ENSMUST00000075895	protein_coding	0	Pex19	peroxisomal biogenesis factor 19 [Source:MGI Symbol;Acc:MGI:1334458]	GO:0005515(protein binding);GO:0005634(nucleus);GO:0005654(nucleoplasm);GO:0005737(cytoplasm);GO:0005777(peroxisome);GO:0005778(peroxisomal membrane);GO:0005829(cytosol);GO:0006625(protein targeting to peroxisome);GO:0007031(peroxisome organization);GO:0016020(membrane);GO:0016021(integral component of membrane);GO:0016557(peroxisome membrane biogenesis);GO:0016559(peroxisome fission);GO:0031526(…	04146(Peroxisome)	ENSMUSG00000003464	2	94,175,	0,1876	-0.897	0.0190546	-0.475	5' UTR	1	172126755	172135283	8529	1
chr1	172194595	172195015	421	ENSMUSG00000026554	ENSMUST00000191891	protein_coding	7214	Dcaf8	DDB1 and CUL4 associated factor 8 [Source:MGI Symbol;Acc:MGI:91860]	GO:0003674(molecular_function);GO:0005515(protein binding);GO:0005634(nucleus);GO:0005654(nucleoplasm);GO:0005737(cytoplasm);GO:0005739(mitochondrion);GO:0005829(cytosol);GO:0008150(biological_process);GO:0016567(protein ubiquitination);GO:0080008(Cul4-RING E3 ubiquitin ligase complex)	NA	ENSMUSG00000026554	1	420,	0	-0.85	0.0229087	0.166	3' UTR	1	172187381	172197005	9625	1
chr1	172477337	172478426	1090	ENSMUSG00000026548	ENSMUST00000027830	protein_coding	1979	Slamf9	SLAM family member 9 [Source:MGI Symbol;Acc:MGI:1923692]	GO:0016020(membrane);GO:0016021(integral component of membrane)	NA	ENSMUSG00000026548	2	141,367,	0,722	-2.19	0.000263027	-0.497	3' UTR	1	172475358	172478575	3218	1
chr1	178098589	178104084	5496	ENSMUSG00000102493	ENSMUST00000194128	unprocessed_pseudogene	-39217	Gm8010	predicted gene 8010 [Source:MGI Symbol;Acc:MGI:3648648]	NA	NA	ENSMUSG00000091476	2	287,461,	0,5034	-0.764	0.0323594	0.752	3' UTR	1	178143301	178144272	972	1
chr1	178938479	178938630	152	ENSMUSG00000026494	ENSMUST00000160789	protein_coding	140041	Kif26b	kinesin family member 26B [Source:MGI Symbol;Acc:MGI:2447076]	GO:0000166(nucleotide binding);GO:0003774(motor activity);GO:0003777(microtubule motor activity);GO:0005515(protein binding);GO:0005524(ATP binding);GO:0005737(cytoplasm);GO:0005856(cytoskeleton);GO:0005871(kinesin complex);GO:0005874(microtubule);GO:0007018(microtubule-based movement);GO:0007275(multicellular organism development);GO:0008017(microtubule binding);GO:0022409(positive regulation of…	NA	ENSMUSG00000026494	1	151,	0	-0.756	0.0331131	0.8	3' UTR	1	178798438	178932855	134418	1
chr1	180093990	180094484	495	ENSMUSG00000026490	ENSMUST00000133890	protein_coding	-6660	Cdc42bpa	CDC42 binding protein kinase alpha [Source:MGI Symbol;Acc:MGI:2441841]	GO:0000166(nucleotide binding);GO:0000226(microtubule cytoskeleton organization);GO:0000287(magnesium ion binding);GO:0004672(protein kinase activity);GO:0004674(protein serine/threonine kinase activity);GO:0005515(protein binding);GO:0005524(ATP binding);GO:0005737(cytoplasm);GO:0005856(cytoskeleton);GO:0005911(cell-cell junction);GO:0006468(protein phosphorylation);GO:0007010(cytoskeleton organ…	NA	ENSMUSG00000026490	2	196,104,	0,390	-1.63	0.00151356	0.773	3' UTR	1	180101144	180162588	61445	1
chr1	180336013	180336194	182	ENSMUSG00000038855	ENSMUST00000195043	retained_intron	2147	Itpkb	inositol 1,4,5-trisphosphate 3-kinase B [Source:MGI Symbol;Acc:MGI:109235]	GO:0000165(MAPK cascade);GO:0000166(nucleotide binding);GO:0000828(inositol hexakisphosphate kinase activity);GO:0001932(regulation of protein phosphorylation);GO:0002262(myeloid cell homeostasis);GO:0005524(ATP binding);GO:0005634(nucleus);GO:0005737(cytoplasm);GO:0005829(cytosol);GO:0007166(cell surface receptor signaling pathway);GO:0008440(inositol-1,4,5-trisphosphate 3-kinase activity);GO:00…	00562(Inositol phosphate metabolism);04020(Calcium signaling pathway);04070(Phosphatidylinositol signaling system)	ENSMUSG00000038855	1	181,	0	-0.984	0.0134896	-0.486	Exon (ENSMUST00000195043/ENSMUSG00000038855, exon 1 of 1)	1	180333866	180338458	4593	1
chr1	180379006	180379216	211	ENSMUSG00000103772	ENSMUST00000194945	TEC	2562	Gm36933	predicted gene, 36933 [Source:MGI Symbol;Acc:MGI:5610161]	NA	NA	ENSMUSG00000103772	1	210,	0	-4.18	8.51138e-07	0.8	Exon (ENSMUST00000194945/ENSMUSG00000103772, exon 1 of 1)	1	180376444	180379514	3071	1
chr1	180734458	180738515	4058	ENSMUSG00000026499	ENSMUST00000192420	retained_intron	4601	Acbd3	acyl-Coenzyme A binding domain containing 3 [Source:MGI Symbol;Acc:MGI:2181074]	GO:0000062(fatty-acyl-CoA binding);GO:0000139(Golgi membrane);GO:0005794(Golgi apparatus);GO:0034237(protein kinase A regulatory subunit binding)	NA	ENSMUSG00000026499	3	59,159,53,	0,2233,4004	-1.63	0.00151356	-0.641	Exon (ENSMUST00000027780/ENSMUSG00000026499, exon 3 of 8)	1	180729857	180734494	4638	1
chr1	180974183	180974483	301	ENSMUSG00000026519	ENSMUST00000161942	retained_intron	14116	Tmem63a	transmembrane protein 63a [Source:MGI Symbol;Acc:MGI:2384789]	GO:0003676(nucleic acid binding);GO:0005227(calcium activated cation channel activity);GO:0005764(lysosome);GO:0005765(lysosomal membrane);GO:0005886(plasma membrane);GO:0006811(ion transport);GO:0008381(mechanosensitive ion channel activity);GO:0016020(membrane);GO:0016021(integral component of membrane);GO:0034220(ion transmembrane transport);GO:0034451(centriolar satellite);GO:0043231(intracel…	NA	ENSMUSG00000026519	1	300,	0	-0.755	0.0331131	0.295	3' UTR	1	180960067	180960841	775	1
chr1	189880621	189880860	240	ENSMUSG00000104435	ENSMUST00000193794	antisense	686	Gm37422	predicted gene, 37422 [Source:MGI Symbol;Acc:MGI:5610650]	NA	NA	ENSMUSG00000104435	1	239,	0	-0.776	0.030903	-0.556	Exon (ENSMUST00000193794/ENSMUSG00000104435, exon 1 of 1)	1	189879935	189884652	4718	1
chr1	189881039	189881308	270	ENSMUSG00000104435	ENSMUST00000193794	antisense	1104	Gm37422	predicted gene, 37422 [Source:MGI Symbol;Acc:MGI:5610650]	NA	NA	ENSMUSG00000104435	1	269,	0	-1.12	0.00851138	-1.21	Exon (ENSMUST00000193794/ENSMUSG00000104435, exon 1 of 1)	1	189879935	189884652	4718	1
chr1	191619695	191621709	2015	ENSMUSG00000102970	ENSMUST00000194205	TEC	22048	Gm37349	predicted gene, 37349 [Source:MGI Symbol;Acc:MGI:5610577]	NA	NA	ENSMUSG00000037461	2	86,545,	0,1469	-2.34	0.000169824	0.43	3' UTR	1	191597647	191598270	624	1
chr1	192856066	192856246	181	ENSMUSG00000089812	ENSMUST00000159407	antisense	1143	Gm15867	predicted gene 15867 [Source:MGI Symbol;Acc:MGI:3801862]	NA	NA	ENSMUSG00000089812	1	180,	0	-1.03	0.011749	-1.3	Exon (ENSMUST00000159407/ENSMUSG00000089812, exon 2 of 2)	1	192854923	192856246	1324	1
chr1	195036134	195036435	302	ENSMUSG00000065412	ENSMUST00000083478	miRNA	-605	Mir29b-2	microRNA 29b-2 [Source:MGI Symbol;Acc:MGI:3619047]	GO:0003730(mRNA 3'-UTR binding);GO:0010628(positive regulation of gene expression);GO:0010715(regulation of extracellular matrix disassembly);GO:0030501(positive regulation of bone mineralization);GO:0032966(negative regulation of collagen biosynthetic process);GO:0035195(gene silencing by miRNA);GO:0035278(miRNA mediated inhibition of translation);GO:0050709(negative regulation of protein secret…	NA	ENSMUSG00000096929	1	301,	0	-1.77	0.000954993	0.434	Exon (ENSMUST00000181273/ENSMUSG00000096929, exon 8 of 8)	1	195037040	195037120	81	1
chr1	30803748	30804679	932	ENSMUSG00000048874	ENSMUST00000190190	retained_intron	5357	Phf3	PHD finger protein 3 [Source:MGI Symbol;Acc:MGI:2446126]	GO:0003674(molecular_function);GO:0005575(cellular_component);GO:0006351(transcription, DNA-templated);GO:0008150(biological_process);GO:0046872(metal ion binding)	NA	ENSMUSG00000048874	1	931,	0	-3.48	6.30957e-06	0.443	3' UTR	1	30806205	30809105	2901	2
chr1	36105413	36106446	1034	ENSMUSG00000104523	ENSMUST00000192656	antisense	0	Gm37335	predicted gene, 37335 [Source:MGI Symbol;Acc:MGI:5610563]	NA	NA	ENSMUSG00000104523	2	28,389,	0,644	-1.14	0.00794328	0.506	Exon (ENSMUST00000192656/ENSMUSG00000104523, exon 1 of 2)	1	36105384	36106446	1063	2
chr1	37487437	37488575	1139	ENSMUSG00000103948	ENSMUST00000192316	TEC	1168	4930594C11Rik	RIKEN cDNA 4930594C11 gene [Source:MGI Symbol;Acc:MGI:1924883]	NA	NA	ENSMUSG00000103948	1	1138,	0	-2.97	2.69153e-05	-0.637	Exon (ENSMUST00000192316/ENSMUSG00000103948, exon 1 of 1)	1	37485851	37488605	2755	2
chr1	37487431	37488535	1105	ENSMUSG00000103948	ENSMUST00000192316	TEC	1174	4930594C11Rik	RIKEN cDNA 4930594C11 gene [Source:MGI Symbol;Acc:MGI:1924883]	NA	NA	ENSMUSG00000087233	1	1104,	0	-2.71	5.7544e-05	-0.607	Exon (ENSMUST00000192316/ENSMUSG00000103948, exon 1 of 1)	1	37485851	37488605	2755	2
chr1	46819109	46819349	241	ENSMUSG00000025986	ENSMUST00000141226	retained_intron	16790	Slc39a10	solute carrier family 39 (zinc transporter), member 10 [Source:MGI Symbol;Acc:MGI:1914515]	GO:0002903(negative regulation of B cell apoptotic process);GO:0005385(zinc ion transmembrane transporter activity);GO:0005886(plasma membrane);GO:0005887(integral component of plasma membrane);GO:0006811(ion transport);GO:0006829(zinc ion transport);GO:0006882(cellular zinc ion homeostasis);GO:0016020(membrane);GO:0016021(integral component of membrane);GO:0030001(metal ion transport);GO:0030890…	NA	ENSMUSG00000025986	1	240,	0	-4.76	1.77828e-07	1.54	Exon (ENSMUST00000027131/ENSMUSG00000025986, exon 7 of 10)	1	46817602	46835899	18298	2
chr1	46832617	46836116	3500	ENSMUSG00000025986	ENSMUST00000141226	retained_intron	0	Slc39a10	solute carrier family 39 (zinc transporter), member 10 [Source:MGI Symbol;Acc:MGI:1914515]	GO:0002903(negative regulation of B cell apoptotic process);GO:0005385(zinc ion transmembrane transporter activity);GO:0005886(plasma membrane);GO:0005887(integral component of plasma membrane);GO:0006811(ion transport);GO:0006829(zinc ion transport);GO:0006882(cellular zinc ion homeostasis);GO:0016020(membrane);GO:0016021(integral component of membrane);GO:0030001(metal ion transport);GO:0030890…	NA	ENSMUSG00000025986	2	146,990,	0,2509	-1.49	0.00239883	0.367	Exon (ENSMUST00000027131/ENSMUSG00000025986, exon 2 of 10)	1	46817602	46835899	18298	2
chr1	52676571	52727043	50473	ENSMUSG00000041439	ENSMUST00000147758	protein_coding	0	Mfsd6	major facilitator superfamily domain containing 6 [Source:MGI Symbol;Acc:MGI:1922925]	GO:0002250(adaptive immune response);GO:0002376(immune system process);GO:0005886(plasma membrane);GO:0016020(membrane);GO:0016021(integral component of membrane);GO:0032393(MHC class I receptor activity);GO:0042288(MHC class I protein binding);GO:0042590(antigen processing and presentation of exogenous peptide antigen via MHC class I)	NA	ENSMUSG00000041439	3	4,1592,21,	0,31592,50451	-3.46	6.60693e-06	0.279	5' UTR	1	52656527	52709195	52669	2
chr1	52925249	52925698	450	ENSMUSG00000043629	ENSMUST00000050567	protein_coding	27595	1700019D03Rik	RIKEN cDNA 1700019D03 gene [Source:MGI Symbol;Acc:MGI:1914330]	GO:0003674(molecular_function);GO:0005886(plasma membrane);GO:0008150(biological_process);GO:0016020(membrane);GO:0034237(protein kinase A regulatory subunit binding)	NA	ENSMUSG00000043629	1	449,	0	-0.697	0.042658	-0.714	5' UTR	1	52922324	52952844	30521	2
chr1	53925658	53927149	1492	ENSMUSG00000087949	ENSMUST00000157324	snRNA	-40208	Gm24251	predicted gene, 24251 [Source:MGI Symbol;Acc:MGI:5454028]	NA	NA	ENSMUSG00000042807	2	1025,85,	0,1406	-1.19	0.00676083	-0.402	Exon (ENSMUST00000120904/ENSMUSG00000042807, exon 8 of 29)	1	53886828	53886941	114	2
chr1	58901495	58901705	211	ENSMUSG00000026028	ENSMUST00000172685	retained_intron	5717	Trak2	trafficking protein, kinesin binding 2 [Source:MGI Symbol;Acc:MGI:1918077]	GO:0005102(signaling receptor binding);GO:0005634(nucleus);GO:0005737(cytoplasm);GO:0005739(mitochondrion);GO:0005769(early endosome);GO:0005886(plasma membrane);GO:0006357(regulation of transcription by RNA polymerase II);GO:0006493(protein O-linked glycosylation);GO:0006605(protein targeting);GO:0008089(anterograde axonal transport);GO:0008104(protein localization);GO:0008333(endosome to lysoso…	04727(GABAergic synapse)	ENSMUSG00000026028	1	210,	0	-1.15	0.00776247	-0.5	3' UTR	1	58903672	58907212	3541	2
chr1	59215160	59216000	841	ENSMUSG00000026024	ENSMUST00000188469	retained_intron	3966	Als2	alsin Rho guanine nucleotide exchange factor [Source:MGI Symbol;Acc:MGI:1921268]	GO:0001662(behavioral fear response);GO:0001701(in utero embryonic development);GO:0001726(ruffle);GO:0001881(receptor recycling);GO:0005085(guanyl-nucleotide exchange factor activity);GO:0005096(GTPase activator activity);GO:0005515(protein binding);GO:0005634(nucleus);GO:0005737(cytoplasm);GO:0005769(early endosome);GO:0005813(centrosome);GO:0005829(cytosol);GO:0006979(response to oxidative str…	05014(Amyotrophic lateral sclerosis (ALS))	ENSMUSG00000026024	1	840,	0	-2.09	0.000354813	-0.433	5' UTR	1	59216344	59219126	2783	2
chr1	60487655	60487806	152	ENSMUSG00000026014	ENSMUST00000188511	retained_intron	8626	Raph1	Ras association (RalGDS/AF-6) and pleckstrin homology domains 1 [Source:MGI Symbol;Acc:MGI:1924550]	GO:0005515(protein binding);GO:0005829(cytosol);GO:0005886(plasma membrane);GO:0007165(signal transduction);GO:0016604(nuclear body);GO:0031252(cell leading edge);GO:0048675(axon extension)	NA	ENSMUSG00000026014	1	151,	0	-0.868	0.0213796	0.375	3' UTR	1	60493323	60496281	2959	2
chr1	64736573	64737182	610	ENSMUSG00000045005	ENSMUST00000116133	protein_coding	1176	Fzd5	frizzled class receptor 5 [Source:MGI Symbol;Acc:MGI:108571]	GO:0000139(Golgi membrane);GO:0000578(embryonic axis specification);GO:0001525(angiogenesis);GO:0001540(amyloid-beta binding);GO:0001944(vasculature development);GO:0002726(positive regulation of T cell cytokine production);GO:0004888(transmembrane signaling receptor activity);GO:0004930(G protein-coupled receptor activity);GO:0005515(protein binding);GO:0005769(early endosome);GO:0005794(Golgi a…	04150(mTOR signaling pathway);04310(Wnt signaling pathway);04390(Hippo signaling pathway);04550(Signaling pathways regulating pluripotency of stem cells);04916(Melanogenesis);04934(Cushing syndrome);05165(Human papillomavirus infection);05200(Pathways in cancer);05205(Proteoglycans in cancer);05217(Basal cell carcinoma);05224(Breast cancer);05225(Hepatocellular carcinoma);05226(Gastric cancer)	ENSMUSG00000045005	2	280,50,	0,559	-1.54	0.00204174	-0.993	5' UTR	1	64734469	64737749	3281	2
chr1	66795492	66795642	151	ENSMUSG00000103706	ENSMUST00000194648	TEC	806	6820402A03Rik	RIKEN cDNA 6820402A03 gene [Source:MGI Symbol;Acc:MGI:1922992]	NA	NA	ENSMUSG00000103706	1	150,	0	-0.67	0.047863	-0.615	Exon (ENSMUST00000194648/ENSMUSG00000103706, exon 1 of 1)	1	66793645	66796298	2654	2
chr1	74575851	74576062	212	ENSMUSG00000026135	ENSMUST00000127921	nonsense_mediated_decay	9812	Zfp142	zinc finger protein 142 [Source:MGI Symbol;Acc:MGI:1924514]	GO:0003674(molecular_function);GO:0003676(nucleic acid binding);GO:0003677(DNA binding);GO:0005575(cellular_component);GO:0005634(nucleus);GO:0008150(biological_process);GO:0010468(regulation of gene expression);GO:0046872(metal ion binding)	NA	ENSMUSG00000026135	1	211,	0	-1.03	0.0114815	0.514	3' UTR	1	74566869	74585663	18795	2
chr1	74578178	74579336	1159	ENSMUSG00000026135	ENSMUST00000127921	nonsense_mediated_decay	7485	Zfp142	zinc finger protein 142 [Source:MGI Symbol;Acc:MGI:1924514]	GO:0003674(molecular_function);GO:0003676(nucleic acid binding);GO:0003677(DNA binding);GO:0005575(cellular_component);GO:0005634(nucleus);GO:0008150(biological_process);GO:0010468(regulation of gene expression);GO:0046872(metal ion binding)	NA	ENSMUSG00000026135	2	109,12,	0,1146	-0.853	0.0223872	-0.651	3' UTR	1	74566869	74585663	18795	2
chr1	74585377	74587377	2001	ENSMUSG00000026135	ENSMUST00000127921	nonsense_mediated_decay	0	Zfp142	zinc finger protein 142 [Source:MGI Symbol;Acc:MGI:1924514]	GO:0003674(molecular_function);GO:0003676(nucleic acid binding);GO:0003677(DNA binding);GO:0005575(cellular_component);GO:0005634(nucleus);GO:0008150(biological_process);GO:0010468(regulation of gene expression);GO:0046872(metal ion binding)	NA	ENSMUSG00000026135	2	320,10,	0,1990	-1.16	0.0074131	-0.624	5' UTR	1	74566869	74585663	18795	2
chr1	74593747	74594286	540	ENSMUSG00000026171	ENSMUST00000149649	retained_intron	1054	Rnf25	ring finger protein 25 [Source:MGI Symbol;Acc:MGI:1890215]	GO:0004842(ubiquitin-protein transferase activity);GO:0005515(protein binding);GO:0005634(nucleus);GO:0005829(cytosol);GO:0016567(protein ubiquitination);GO:0016740(transferase activity);GO:0046872(metal ion binding);GO:0051059(NF-kappaB binding);GO:0051092(positive regulation of NF-kappaB transcription factor activity);GO:0061630(ubiquitin protein ligase activity)	NA	ENSMUSG00000026171	1	539,	0	-1.28	0.00489779	-0.384	3' UTR	1	74594222	74594801	580	2
chr1	75199290	75199831	542	ENSMUSG00000026200	ENSMUST00000186148	processed_transcript	-723	Glb1l	galactosidase, beta 1-like [Source:MGI Symbol;Acc:MGI:1921827]	GO:0004553(hydrolase activity, hydrolyzing O-glycosyl compounds);GO:0004565(beta-galactosidase activity);GO:0005576(extracellular region);GO:0005615(extracellular space);GO:0005773(vacuole);GO:0005975(carbohydrate metabolic process);GO:0008152(metabolic process);GO:0016787(hydrolase activity);GO:0016798(hydrolase activity, acting on glycosyl bonds)	NA	ENSMUSG00000026200	1	541,	0	-1.13	0.00812831	-0.391	3' UTR	1	75198236	75199108	873	2
chr1	77369040	77374790	5751	ENSMUSG00000026235	ENSMUST00000187346	protein_coding	8567	Epha4	Eph receptor A4 [Source:MGI Symbol;Acc:MGI:98277]	GO:0000166(nucleotide binding);GO:0004672(protein kinase activity);GO:0004713(protein tyrosine kinase activity);GO:0004714(transmembrane receptor protein tyrosine kinase activity);GO:0005003(ephrin receptor activity);GO:0005004(GPI-linked ephrin receptor activity);GO:0005005(transmembrane-ephrin receptor activity);GO:0005515(protein binding);GO:0005524(ATP binding);GO:0005737(cytoplasm);GO:000574…	04360(Axon guidance)	ENSMUSG00000026235	3	631,938,49,	0,3869,5701	-1.39	0.00331131	0.367	3' UTR	1	77373613	77377607	3995	2
chr1	80199964	80213008	13045	ENSMUSG00000043230	ENSMUST00000058748	protein_coding	13980	Fam124b	family with sequence similarity 124, member B [Source:MGI Symbol;Acc:MGI:3026880]	GO:0003674(molecular_function);GO:0005634(nucleus);GO:0005654(nucleoplasm);GO:0005739(mitochondrion);GO:0008150(biological_process)	NA	ENSMUSG00000043230	2	584,76,	0,12968	-0.67	0.047863	-1.68	Exon (ENSMUST00000058748/ENSMUSG00000043230, exon 1 of 2)	1	80198706	80213944	15239	2
chr1	80287049	80287110	62	ENSMUSG00000004364	ENSMUST00000168372	protein_coding	-9669	Cul3	cullin 3 [Source:MGI Symbol;Acc:MGI:1347360]	GO:0000122(negative regulation of transcription by RNA polymerase II);GO:0000139(Golgi membrane);GO:0000209(protein polyubiquitination);GO:0000278(mitotic cell cycle);GO:0000902(cell morphogenesis);GO:0000922(spindle pole);GO:0001701(in utero embryonic development);GO:0001831(trophectodermal cellular morphogenesis);GO:0004842(ubiquitin-protein transferase activity);GO:0005112(Notch binding);GO:00…	04120(Ubiquitin mediated proteolysis);04340(Hedgehog signaling pathway)	ENSMUSG00000004364	1	61,	0	-0.738	0.0363078	-0.803	3' UTR	1	80266947	80277441	10495	2
chr1	83013414	83013624	211	ENSMUSG00000038496	ENSMUST00000142805	processed_transcript	6818	Slc19a3	solute carrier family 19, member 3 [Source:MGI Symbol;Acc:MGI:1931307]	GO:0005886(plasma membrane);GO:0015234(thiamine transmembrane transporter activity);GO:0015884(folic acid transport);GO:0015888(thiamine transport);GO:0016020(membrane);GO:0016021(integral component of membrane);GO:0051180(vitamin transport);GO:0055085(transmembrane transport);GO:0071934(thiamine transmembrane transport);GO:0090482(vitamin transmembrane transporter activity)	04977(Vitamin digestion and absorption)	ENSMUSG00000038496	1	210,	0	-1.35	0.00380189	-3.95	3' UTR	1	83012524	83020232	7709	2
chr1	85241677	85245659	3983	ENSMUSG00000052477	ENSMUST00000159114	processed_transcript	4720	C130026I21Rik	RIKEN cDNA C130026I21 gene [Source:MGI Symbol;Acc:MGI:3612702]	GO:0005575(cellular_component);GO:0005634(nucleus);GO:0016604(nuclear body)	NA	ENSMUSG00000052477	2	220,20,	0,3962	-0.674	0.0467735	-2.77	3' UTR	1	84992690	85246397	253708	2
chr1	87945867	87946618	752	ENSMUSG00000005501	ENSMUST00000186670	retained_intron	5806	Usp40	ubiquitin specific peptidase 40 [Source:MGI Symbol;Acc:MGI:2443184]	GO:0004197(cysteine-type endopeptidase activity);GO:0004843(thiol-dependent ubiquitin-specific protease activity);GO:0005634(nucleus);GO:0005829(cytosol);GO:0006508(proteolysis);GO:0006511(ubiquitin-dependent protein catabolic process);GO:0008233(peptidase activity);GO:0008234(cysteine-type peptidase activity);GO:0016579(protein deubiquitination);GO:0016787(hydrolase activity);GO:0031647(regulati…	NA	ENSMUSG00000005501	1	751,	0	-1.41	0.0030903	0.321	3' UTR	1	87949699	87951673	1975	2
chr1	88204818	88205082	265	ENSMUSG00000081984	ENSMUST00000119972	protein_coding	964	Dnajb3	DnaJ heat shock protein family (Hsp40) member B3 [Source:MGI Symbol;Acc:MGI:1306822]	NA	NA	ENSMUSG00000081984	1	264,	0	-0.702	0.0416869	0.938	3' UTR	1	88204732	88205782	1051	2
chr1	89678537	89678746	210	ENSMUSG00000102009	ENSMUST00000187011	retained_intron	5351	4933400F21Rik	RIKEN cDNA 4933400F21 gene [Source:MGI Symbol;Acc:MGI:1921653]	NA	NA	ENSMUSG00000102009	1	209,	0	-0.718	0.0389045	-1.27	Exon (ENSMUST00000187295/ENSMUSG00000102009, exon 4 of 4)	1	89681085	89683888	2804	2
chr1	90792424	90794018	1595	ENSMUSG00000048126	ENSMUST00000145750	retained_intron	2297	Col6a3	collagen, type VI, alpha 3 [Source:MGI Symbol;Acc:MGI:88461]	GO:0004867(serine-type endopeptidase inhibitor activity);GO:0005515(protein binding);GO:0005581(collagen trimer);GO:0005615(extracellular space);GO:0007155(cell adhesion);GO:0010951(negative regulation of endopeptidase activity);GO:0030020(extracellular matrix structural constituent conferring tensile strength);GO:0031012(extracellular matrix);GO:0042383(sarcolemma);GO:0062023(collagen-containing…	04151(PI3K-Akt signaling pathway);04510(Focal adhesion);04512(ECM-receptor interaction);04974(Protein digestion and absorption);05165(Human papillomavirus infection)	ENSMUSG00000048126	3	51,63,127,	0,589,1467	-2.18	0.000275423	-0.796	Exon (ENSMUST00000056925/ENSMUSG00000048126, exon 20 of 44)	1	90793892	90794721	830	2
chr1	90807772	90808013	242	ENSMUSG00000048126	ENSMUST00000136916	retained_intron	0	Col6a3	collagen, type VI, alpha 3 [Source:MGI Symbol;Acc:MGI:88461]	GO:0004867(serine-type endopeptidase inhibitor activity);GO:0005515(protein binding);GO:0005581(collagen trimer);GO:0005615(extracellular space);GO:0007155(cell adhesion);GO:0010951(negative regulation of endopeptidase activity);GO:0030020(extracellular matrix structural constituent conferring tensile strength);GO:0031012(extracellular matrix);GO:0042383(sarcolemma);GO:0062023(collagen-containing…	04151(PI3K-Akt signaling pathway);04510(Focal adhesion);04512(ECM-receptor interaction);04974(Protein digestion and absorption);05165(Human papillomavirus infection)	ENSMUSG00000048126	1	241,	0	-2.49	0.000109648	-0.176	Exon (ENSMUST00000056925/ENSMUSG00000048126, exon 9 of 44)	1	90791467	90807982	16516	2
chr1	93299210	93300079	870	ENSMUSG00000026273	ENSMUST00000136754	processed_transcript	3692	Mterf4	mitochondrial transcription termination factor 4 [Source:MGI Symbol;Acc:MGI:1918355]	GO:0003690(double-stranded DNA binding);GO:0003723(RNA binding);GO:0005739(mitochondrion);GO:0005762(mitochondrial large ribosomal subunit);GO:0005829(cytosol);GO:0006355(regulation of transcription, DNA-templated);GO:0006364(rRNA processing);GO:0006390(mitochondrial transcription);GO:0006626(protein targeting to mitochondrion);GO:0007507(heart development);GO:0019843(rRNA binding);GO:0042255(rib…	NA	ENSMUSG00000026273	1	869,	0	-5.26	4.89779e-08	-0.514	3' UTR	1	93301428	93302902	1475	2
chr1	93750495	93750974	480	ENSMUSG00000026279	ENSMUST00000189472	protein_coding	-1020	Thap4	THAP domain containing 4 [Source:MGI Symbol;Acc:MGI:1914276]	GO:0003676(nucleic acid binding);GO:0003677(DNA binding);GO:0005575(cellular_component);GO:0006570(tyrosine metabolic process);GO:0016853(isomerase activity);GO:0020037(heme binding);GO:0042126(nitrate metabolic process);GO:0042802(identical protein binding);GO:0046872(metal ion binding);GO:0070026(nitric oxide binding)	NA	ENSMUSG00000026279	1	479,	0	-1.22	0.00616595	0.383	Exon (ENSMUST00000190116/ENSMUSG00000026279, exon 2 of 6)	1	93714780	93749954	35175	2
chr1	93800100	93800400	301	ENSMUSG00000026281	ENSMUST00000144106	processed_transcript	-1039	Dtymk	deoxythymidylate kinase [Source:MGI Symbol;Acc:MGI:108396]	GO:0000166(nucleotide binding);GO:0004550(nucleoside diphosphate kinase activity);GO:0004798(thymidylate kinase activity);GO:0005524(ATP binding);GO:0005634(nucleus);GO:0005737(cytoplasm);GO:0005739(mitochondrion);GO:0005758(mitochondrial intermembrane space);GO:0005759(mitochondrial matrix);GO:0005829(cytosol);GO:0006165(nucleoside diphosphate phosphorylation);GO:0006227(dUDP biosynthetic proces…	00240(Pyrimidine metabolism)	ENSMUSG00000026281	1	300,	0	-1.89	0.000660693	0.693	3' UTR	1	93798380	93799361	982	2
chr1	106724501	106734554	10054	ENSMUSG00000057329	ENSMUST00000112751	protein_coding	-20280	Bcl2	B cell leukemia/lymphoma 2 [Source:MGI Symbol;Acc:MGI:88138]	GO:0000209(protein polyubiquitination);GO:0000902(cell morphogenesis);GO:0001503(ossification);GO:0001541(ovarian follicle development);GO:0001656(metanephros development);GO:0001657(ureteric bud development);GO:0001658(branching involved in ureteric bud morphogenesis);GO:0001662(behavioral fear response);GO:0001776(leukocyte homeostasis);GO:0001782(B cell homeostasis);GO:0001822(kidney developme…	01521(EGFR tyrosine kinase inhibitor resistance);01522(Endocrine resistance);01524(Platinum drug resistance);04064(NF-kappa B signaling pathway);04066(HIF-1 signaling pathway);04071(Sphingolipid signaling pathway);04115(p53 signaling pathway);04140(Autophagy - animal);04141(Protein processing in endoplasmic reticulum);04151(PI3K-Akt signaling pathway);04210(Apoptosis);04215(Apoptosis - multiple s…	ENSMUSG00000009905	3	520,102,8,	0,3127,10045	-3.26	1.1749e-05	0.292	3' UTR	1	106538178	106714274	176097	2
chr1	106772036	106772517	482	ENSMUSG00000009907	ENSMUST00000190531	retained_intron	8588	Vps4b	vacuolar protein sorting 4B [Source:MGI Symbol;Acc:MGI:1100499]	GO:0000166(nucleotide binding);GO:0000922(spindle pole);GO:0005515(protein binding);GO:0005524(ATP binding);GO:0005634(nucleus);GO:0005737(cytoplasm);GO:0005768(endosome);GO:0005813(centrosome);GO:0005829(cytosol);GO:0006813(potassium ion transport);GO:0006997(nucleus organization);GO:0007032(endosome organization);GO:0007049(cell cycle);GO:0007080(mitotic metaphase plate congression);GO:0008022(…	04144(Endocytosis);04217(Necroptosis)	ENSMUSG00000009907	1	481,	0	-1.53	0.0020893	0.283	3' UTR	1	106779441	106780624	1184	2
chr1	119421738	119422248	511	ENSMUSG00000037035	ENSMUST00000038765	protein_coding	0	Inhbb	inhibin beta-B [Source:MGI Symbol;Acc:MGI:96571]	GO:0001654(eye development);GO:0005125(cytokine activity);GO:0005179(hormone activity);GO:0005576(extracellular region);GO:0005615(extracellular space);GO:0008083(growth factor activity);GO:0009267(cellular response to starvation);GO:0009611(response to wounding);GO:0010862(positive regulation of pathway-restricted SMAD protein phosphorylation);GO:0032869(cellular response to insulin stimulus);GO…	04060(Cytokine-cytokine receptor interaction);04350(TGF-beta signaling pathway);04550(Signaling pathways regulating pluripotency of stem cells)	ENSMUSG00000037035	1	510,	0	-1.17	0.00724436	0.804	5' UTR	1	119415465	119422248	6784	2
chr1	119470931	119471112	182	ENSMUSG00000004451	ENSMUST00000142945	protein_coding	7148	Ralb	v-ral simian leukemia viral oncogene B [Source:MGI Symbol;Acc:MGI:1927244]	GO:0000166(nucleotide binding);GO:0001928(regulation of exocyst assembly);GO:0001934(positive regulation of protein phosphorylation);GO:0003924(GTPase activity);GO:0005525(GTP binding);GO:0005886(plasma membrane);GO:0006915(apoptotic process);GO:0007049(cell cycle);GO:0007165(signal transduction);GO:0007265(Ras protein signal transduction);GO:0009267(cellular response to starvation);GO:0016020(me…	04014(Ras signaling pathway);04015(Rap1 signaling pathway);04072(Phospholipase D signaling pathway);05200(Pathways in cancer);05210(Colorectal cancer);05212(Pancreatic cancer)	ENSMUSG00000004451	1	181,	0	-0.938	0.0162181	0.503	3' UTR	1	119472145	119478079	5935	2
chr1	119837073	119837523	451	ENSMUSG00000026384	ENSMUST00000163435	protein_coding	0	Ptpn4	protein tyrosine phosphatase, non-receptor type 4 [Source:MGI Symbol;Acc:MGI:1099792]	GO:0004721(phosphoprotein phosphatase activity);GO:0004725(protein tyrosine phosphatase activity);GO:0004726(non-membrane spanning protein tyrosine phosphatase activity);GO:0005515(protein binding);GO:0005737(cytoplasm);GO:0005856(cytoskeleton);GO:0005886(plasma membrane);GO:0006470(protein dephosphorylation);GO:0008092(cytoskeletal protein binding);GO:0009898(cytoplasmic side of plasma membrane)…	NA	ENSMUSG00000026384	1	450,	0	-1.14	0.00794328	-0.886	5' UTR	1	119689801	119837347	147547	2
chr1	126025360	126025571	212	ENSMUSG00000049690	ENSMUST00000094610	protein_coding	-2468	Nckap5	NCK-associated protein 5 [Source:MGI Symbol;Acc:MGI:2686394]	GO:0001578(microtubule bundle formation);GO:0003674(molecular_function);GO:0007019(microtubule depolymerization);GO:0035371(microtubule plus-end)	NA	ENSMUSG00000049690	1	211,	0	-1.14	0.00812831	1.37	Exon (ENSMUST00000161954/ENSMUSG00000049690, exon 10 of 15)	1	125914960	126023103	108144	2
chr1	131087867	131088228	362	ENSMUSG00000102856	ENSMUST00000191688	TEC	4282	Gm37084	predicted gene, 37084 [Source:MGI Symbol;Acc:MGI:5610312]	NA	NA	ENSMUSG00000102856	1	361,	0	-6.75	1.02329e-09	-0.797	Exon (ENSMUST00000191688/ENSMUSG00000102856, exon 1 of 1)	1	131086252	131092149	5898	2
chr1	131377111	131377437	327	ENSMUSG00000104060	ENSMUST00000195400	TEC	1420	Gm37954	predicted gene, 37954 [Source:MGI Symbol;Acc:MGI:5611182]	NA	NA	ENSMUSG00000104060	1	326,	0	-0.671	0.047863	1.65	Exon (ENSMUST00000195400/ENSMUSG00000104060, exon 1 of 1)	1	131376461	131378531	2071	2
chr1	132114782	132114963	182	ENSMUSG00000026437	ENSMUST00000189733	retained_intron	1473	Cdk18	cyclin-dependent kinase 18 [Source:MGI Symbol;Acc:MGI:97518]	GO:0000083(regulation of transcription involved in G1/S transition of mitotic cell cycle);GO:0000166(nucleotide binding);GO:0004672(protein kinase activity);GO:0004674(protein serine/threonine kinase activity);GO:0004693(cyclin-dependent protein serine/threonine kinase activity);GO:0005524(ATP binding);GO:0005634(nucleus);GO:0005737(cytoplasm);GO:0006468(protein phosphorylation);GO:0016301(kinase…	NA	ENSMUSG00000026437	1	181,	0	-1.22	0.0060256	0.942	3' UTR	1	132114934	132116255	1322	2
chr1	132564689	132564900	212	ENSMUSG00000053024	ENSMUST00000186530	protein_coding	-21644	Cntn2	contactin 2 [Source:MGI Symbol;Acc:MGI:104518]	GO:0000226(microtubule cytoskeleton organization);GO:0001764(neuron migration);GO:0005515(protein binding);GO:0005886(plasma membrane);GO:0007155(cell adhesion);GO:0007160(cell-matrix adhesion);GO:0007399(nervous system development);GO:0007409(axonogenesis);GO:0007411(axon guidance);GO:0007413(axonal fasciculation);GO:0007612(learning);GO:0007628(adult walking behavior);GO:0009986(cell surface);G…	04514(Cell adhesion molecules (CAMs))	ENSMUSG00000026442	1	211,	0	-1.74	0.00104713	-2.08	3' UTR	1	132533657	132543256	9600	2
chr1	133619891	133620698	808	ENSMUSG00000102976	ENSMUST00000191828	processed_transcript	7341	Zc3h11a	zinc finger CCCH type containing 11A [Source:MGI Symbol;Acc:MGI:1917829]	GO:0000346(transcription export complex);GO:0003729(mRNA binding);GO:0016973(poly(A)+ mRNA export from nucleus);GO:0046872(metal ion binding);GO:0051028(mRNA transport)	NA	ENSMUSG00000102976	1	807,	0	-7.14	3.89045e-10	0.369	3' UTR	1	133624591	133627232	2642	2
chr1	133619870	133620708	839	ENSMUSG00000102976	ENSMUST00000191828	processed_transcript	7362	Zc3h11a	zinc finger CCCH type containing 11A [Source:MGI Symbol;Acc:MGI:1917829]	GO:0000346(transcription export complex);GO:0003729(mRNA binding);GO:0016973(poly(A)+ mRNA export from nucleus);GO:0046872(metal ion binding);GO:0051028(mRNA transport)	NA	ENSMUSG00000116275	1	838,	0	-6.38	2.69153e-09	0.345	3' UTR	1	133624591	133627232	2642	2
chr1	133619939	133620689	751	ENSMUSG00000102976	ENSMUST00000191828	processed_transcript	7293	Zc3h11a	zinc finger CCCH type containing 11A [Source:MGI Symbol;Acc:MGI:1917829]	GO:0000346(transcription export complex);GO:0003729(mRNA binding);GO:0016973(poly(A)+ mRNA export from nucleus);GO:0046872(metal ion binding);GO:0051028(mRNA transport)	NA	ENSMUSG00000094410	1	750,	0	-6.5	1.90546e-09	0.359	3' UTR	1	133624591	133627232	2642	2
chr1	135161009	135161666	658	ENSMUSG00000026424	ENSMUST00000027682	protein_coding	6672	Gpr37l1	G protein-coupled receptor 37-like 1 [Source:MGI Symbol;Acc:MGI:1928503]	GO:0003085(negative regulation of systemic arterial blood pressure);GO:0004930(G protein-coupled receptor activity);GO:0005515(protein binding);GO:0005886(plasma membrane);GO:0007165(signal transduction);GO:0007186(G protein-coupled receptor signaling pathway);GO:0007193(adenylate cyclase-inhibiting G protein-coupled receptor signaling pathway);GO:0008528(G protein-coupled peptide receptor activi…	NA	ENSMUSG00000026424	1	657,	0	-1.28	0.0047863	-0.698	Exon (ENSMUST00000027682/ENSMUSG00000026424, exon 2 of 2)	1	135160234	135167681	7448	2
chr1	135301550	135301999	450	ENSMUSG00000062580	ENSMUST00000152706	retained_intron	8289	Timm17a	translocase of inner mitochondrial membrane 17a [Source:MGI Symbol;Acc:MGI:1343131]	GO:0005654(nucleoplasm);GO:0005739(mitochondrion);GO:0005743(mitochondrial inner membrane);GO:0005744(TIM23 mitochondrial import inner membrane translocase complex);GO:0006886(intracellular protein transport);GO:0010954(positive regulation of protein processing);GO:0015031(protein transport);GO:0015450(P-P-bond-hydrolysis-driven protein transmembrane transporter activity);GO:0016020(membrane);GO:…	NA	ENSMUSG00000062580	1	449,	0	-2.69	6.0256e-05	-0.469	3' UTR	1	135301816	135309839	8024	2
chr1	135607131	135607791	661	ENSMUSG00000009418	ENSMUST00000067414	protein_coding	-22086	Nav1	neuron navigator 1 [Source:MGI Symbol;Acc:MGI:2183683]	GO:0001578(microtubule bundle formation);GO:0001764(neuron migration);GO:0005737(cytoplasm);GO:0005856(cytoskeleton);GO:0005874(microtubule);GO:0007275(multicellular organism development);GO:0007399(nervous system development);GO:0015630(microtubule cytoskeleton);GO:0022008(neurogenesis);GO:0030154(cell differentiation);GO:0043194(axon initial segment)	NA	ENSMUSG00000009418	1	660,	0	-2.41	0.000138038	-0.405	Exon (ENSMUST00000190298/ENSMUSG00000009418, exon 2 of 31)	1	135434580	135585705	151126	2
chr1	136413156	136413546	391	ENSMUSG00000097403	ENSMUST00000194227	retained_intron	2338	9230116N13Rik	RIKEN cDNA 9230116N13 gene [Source:MGI Symbol;Acc:MGI:2443255]	NA	NA	ENSMUSG00000097403	1	390,	0	-0.747	0.0346737	1.17	Exon (ENSMUST00000181746/ENSMUSG00000097403, exon 2 of 3)	1	136412843	136415494	2652	2
chr1	143755275	143755515	241	ENSMUSG00000018199	ENSMUST00000018343	retained_intron	15751	Ro60	Ro60, Y RNA binding protein [Source:MGI Symbol;Acc:MGI:106652]	GO:0002520(immune system development);GO:0003723(RNA binding);GO:0005634(nucleus);GO:0005654(nucleoplasm);GO:0005737(cytoplasm);GO:0005829(cytosol);GO:0007224(smoothened signaling pathway);GO:0009411(response to UV);GO:0010468(regulation of gene expression);GO:0030030(cell projection organization);GO:0030620(U2 snRNA binding);GO:0034336(misfolded RNA binding);GO:0035457(cellular response to inter…	05322(Systemic lupus erythematosus)	ENSMUSG00000018199	1	240,	0	-3.95	1.62181e-06	-1.07	3' UTR	1	143755848	143771026	15179	2
chr1	143770485	143777008	6524	ENSMUSG00000018199	ENSMUST00000018343	retained_intron	0	Ro60	Ro60, Y RNA binding protein [Source:MGI Symbol;Acc:MGI:106652]	GO:0002520(immune system development);GO:0003723(RNA binding);GO:0005634(nucleus);GO:0005654(nucleoplasm);GO:0005737(cytoplasm);GO:0005829(cytosol);GO:0007224(smoothened signaling pathway);GO:0009411(response to UV);GO:0010468(regulation of gene expression);GO:0030030(cell projection organization);GO:0030620(U2 snRNA binding);GO:0034336(misfolded RNA binding);GO:0035457(cellular response to inter…	05322(Systemic lupus erythematosus)	ENSMUSG00000018199	2	541,88,	0,6435	-0.942	0.0158489	0.346	5' UTR	1	143755848	143771026	15179	2
chr1	150563482	150563843	362	ENSMUSG00000066842	ENSMUST00000151899	retained_intron	2122	Hmcn1	hemicentin 1 [Source:MGI Symbol;Acc:MGI:2685047]	GO:0005201(extracellular matrix structural constituent);GO:0005509(calcium ion binding);GO:0005576(extracellular region);GO:0005604(basement membrane);GO:0005737(cytoplasm);GO:0005912(adherens junction);GO:0005938(cell cortex);GO:0007049(cell cycle);GO:0007156(homophilic cell adhesion via plasma membrane adhesion molecules);GO:0007157(heterophilic cell-cell adhesion via plasma membrane cell adhes…	NA	ENSMUSG00000066842	1	361,	0	-0.716	0.0389045	-0.814	3' UTR	1	150563711	150565604	1894	2
chr1	151749623	151750153	531	ENSMUSG00000100594	ENSMUST00000186444	lincRNA	5395	2810414N06Rik	RIKEN cDNA 2810414N06 gene [Source:MGI Symbol;Acc:MGI:1919065]	NA	NA	ENSMUSG00000100594	1	530,	0	-1.19	0.00660693	0.886	Exon (ENSMUST00000186444/ENSMUSG00000100594, exon 2 of 2)	1	151748949	151755018	6070	2
chr1	153123745	153124226	482	ENSMUSG00000026479	ENSMUST00000188206	protein_coding	3170	Lamc2	laminin, gamma 2 [Source:MGI Symbol;Acc:MGI:99913]	GO:0005604(basement membrane);GO:0005607(laminin-2 complex);GO:0005615(extracellular space);GO:0005938(cell cortex);GO:0008284(positive regulation of cell population proliferation);GO:0016020(membrane);GO:0030335(positive regulation of cell migration);GO:0031012(extracellular matrix);GO:0048471(perinuclear region of cytoplasm)	04151(PI3K-Akt signaling pathway);04510(Focal adhesion);04512(ECM-receptor interaction);05145(Toxoplasmosis);05146(Amoebiasis);05165(Human papillomavirus infection);05200(Pathways in cancer);05222(Small cell lung cancer)	ENSMUSG00000026479	1	481,	0	-0.826	0.0251189	0.882	3' UTR	1	153126098	153126915	818	2
chr1	153229135	153229316	182	ENSMUSG00000026478	ENSMUST00000161744	protein_coding	0	Lamc1	laminin, gamma 1 [Source:MGI Symbol;Acc:MGI:99914]	GO:0005201(extracellular matrix structural constituent);GO:0005604(basement membrane);GO:0005606(laminin-1 complex);GO:0007155(cell adhesion);GO:0016020(membrane);GO:0016477(cell migration);GO:0022617(extracellular matrix disassembly);GO:0031012(extracellular matrix);GO:0031581(hemidesmosome assembly);GO:0034446(substrate adhesion-dependent cell spreading);GO:0062023(collagen-containing extracell…	04151(PI3K-Akt signaling pathway);04510(Focal adhesion);04512(ECM-receptor interaction);05020(Prion diseases);05145(Toxoplasmosis);05146(Amoebiasis);05165(Human papillomavirus infection);05200(Pathways in cancer);05222(Small cell lung cancer)	ENSMUSG00000026478	1	181,	0	-0.805	0.0275423	-0.514	3' UTR	1	153218922	153229144	10223	2
chr1	155330833	155331014	182	ENSMUSG00000026469	ENSMUST00000139925	retained_intron	-21372	Xpr1	xenotropic and polytropic retrovirus receptor 1 [Source:MGI Symbol;Acc:MGI:97932]	GO:0000822(inositol hexakisphosphate binding);GO:0001618(virus receptor activity);GO:0005737(cytoplasm);GO:0005794(Golgi apparatus);GO:0005886(plasma membrane);GO:0006817(phosphate ion transport);GO:0009615(response to virus);GO:0015114(phosphate ion transmembrane transporter activity);GO:0015562(efflux transmembrane transporter activity);GO:0016020(membrane);GO:0016021(integral component of memb…	NA	ENSMUSG00000026469	1	181,	0	-0.727	0.0371535	-1.13	Exon (ENSMUST00000129271/ENSMUSG00000026469, exon 5 of 7)	1	155282183	155309642	27460	2
chr1	155861696	155863526	1831	ENSMUSG00000033671	ENSMUST00000132189	processed_transcript	-2153	Cep350	centrosomal protein 350 [Source:MGI Symbol;Acc:MGI:1921331]	GO:0005515(protein binding);GO:0005634(nucleus);GO:0005737(cytoplasm);GO:0005813(centrosome);GO:0005814(centriole);GO:0005815(microtubule organizing center);GO:0005819(spindle);GO:0005856(cytoskeleton);GO:0008017(microtubule binding);GO:0034453(microtubule anchoring);GO:0042995(cell projection);GO:0071539(protein localization to centrosome);GO:1905515(non-motile cilium assembly)	NA	ENSMUSG00000033671	1	1830,	0	-1.51	0.00218776	0.223	Exon (ENSMUST00000138762/ENSMUSG00000033671, exon 34 of 38)	1	155848533	155861373	12841	2
chr1	156006211	156006391	181	ENSMUSG00000026466	ENSMUST00000124212	retained_intron	12408	Tor1aip1	torsin A interacting protein 1 [Source:MGI Symbol;Acc:MGI:3582693]	GO:0001671(ATPase activator activity);GO:0005515(protein binding);GO:0005521(lamin binding);GO:0005634(nucleus);GO:0005635(nuclear envelope);GO:0005637(nuclear inner membrane);GO:0008092(cytoskeletal protein binding);GO:0016020(membrane);GO:0016021(integral component of membrane);GO:0031965(nuclear membrane);GO:0032781(positive regulation of ATPase activity);GO:0051117(ATPase binding);GO:0071763(…	NA	ENSMUSG00000026466	1	180,	0	-1.62	0.00154882	0.421	3' UTR	1	156017324	156018619	1296	2
chr1	156705644	156706154	511	ENSMUSG00000033557	ENSMUST00000188941	processed_transcript	-2360	Fam20b	family with sequence similarity 20, member B [Source:MGI Symbol;Acc:MGI:2443990]	GO:0000139(Golgi membrane);GO:0000166(nucleotide binding);GO:0005524(ATP binding);GO:0005654(nucleoplasm);GO:0005737(cytoplasm);GO:0005794(Golgi apparatus);GO:0016020(membrane);GO:0016021(integral component of membrane);GO:0016301(kinase activity);GO:0016310(phosphorylation);GO:0016740(transferase activity);GO:0016773(phosphotransferase activity, alcohol group as acceptor);GO:0030166(proteoglycan…	NA	ENSMUSG00000033557	1	510,	0	-3.19	1.44544e-05	-0.522	5' UTR	1	156698731	156703794	5064	2
chr1	158936375	158936526	152	ENSMUSG00000073530	ENSMUST00000159861	protein_coding	21992	Pappa2	pappalysin 2 [Source:MGI Symbol;Acc:MGI:3051647]	GO:0004222(metalloendopeptidase activity);GO:0005515(protein binding);GO:0005829(cytosol);GO:0006508(proteolysis);GO:0008237(metallopeptidase activity);GO:0008270(zinc ion binding);GO:0009651(response to salt stress);GO:0016324(apical plasma membrane);GO:0060349(bone morphogenesis)	NA	ENSMUSG00000073530	1	151,	0	-0.693	0.0436516	-1.28	Exon (ENSMUST00000159861/ENSMUSG00000073530, exon 2 of 22)	1	158711727	158958367	246641	2
chr1	160223939	160226183	2245	ENSMUSG00000026721	ENSMUST00000192019	retained_intron	7928	Rabgap1l	RAB GTPase activating protein 1-like [Source:MGI Symbol;Acc:MGI:1352507]	GO:0005096(GTPase activator activity);GO:0005515(protein binding);GO:0005634(nucleus);GO:0005768(endosome);GO:0005769(early endosome);GO:0005794(Golgi apparatus);GO:0005929(cilium);GO:0006886(intracellular protein transport);GO:0006897(endocytosis);GO:0015031(protein transport);GO:0017137(Rab GTPase binding);GO:0032880(regulation of protein localization);GO:0035855(megakaryocyte development);GO:0…	NA	ENSMUSG00000026721	2	429,142,	0,2102	-2.29	0.000194984	0.826	3' UTR	1	160226042	160231867	5826	2
chr1	161070120	161070628	509	ENSMUSG00000026709	ENSMUST00000160591	retained_intron	0	Dars2	aspartyl-tRNA synthetase 2 (mitochondrial) [Source:MGI Symbol;Acc:MGI:2442510]	GO:0000166(nucleotide binding);GO:0003676(nucleic acid binding);GO:0004812(aminoacyl-tRNA ligase activity);GO:0004815(aspartate-tRNA ligase activity);GO:0005524(ATP binding);GO:0005654(nucleoplasm);GO:0005737(cytoplasm);GO:0005739(mitochondrion);GO:0005759(mitochondrial matrix);GO:0006412(translation);GO:0006418(tRNA aminoacylation for protein translation);GO:0016874(ligase activity);GO:0042803(p…	00970(Aminoacyl-tRNA biosynthesis)	ENSMUSG00000026709	1	508,	0	-2.04	0.00042658	0.968	5' UTR	1	161045183	161070607	25425	2
chr1	162673151	162674133	983	ENSMUSG00000098259	ENSMUST00000184547	miRNA	1069	Gm27616	predicted gene, 27616 [Source:MGI Symbol;Acc:MGI:5530998]	NA	NA	ENSMUSG00000040225	2	505,35,	0,947	-1.18	0.00691831	0.186	3' UTR	1	162674158	162674220	63	2
chr1	162709679	162710756	1078	ENSMUSG00000040225	ENSMUST00000182448	retained_intron	4337	Prrc2c	proline-rich coiled-coil 2C [Source:MGI Symbol;Acc:MGI:1913754]	GO:0002244(hematopoietic progenitor cell differentiation);GO:0005737(cytoplasm);GO:0005829(cytosol);GO:0008022(protein C-terminus binding);GO:0010494(cytoplasmic stress granule);GO:0030154(cell differentiation);GO:0034063(stress granule assembly)	NA	ENSMUSG00000040225	2	7,474,	0,603	-2.25	0.000218776	-0.338	Exon (ENSMUST00000182149/ENSMUSG00000040225, exon 12 of 35)	1	162712802	162714016	1215	2
chr1	164149008	164149346	339	ENSMUSG00000090081	ENSMUST00000161943	antisense	-2980	Gm16587	predicted gene 16587 [Source:MGI Symbol;Acc:MGI:4415007]	NA	NA	ENSMUSG00000086593	2	124,27,	0,311	-0.814	0.0263027	0.751	Exon (ENSMUST00000133341/ENSMUSG00000086593, exon 2 of 3)	1	164143432	164146366	2935	2
chr1	164292197	164295765	3569	ENSMUSG00000026577	ENSMUST00000124007	processed_transcript	15075	Blzf1	basic leucine zipper nuclear factor 1 [Source:MGI Symbol;Acc:MGI:1201607]	GO:0000139(Golgi membrane);GO:0005515(protein binding);GO:0005634(nucleus);GO:0005654(nucleoplasm);GO:0005794(Golgi apparatus);GO:0007030(Golgi organization);GO:0015031(protein transport);GO:0016020(membrane);GO:0016192(vesicle-mediated transport);GO:0019899(enzyme binding);GO:0031625(ubiquitin protein ligase binding);GO:0043001(Golgi to plasma membrane protein transport)	NA	ENSMUSG00000026577	2	214,56,	0,3512	-3.38	8.31764e-06	0.803	3' UTR	1	164299542	164307272	7731	2
chr1	166101146	166101386	241	ENSMUSG00000026564	ENSMUST00000085992	protein_coding	26750	Dusp27	dual specificity phosphatase 27 (putative) [Source:MGI Symbol;Acc:MGI:2685055]	GO:0005575(cellular_component);GO:0005737(cytoplasm);GO:0006470(protein dephosphorylation);GO:0008138(protein tyrosine/serine/threonine phosphatase activity);GO:0016311(dephosphorylation);GO:0016791(phosphatase activity);GO:0030017(sarcomere)	NA	ENSMUSG00000026564	1	240,	0	-0.671	0.047863	1.18	Exon (ENSMUST00000192369/ENSMUSG00000026564, exon 6 of 6)	1	166098153	166127896	29744	2
chr1	170141967	170142566	600	ENSMUSG00000026670	ENSMUST00000161492	retained_intron	1746	Uap1	UDP-N-acetylglucosamine pyrophosphorylase 1 [Source:MGI Symbol;Acc:MGI:1334459]	GO:0003977(UDP-N-acetylglucosamine diphosphorylase activity);GO:0005654(nucleoplasm);GO:0005829(cytosol);GO:0005886(plasma membrane);GO:0006047(UDP-N-acetylglucosamine metabolic process);GO:0016740(transferase activity);GO:0030246(carbohydrate binding);GO:0042802(identical protein binding);GO:0070569(uridylyltransferase activity)	00520(Amino sugar and nucleotide sugar metabolism)	ENSMUSG00000026670	1	599,	0	-1.93	0.000588844	0.289	3' UTR	1	170142034	170143713	1680	2
chr1	170166669	170169412	2744	ENSMUSG00000026670	ENSMUST00000160848	processed_transcript	-7461	Uap1	UDP-N-acetylglucosamine pyrophosphorylase 1 [Source:MGI Symbol;Acc:MGI:1334459]	GO:0003977(UDP-N-acetylglucosamine diphosphorylase activity);GO:0005654(nucleoplasm);GO:0005829(cytosol);GO:0005886(plasma membrane);GO:0006047(UDP-N-acetylglucosamine metabolic process);GO:0016740(transferase activity);GO:0030246(carbohydrate binding);GO:0042802(identical protein binding);GO:0070569(uridylyltransferase activity)	00520(Amino sugar and nucleotide sugar metabolism)	ENSMUSG00000026670	2	279,81,	0,2662	-7.29	2.63027e-10	-0.714	5' UTR	1	170161376	170161951	576	2
chr1	171286611	171286822	212	ENSMUSG00000053483	ENSMUST00000174720	protein_coding	0	Usp21	ubiquitin specific peptidase 21 [Source:MGI Symbol;Acc:MGI:1353665]	GO:0004843(thiol-dependent ubiquitin-specific protease activity);GO:0005654(nucleoplasm);GO:0005829(cytosol);GO:0005886(plasma membrane);GO:0006508(proteolysis);GO:0006511(ubiquitin-dependent protein catabolic process);GO:0008233(peptidase activity);GO:0008234(cysteine-type peptidase activity);GO:0016579(protein deubiquitination);GO:0016787(hydrolase activity);GO:0019784(NEDD8-specific protease a…	04217(Necroptosis)	ENSMUSG00000053483	1	211,	0	-1.35	0.00380189	0.623	Exon (ENSMUST00000065941/ENSMUSG00000053483, exon 2 of 13)	1	171284932	171286806	1875	2
chr1	171288562	171289302	741	ENSMUSG00000053483	ENSMUST00000065941	protein_coding	-1311	Usp21	ubiquitin specific peptidase 21 [Source:MGI Symbol;Acc:MGI:1353665]	GO:0004843(thiol-dependent ubiquitin-specific protease activity);GO:0005654(nucleoplasm);GO:0005829(cytosol);GO:0005886(plasma membrane);GO:0006508(proteolysis);GO:0006511(ubiquitin-dependent protein catabolic process);GO:0008233(peptidase activity);GO:0008234(cysteine-type peptidase activity);GO:0016579(protein deubiquitination);GO:0016787(hydrolase activity);GO:0019784(NEDD8-specific protease a…	04217(Necroptosis)	ENSMUSG00000062963	2	409,132,	0,608	-4.41	4.57088e-07	-0.409	3' UTR	1	171281945	171287991	6047	2
chr1	172066311	172067354	1044	ENSMUSG00000003458	ENSMUST00000135928	retained_intron	1753	Ncstn	nicastrin [Source:MGI Symbol;Acc:MGI:1891700]	GO:0002262(myeloid cell homeostasis);GO:0004175(endopeptidase activity);GO:0005515(protein binding);GO:0005737(cytoplasm);GO:0005739(mitochondrion);GO:0005764(lysosome);GO:0005765(lysosomal membrane);GO:0005769(early endosome);GO:0005783(endoplasmic reticulum);GO:0005794(Golgi apparatus);GO:0005886(plasma membrane);GO:0005887(integral component of plasma membrane);GO:0006509(membrane protein ecto…	04330(Notch signaling pathway);05010(Alzheimer disease)	ENSMUSG00000003458	2	485,24,	0,1019	-1.22	0.0060256	0.2	3' UTR	1	172066700	172068064	1365	2
chr1	173782674	173794074	11401	ENSMUSG00000090222	ENSMUST00000155076	unprocessed_pseudogene	15596	Ifi203-ps	interferon activated gene 203, pseudogene [Source:MGI Symbol;Acc:MGI:3840117]	NA	NA	ENSMUSG00000090222	2	761,13,	0,11387	-1.63	0.00151356	0.527	Exon (ENSMUST00000155076/ENSMUSG00000090222, exon 4 of 8)	1	173776529	173798270	21742	2
chr1	173795427	173798270	2844	ENSMUSG00000090222	ENSMUST00000155076	unprocessed_pseudogene	0	Ifi203-ps	interferon activated gene 203, pseudogene [Source:MGI Symbol;Acc:MGI:3840117]	NA	NA	ENSMUSG00000090222	3	34,122,261,	0,1393,2582	-0.702	0.0416869	-1.04	Exon (ENSMUST00000155076/ENSMUSG00000090222, exon 1 of 8)	1	173776529	173798270	21742	2
chr1	173896582	173901697	5116	ENSMUSG00000026536	ENSMUST00000009340	protein_coding	16464	Ifi211	interferon activated gene 211 [Source:MGI Symbol;Acc:MGI:3041120]	GO:0000122(negative regulation of transcription by RNA polymerase II);GO:0000978(RNA polymerase II cis-regulatory region sequence-specific DNA binding);GO:0001227(DNA-binding transcription repressor activity, RNA polymerase II-specific);GO:0002218(activation of innate immune response);GO:0003690(double-stranded DNA binding);GO:0005634(nucleus);GO:0005654(nucleoplasm);GO:0005730(nucleolus);GO:0005…	NA	ENSMUSG00000026536	3	61,189,78,	0,2761,5037	-13	1.99526e-16	1.56	3' UTR	1	173896345	173913046	16702	2
chr1	175665369	175665609	241	ENSMUSG00000078185	ENSMUST00000211207	protein_coding	22984	Chml	choroideremia-like [Source:MGI Symbol;Acc:MGI:101913]	GO:0004930(G protein-coupled receptor activity);GO:0005092(GDP-dissociation inhibitor activity);GO:0005096(GTPase activator activity);GO:0005654(nucleoplasm);GO:0005737(cytoplasm);GO:0005829(cytosol);GO:0005968(Rab-protein geranylgeranyltransferase complex);GO:0006886(intracellular protein transport);GO:0007186(G protein-coupled receptor signaling pathway);GO:0007264(small GTPase mediated signal …	NA	ENSMUSG00000026525	1	240,	0	-1.24	0.00562341	-1.23	Exon (ENSMUST00000027809/ENSMUSG00000026525, exon 2 of 4)	1	175686488	175688353	1866	2
chr1	179545968	179546267	300	ENSMUSG00000026492	ENSMUST00000027769	protein_coding	0	Tfb2m	transcription factor B2, mitochondrial [Source:MGI Symbol;Acc:MGI:107937]	GO:0000154(rRNA modification);GO:0000179(rRNA (adenine-N6,N6-)-dimethyltransferase activity);GO:0003712(transcription coregulator activity);GO:0003723(RNA binding);GO:0005739(mitochondrion);GO:0005759(mitochondrial matrix);GO:0006355(regulation of transcription, DNA-templated);GO:0006364(rRNA processing);GO:0006390(mitochondrial transcription);GO:0006391(transcription initiation from mitochondria…	NA	ENSMUSG00000026492	1	299,	0	-1.05	0.0107152	-0.506	5' UTR	1	179528055	179546267	18213	2
chr1	180227033	180227153	121	ENSMUSG00000010609	ENSMUST00000193897	retained_intron	2535	Psen2	presenilin 2 [Source:MGI Symbol;Acc:MGI:109284]	GO:0000139(Golgi membrane);GO:0000776(kinetochore);GO:0001666(response to hypoxia);GO:0004190(aspartic-type endopeptidase activity);GO:0005637(nuclear inner membrane);GO:0005769(early endosome);GO:0005783(endoplasmic reticulum);GO:0005789(endoplasmic reticulum membrane);GO:0005794(Golgi apparatus);GO:0005813(centrosome);GO:0005886(plasma membrane);GO:0005887(integral component of plasma membrane)…	04330(Notch signaling pathway);04722(Neurotrophin signaling pathway);05010(Alzheimer disease)	ENSMUSG00000010609	1	120,	0	-1.23	0.0057544	-1.02	3' UTR	1	180227006	180229568	2563	2
chr1	181173736	181173887	152	ENSMUSG00000038733	ENSMUST00000159290	protein_coding	10003	Wdr26	WD repeat domain 26 [Source:MGI Symbol;Acc:MGI:1923825]	GO:0000151(ubiquitin ligase complex);GO:0003674(molecular_function);GO:0005515(protein binding);GO:0005634(nucleus);GO:0005654(nucleoplasm);GO:0005737(cytoplasm);GO:0005739(mitochondrion);GO:0005829(cytosol);GO:0008150(biological_process)	NA	ENSMUSG00000038733	1	151,	0	-0.99	0.0134896	-0.546	3' UTR	1	181180407	181183739	3333	2
chr1	182276843	182278625	1783	ENSMUSG00000038633	ENSMUST00000133052	protein_coding	5381	Degs1	delta(4)-desaturase, sphingolipid 1 [Source:MGI Symbol;Acc:MGI:1097711]	GO:0005739(mitochondrion);GO:0005783(endoplasmic reticulum);GO:0005789(endoplasmic reticulum membrane);GO:0006629(lipid metabolic process);GO:0006631(fatty acid metabolic process);GO:0006633(fatty acid biosynthetic process);GO:0016020(membrane);GO:0016021(integral component of membrane);GO:0016491(oxidoreductase activity);GO:0030148(sphingolipid biosynthetic process);GO:0031966(mitochondrial memb…	00600(Sphingolipid metabolism);04071(Sphingolipid signaling pathway)	ENSMUSG00000038633	2	50,129,	0,1653	-1.21	0.00630957	0.785	Exon (ENSMUST00000035295/ENSMUSG00000038633, exon 3 of 3)	1	182279004	182282224	3221	2
chr1	183087519	183088385	867	ENSMUSG00000030768	ENSMUST00000171366	protein_coding	59942	Disp1	dispatched RND transporter family member 1 [Source:MGI Symbol;Acc:MGI:1916147]	GO:0007225(patched ligand maturation);GO:0007275(multicellular organism development);GO:0007368(determination of left/right symmetry);GO:0009880(embryonic pattern specification);GO:0009953(dorsal/ventral pattern formation);GO:0015833(peptide transport);GO:0016020(membrane);GO:0016021(integral component of membrane);GO:0060539(diaphragm development);GO:1904680(peptide transmembrane transporter act…	NA	ENSMUSG00000030768	1	866,	0	-0.896	0.0190546	-0.331	Exon (ENSMUST00000171366/ENSMUSG00000030768, exon 8 of 8)	1	183086266	183147461	61196	2
chr1	183334881	183338621	3741	ENSMUSG00000056050	ENSMUST00000109158	protein_coding	10415	Mia3	melanoma inhibitory activity 3 [Source:MGI Symbol;Acc:MGI:2443183]	GO:0005515(protein binding);GO:0016020(membrane);GO:0016021(integral component of membrane)	NA	ENSMUSG00000056050	7	25,128,105,72,111,78,49,	0,149,1043,1572,3177,3381,3691	-2.64	6.91831e-05	-0.455	Exon (ENSMUST00000109158/ENSMUSG00000056050, exon 3 of 24)	1	183326725	183345296	18572	2
chr1	185286819	185287179	361	ENSMUSG00000026618	ENSMUST00000131770	processed_transcript	1463	Iars2	isoleucine-tRNA synthetase 2, mitochondrial [Source:MGI Symbol;Acc:MGI:1919586]	GO:0000049(tRNA binding);GO:0000166(nucleotide binding);GO:0002161(aminoacyl-tRNA editing activity);GO:0004812(aminoacyl-tRNA ligase activity);GO:0004822(isoleucine-tRNA ligase activity);GO:0005524(ATP binding);GO:0005739(mitochondrion);GO:0005759(mitochondrial matrix);GO:0005829(cytosol);GO:0006412(translation);GO:0006418(tRNA aminoacylation for protein translation);GO:0006428(isoleucyl-tRNA ami…	00970(Aminoacyl-tRNA biosynthesis)	ENSMUSG00000026618	1	360,	0	-1.3	0.00457088	-0.28	3' UTR	1	185285569	185288282	2714	2
chr1	189642792	189648842	6051	ENSMUSG00000026605	ENSMUST00000165798	protein_coding	6064	Cenpf	centromere protein F [Source:MGI Symbol;Acc:MGI:1313302]	GO:0000278(mitotic cell cycle);GO:0000775(chromosome, centromeric region);GO:0000922(spindle pole);GO:0000940(condensed chromosome outer kinetochore);GO:0001822(kidney development);GO:0005634(nucleus);GO:0005635(nuclear envelope);GO:0005654(nucleoplasm);GO:0005737(cytoplasm);GO:0005813(centrosome);GO:0005819(spindle);GO:0005930(axoneme);GO:0007059(chromosome segregation);GO:0008017(microtubule bi…	NA	ENSMUSG00000026605	3	10,179,232,	0,4009,5818	-1.03	0.0114815	-0.965	Exon (ENSMUST00000171929/ENSMUSG00000026605, exon 16 of 18)	1	189642696	189648856	6161	2
chr1	189880640	189880850	211	ENSMUSG00000026603	ENSMUST00000132289	retained_intron	1732	Smyd2	SET and MYND domain containing 2 [Source:MGI Symbol;Acc:MGI:1915889]	GO:0000122(negative regulation of transcription by RNA polymerase II);GO:0000993(RNA polymerase II complex binding);GO:0002039(p53 binding);GO:0005515(protein binding);GO:0005634(nucleus);GO:0005737(cytoplasm);GO:0005829(cytosol);GO:0006325(chromatin organization);GO:0007507(heart development);GO:0008168(methyltransferase activity);GO:0008285(negative regulation of cell population proliferation);…	NA	ENSMUSG00000026603	1	210,	0	-0.801	0.0275423	-0.609	3' UTR	1	189880642	189882372	1731	2
chr1	190798911	190799121	211	ENSMUSG00000089872	ENSMUST00000160891	retained_intron	11552	Rps6kc1	ribosomal protein S6 kinase polypeptide 1 [Source:MGI Symbol;Acc:MGI:2443419]	GO:0000166(nucleotide binding);GO:0004672(protein kinase activity);GO:0004674(protein serine/threonine kinase activity);GO:0005524(ATP binding);GO:0005737(cytoplasm);GO:0005768(endosome);GO:0005769(early endosome);GO:0006468(protein phosphorylation);GO:0008289(lipid binding);GO:0016020(membrane);GO:0016301(kinase activity);GO:0016310(phosphorylation);GO:0016740(transferase activity);GO:0035091(ph…	NA	ENSMUSG00000089872	1	210,	0	-0.938	0.0162181	1.71	3' UTR	1	190808888	190810463	1576	2
chr1	191025110	191026068	959	ENSMUSG00000066595	ENSMUST00000192666	nonsense_mediated_decay	0	Flvcr1	feline leukemia virus subgroup C cellular receptor 1 [Source:MGI Symbol;Acc:MGI:2444881]	GO:0001568(blood vessel development);GO:0001701(in utero embryonic development);GO:0005739(mitochondrion);GO:0005886(plasma membrane);GO:0006839(mitochondrial transport);GO:0015232(heme transporter activity);GO:0015886(heme transport);GO:0016020(membrane);GO:0016021(integral component of membrane);GO:0020037(heme binding);GO:0022857(transmembrane transporter activity);GO:0030218(erythrocyte diffe…	NA	ENSMUSG00000066595	1	958,	0	-2.59	8.12831e-05	-0.582	3' UTR	1	191005849	191025967	20119	2
chr1	193272769	193273101	333	ENSMUSG00000009633	ENSMUST00000009777	protein_coding	448	G0s2	G0/G1 switch gene 2 [Source:MGI Symbol;Acc:MGI:1316737]	GO:0005739(mitochondrion);GO:0006915(apoptotic process);GO:0016020(membrane);GO:0016021(integral component of membrane);GO:0097191(extrinsic apoptotic signaling pathway);GO:0120162(positive regulation of cold-induced thermogenesis);GO:2001238(positive regulation of extrinsic apoptotic signaling pathway)	NA	ENSMUSG00000009633	2	33,113,	0,219	-1.49	0.00234423	1.03	5' UTR	1	193272161	193273217	1057	2
chr1	195017919	195018062	144	ENSMUSG00000104077	ENSMUST00000194642	lincRNA	323	Gm37027	predicted gene, 37027 [Source:MGI Symbol;Acc:MGI:5610255]	NA	NA	ENSMUSG00000104077	1	143,	0	-1.83	0.000794328	-1.5	Exon (ENSMUST00000194642/ENSMUSG00000104077, exon 2 of 2)	1	195017892	195018242	351	2
chr1	195114818	195117756	2939	ENSMUSG00000016481	ENSMUST00000194062	protein_coding	0	Cr1l	complement component (3b/4b) receptor 1-like [Source:MGI Symbol;Acc:MGI:88513]	GO:0001701(in utero embryonic development);GO:0002376(immune system process);GO:0006956(complement activation);GO:0006958(complement activation, classical pathway);GO:0007275(multicellular organism development);GO:0007565(female pregnancy);GO:0009897(external side of plasma membrane);GO:0009986(cell surface);GO:0016020(membrane);GO:0016021(integral component of membrane);GO:0016323(basolateral pl…	NA	ENSMUSG00000016481	2	23,278,	0,2660	-1.54	0.00199526	0.277	Exon (ENSMUST00000193094/ENSMUSG00000016481, exon 5 of 10)	1	195103796	195117641	13846	2
chr2	3325274	3326333	1060	ENSMUSG00000026644	ENSMUST00000115089	protein_coding	-9835	Acbd7	acyl-Coenzyme A binding domain containing 7 [Source:MGI Symbol;Acc:MGI:1925495]	GO:0000062(fatty-acyl-CoA binding);GO:0003674(molecular_function);GO:0005575(cellular_component);GO:0008150(biological_process);GO:0008289(lipid binding)	NA	ENSMUSG00000026643	2	127,263,	0,796	-0.929	0.0165959	-0.369	3' UTR	2	3336168	3340993	4826	1
chr2	3463320	3463711	392	ENSMUSG00000085043	ENSMUST00000149932	antisense	-4902	Gm13184	predicted gene 13184 [Source:MGI Symbol;Acc:MGI:3649660]	NA	NA	ENSMUSG00000026648	1	391,	0	-1.34	0.00389045	1.08	3' UTR	2	3468613	3474546	5934	1
chr2	4800374	4800495	122	ENSMUSG00000048186	ENSMUST00000138322	processed_transcript	47657	Bend7	BEN domain containing 7 [Source:MGI Symbol;Acc:MGI:2443100]	GO:0003674(molecular_function);GO:0008150(biological_process)	NA	ENSMUSG00000048186	1	121,	0	-0.795	0.0281838	-1.44	3' UTR	2	4752717	4802142	49426	1
chr2	4906667	4907116	450	ENSMUSG00000026664	ENSMUST00000027975	protein_coding	-11903	Phyh	phytanoyl-CoA hydroxylase [Source:MGI Symbol;Acc:MGI:891978]	GO:0001561(fatty acid alpha-oxidation);GO:0003824(catalytic activity);GO:0005515(protein binding);GO:0005739(mitochondrion);GO:0005777(peroxisome);GO:0005782(peroxisomal matrix);GO:0006103(2-oxoglutarate metabolic process);GO:0006631(fatty acid metabolic process);GO:0006720(isoprenoid metabolic process);GO:0008198(ferrous iron binding);GO:0016491(oxidoreductase activity);GO:0019606(2-oxobutyrate …	04146(Peroxisome)	ENSMUSG00000026662	1	449,	0	-1.77	0.000954993	-0.44	3' UTR	2	4919019	4938730	19712	1
chr2	4908133	4908642	510	ENSMUSG00000026664	ENSMUST00000027975	protein_coding	-10377	Phyh	phytanoyl-CoA hydroxylase [Source:MGI Symbol;Acc:MGI:891978]	GO:0001561(fatty acid alpha-oxidation);GO:0003824(catalytic activity);GO:0005515(protein binding);GO:0005739(mitochondrion);GO:0005777(peroxisome);GO:0005782(peroxisomal matrix);GO:0006103(2-oxoglutarate metabolic process);GO:0006631(fatty acid metabolic process);GO:0006720(isoprenoid metabolic process);GO:0008198(ferrous iron binding);GO:0016491(oxidoreductase activity);GO:0019606(2-oxobutyrate …	04146(Peroxisome)	ENSMUSG00000026662	1	509,	0	-2.08	0.000380189	-0.692	3' UTR	2	4919019	4938730	19712	1
chr2	6029465	6040188	10724	ENSMUSG00000043241	ENSMUST00000128200	protein_coding	6126	Upf2	UPF2 regulator of nonsense transcripts homolog (yeast) [Source:MGI Symbol;Acc:MGI:2449307]	GO:0000184(nuclear-transcribed mRNA catabolic process, nonsense-mediated decay);GO:0001889(liver development);GO:0003723(RNA binding);GO:0005515(protein binding);GO:0005634(nucleus);GO:0005737(cytoplasm);GO:0005829(cytosol);GO:0005844(polysome);GO:0006986(response to unfolded protein);GO:0031100(animal organ regeneration);GO:0035145(exon-exon junction complex);GO:0036464(cytoplasmic ribonucleopro…	03013(RNA transport);03015(mRNA surveillance pathway)	ENSMUSG00000043241	3	80,140,80,	0,4646,10643	-1.2	0.00645654	-0.757	Exon (ENSMUST00000060092/ENSMUSG00000043241, exon 15 of 22)	2	6023339	6056698	33360	1
chr2	14985598	14986048	451	ENSMUSG00000057914	ENSMUST00000144423	retained_intron	3485	Cacnb2	calcium channel, voltage-dependent, beta 2 subunit [Source:MGI Symbol;Acc:MGI:894644]	GO:0005244(voltage-gated ion channel activity);GO:0005245(voltage-gated calcium channel activity);GO:0005246(calcium channel regulator activity);GO:0005262(calcium channel activity);GO:0005515(protein binding);GO:0005886(plasma membrane);GO:0005891(voltage-gated calcium channel complex);GO:0006811(ion transport);GO:0006816(calcium ion transport);GO:0007268(chemical synaptic transmission);GO:00075…	04010(MAPK signaling pathway);04260(Cardiac muscle contraction);04261(Adrenergic signaling in cardiomyocytes);04921(Oxytocin signaling pathway);05410(Hypertrophic cardiomyopathy (HCM));05412(Arrhythmogenic right ventricular cardiomyopathy (ARVC));05414(Dilated cardiomyopathy (DCM))	ENSMUSG00000057914	1	450,	0	-1.33	0.0040738	-0.693	Exon (ENSMUST00000114723/ENSMUSG00000057914, exon 14 of 14)	2	14982113	14984414	2302	1
chr2	15075081	15076523	1443	ENSMUSG00000017418	ENSMUST00000193883	protein_coding	82	Arl5b	ADP-ribosylation factor-like 5B [Source:MGI Symbol;Acc:MGI:1923119]	GO:0000166(nucleotide binding);GO:0005525(GTP binding);GO:0005737(cytoplasm);GO:0005802(trans-Golgi network);GO:0006886(intracellular protein transport);GO:0016192(vesicle-mediated transport);GO:1903292(protein localization to Golgi membrane)	NA	ENSMUSG00000017418	2	32,268,	0,1174	-0.868	0.0213796	0.341	3' UTR	2	15074999	15082452	7454	1
chr2	23156488	23156639	152	ENSMUSG00000026775	ENSMUST00000125004	processed_transcript	0	Yme1l1	YME1-like 1 (S. cerevisiae) [Source:MGI Symbol;Acc:MGI:1351651]	GO:0000166(nucleotide binding);GO:0004176(ATP-dependent peptidase activity);GO:0004222(metalloendopeptidase activity);GO:0005524(ATP binding);GO:0005739(mitochondrion);GO:0005743(mitochondrial inner membrane);GO:0006508(proteolysis);GO:0006515(protein quality control for misfolded or incompletely synthesized proteins);GO:0007005(mitochondrion organization);GO:0008233(peptidase activity);GO:000823…	NA	ENSMUSG00000026775	1	151,	0	-0.768	0.0316228	-0.63	5' UTR	2	23156518	23177068	20551	1
chr2	23192441	23194530	2090	ENSMUSG00000026775	ENSMUST00000134342	processed_transcript	0	Yme1l1	YME1-like 1 (S. cerevisiae) [Source:MGI Symbol;Acc:MGI:1351651]	GO:0000166(nucleotide binding);GO:0004176(ATP-dependent peptidase activity);GO:0004222(metalloendopeptidase activity);GO:0005524(ATP binding);GO:0005739(mitochondrion);GO:0005743(mitochondrial inner membrane);GO:0006508(proteolysis);GO:0006515(protein quality control for misfolded or incompletely synthesized proteins);GO:0007005(mitochondrion organization);GO:0008233(peptidase activity);GO:000823…	NA	ENSMUSG00000026775	3	121,166,14,	0,632,2075	-1.03	0.0114815	-0.342	Exon (ENSMUST00000028117/ENSMUSG00000026775, exon 14 of 19)	2	23193074	23195310	2237	1
chr2	24958956	24959497	542	ENSMUSG00000026975	ENSMUST00000028351	protein_coding	-2903	Dph7	diphthamine biosynethesis 7 [Source:MGI Symbol;Acc:MGI:1914478]	GO:0003674(molecular_function);GO:0005515(protein binding);GO:0005575(cellular_component);GO:0016787(hydrolase activity);GO:0017183(peptidyl-diphthamide biosynthetic process from peptidyl-histidine);GO:0061685(diphthine methylesterase activity)	NA	ENSMUSG00000026974	1	541,	0	-2.21	0.000251189	-1.09	3' UTR	2	24962400	24972163	9764	1
chr2	25263365	25268842	5478	ENSMUSG00000048707	ENSMUST00000137361	processed_transcript	0	Tprn	taperin [Source:MGI Symbol;Acc:MGI:2139535]	GO:0003674(molecular_function);GO:0005515(protein binding);GO:0007605(sensory perception of sound);GO:0019902(phosphatase binding);GO:0032420(stereocilium);GO:0042995(cell projection);GO:0060088(auditory receptor cell stereocilium organization);GO:0120044(stereocilium base)	NA	ENSMUSG00000048707	3	1188,58,11,	0,4198,5466	-1.03	0.011749	0.416	Exon (ENSMUST00000114336/ENSMUSG00000048707, exon 1 of 4)	2	25264241	25269556	5316	1
chr2	25505320	25505471	152	ENSMUSG00000015095	ENSMUST00000148845	processed_transcript	1413	Fbxw5	F-box and WD-40 domain protein 5 [Source:MGI Symbol;Acc:MGI:1354731]	GO:0005515(protein binding);GO:0005737(cytoplasm);GO:0007088(regulation of mitotic nuclear division);GO:0010824(regulation of centrosome duplication);GO:0016567(protein ubiquitination);GO:0019005(SCF ubiquitin ligase complex);GO:0019901(protein kinase binding);GO:0031146(SCF-dependent proteasomal ubiquitin-dependent protein catabolic process);GO:0043161(proteasome-mediated ubiquitin-dependent pro…	NA	ENSMUSG00000015095	1	151,	0	-3.18	1.44544e-05	1.18	3' UTR	2	25503907	25504945	1039	1
chr2	25890032	25890212	181	ENSMUSG00000058740	ENSMUST00000138568	retained_intron	-4131	Kcnt1	potassium channel, subfamily T, member 1 [Source:MGI Symbol;Acc:MGI:1924627]	GO:0005228(intracellular sodium activated potassium channel activity);GO:0005267(potassium channel activity);GO:0005886(plasma membrane);GO:0006811(ion transport);GO:0006813(potassium ion transport);GO:0015271(outward rectifier potassium channel activity);GO:0016020(membrane);GO:0016021(integral component of membrane);GO:0071805(potassium ion transmembrane transport)	NA	ENSMUSG00000058740	1	180,	0	-0.958	0.0151356	-2.26	Exon (ENSMUST00000131529/ENSMUSG00000058740, exon 3 of 30)	2	25894343	25916592	22250	1
chr2	26457965	26458888	924	ENSMUSG00000085543	ENSMUST00000156099	processed_transcript	821	Gm13568	predicted gene 13568 [Source:MGI Symbol;Acc:MGI:3702049]	NA	NA	ENSMUSG00000086714	2	30,473,	0,450	-4.18	8.51138e-07	0.434	Exon (ENSMUST00000133463/ENSMUSG00000086714, exon 3 of 3)	2	26457144	26458316	1173	1
chr2	29086876	29087057	182	ENSMUSG00000086519	ENSMUST00000141935	lincRNA	-1609	Gm13393	predicted gene 13393 [Source:MGI Symbol;Acc:MGI:3649783]	NA	NA	ENSMUSG00000026803	1	181,	0	-2.35	0.000165959	-1.79	3' UTR	2	29088666	29094501	5836	1
chr2	29158227	29158952	726	ENSMUSG00000043535	ENSMUST00000135992	processed_transcript	1011	Setx	senataxin [Source:MGI Symbol;Acc:MGI:2443480]	GO:0000165(MAPK cascade);GO:0000166(nucleotide binding);GO:0000228(nuclear chromosome);GO:0000781(chromosome, telomeric region);GO:0001147(transcription termination site sequence-specific DNA binding);GO:0003723(RNA binding);GO:0004386(helicase activity);GO:0005515(protein binding);GO:0005524(ATP binding);GO:0005634(nucleus);GO:0005654(nucleoplasm);GO:0005694(chromosome);GO:0005730(nucleolus);GO:…	NA	ENSMUSG00000043535	2	38,112,	0,613	-2	0.00047863	-0.906	Exon (ENSMUST00000061578/ENSMUSG00000043535, exon 14 of 26)	2	29157216	29162762	5547	1
chr2	30149981	30150221	241	ENSMUSG00000039678	ENSMUST00000132324	retained_intron	7702	Tbc1d13	TBC1 domain family, member 13 [Source:MGI Symbol;Acc:MGI:2385326]	GO:0005096(GTPase activator activity);GO:0005515(protein binding);GO:0005737(cytoplasm);GO:0005829(cytosol);GO:0006886(intracellular protein transport);GO:0016020(membrane);GO:0017137(Rab GTPase binding);GO:0090630(activation of GTPase activity)	NA	ENSMUSG00000039678	1	240,	0	-2.97	2.69153e-05	-0.673	3' UTR	2	30142279	30147078	4800	1
chr2	30822377	30823033	657	ENSMUSG00000026857	ENSMUST00000143970	protein_coding	2702	Ntmt1	N-terminal Xaa-Pro-Lys N-methyltransferase 1 [Source:MGI Symbol;Acc:MGI:1913867]	GO:0005634(nucleus);GO:0005654(nucleoplasm);GO:0005737(cytoplasm);GO:0005829(cytosol);GO:0006480(N-terminal protein amino acid methylation);GO:0007051(spindle organization);GO:0007059(chromosome segregation);GO:0008168(methyltransferase activity);GO:0008276(protein methyltransferase activity);GO:0016571(histone methylation);GO:0016740(transferase activity);GO:0018011(N-terminal peptidyl-alanine m…	NA	ENSMUSG00000026857	1	656,	0	-1.6	0.00165959	-0.495	3' UTR	2	30819675	30822559	2885	1
chr2	32051131	32052415	1285	ENSMUSG00000001855	ENSMUST00000124455	retained_intron	0	Nup214	nucleoporin 214 [Source:MGI Symbol;Acc:MGI:1095411]	GO:0000278(mitotic cell cycle);GO:0005049(nuclear export signal receptor activity);GO:0005515(protein binding);GO:0005634(nucleus);GO:0005635(nuclear envelope);GO:0005643(nuclear pore);GO:0006405(RNA export from nucleus);GO:0006406(mRNA export from nucleus);GO:0006606(protein import into nucleus);GO:0006611(protein export from nucleus);GO:0008139(nuclear localization sequence binding);GO:0015031(…	03013(RNA transport)	ENSMUSG00000001855	3	17,107,297,	0,560,987	-0.786	0.0295121	0.357	3' UTR	2	32051692	32052365	674	1
chr2	32052804	32053045	242	ENSMUSG00000001855	ENSMUST00000124455	retained_intron	1112	Nup214	nucleoporin 214 [Source:MGI Symbol;Acc:MGI:1095411]	GO:0000278(mitotic cell cycle);GO:0005049(nuclear export signal receptor activity);GO:0005515(protein binding);GO:0005634(nucleus);GO:0005635(nuclear envelope);GO:0005643(nuclear pore);GO:0006405(RNA export from nucleus);GO:0006406(mRNA export from nucleus);GO:0006606(protein import into nucleus);GO:0006611(protein export from nucleus);GO:0008139(nuclear localization sequence binding);GO:0015031(…	03013(RNA transport)	ENSMUSG00000001855	1	241,	0	-0.814	0.0263027	-1.75	3' UTR	2	32051692	32052365	674	1
chr2	32230613	32231063	451	ENSMUSG00000094251	ENSMUST00000083112	snoRNA	4960	Gm25632	predicted gene, 25632 [Source:MGI Symbol;Acc:MGI:5455409]	NA	NA	ENSMUSG00000039262	1	450,	0	-6.98	5.7544e-10	0.371	3' UTR	2	32225653	32225737	85	1
chr2	32363138	32363756	619	ENSMUSG00000039205	ENSMUST00000048964	protein_coding	0	Ciz1	CDKN1A interacting zinc finger protein 1 [Source:MGI Symbol;Acc:MGI:1920234]	GO:0003676(nucleic acid binding);GO:0005634(nucleus);GO:0005654(nucleoplasm);GO:0005886(plasma membrane);GO:0008270(zinc ion binding);GO:0030332(cyclin binding);GO:0032298(positive regulation of DNA-dependent DNA replication initiation);GO:0046872(metal ion binding);GO:0051457(maintenance of protein location in nucleus)	NA	ENSMUSG00000039205	3	20,459,1,	0,59,617	-0.722	0.0380189	0.556	5' UTR	2	32363198	32378297	15100	1
chr2	32376349	32376740	392	ENSMUSG00000039205	ENSMUST00000125818	protein_coding	860	Ciz1	CDKN1A interacting zinc finger protein 1 [Source:MGI Symbol;Acc:MGI:1920234]	GO:0003676(nucleic acid binding);GO:0005634(nucleus);GO:0005654(nucleoplasm);GO:0005886(plasma membrane);GO:0008270(zinc ion binding);GO:0030332(cyclin binding);GO:0032298(positive regulation of DNA-dependent DNA replication initiation);GO:0046872(metal ion binding);GO:0051457(maintenance of protein location in nucleus)	NA	ENSMUSG00000039205	1	391,	0	-1.31	0.00436516	-0.63	Exon (ENSMUST00000113334/ENSMUSG00000039205, exon 14 of 17)	2	32375489	32380226	4738	1
chr2	32619430	32619610	181	ENSMUSG00000026817	ENSMUST00000113278	protein_coding	-2148	Ak1	adenylate kinase 1 [Source:MGI Symbol;Acc:MGI:87977]	GO:0000166(nucleotide binding);GO:0001520(outer dense fiber);GO:0004017(adenylate kinase activity);GO:0004550(nucleoside diphosphate kinase activity);GO:0005524(ATP binding);GO:0005737(cytoplasm);GO:0005829(cytosol);GO:0005886(plasma membrane);GO:0006139(nucleobase-containing compound metabolic process);GO:0006163(purine nucleotide metabolic process);GO:0006165(nucleoside diphosphate phosphorylat…	00230(Purine metabolism);00730(Thiamine metabolism)	ENSMUSG00000026811	1	180,	0	-1.21	0.00616595	-0.436	3' UTR	2	32621758	32635058	13301	1
chr2	33247327	33247507	181	ENSMUSG00000004105	ENSMUST00000193373	protein_coding	31210	Angptl2	angiopoietin-like 2 [Source:MGI Symbol;Acc:MGI:1347002]	GO:0001525(angiogenesis);GO:0005102(signaling receptor binding);GO:0005576(extracellular region);GO:0005615(extracellular space);GO:0062023(collagen-containing extracellular matrix)	NA	ENSMUSG00000004105	1	180,	0	-2.16	0.000288403	-0.475	3' UTR	2	33216117	33242393	26277	1
chr2	35281832	35282010	179	ENSMUSG00000026879	ENSMUST00000028239	protein_coding	-370	Gsn	gelsolin [Source:MGI Symbol;Acc:MGI:95851]	GO:0001726(ruffle);GO:0002102(podosome);GO:0003779(actin binding);GO:0005509(calcium ion binding);GO:0005515(protein binding);GO:0005546(phosphatidylinositol-4,5-bisphosphate binding);GO:0005576(extracellular region);GO:0005615(extracellular space);GO:0005634(nucleus);GO:0005737(cytoplasm);GO:0005829(cytosol);GO:0005856(cytoskeleton);GO:0005886(plasma membrane);GO:0005925(focal adhesion);GO:00069…	04666(Fc gamma R-mediated phagocytosis);04810(Regulation of actin cytoskeleton);05203(Viral carcinogenesis)	ENSMUSG00000106961	1	178,	0	-0.741	0.0354813	-2.82	Exon (ENSMUST00000202212/ENSMUSG00000106961, exon 1 of 1)	2	35282380	35307892	25513	1
chr2	38586136	38586467	332	ENSMUSG00000082931	ENSMUST00000121784	processed_pseudogene	-36334	Gm13586	predicted gene 13586 [Source:MGI Symbol;Acc:MGI:3649994]	NA	NA	ENSMUSG00000026749	1	331,	0	-5.14	6.76083e-08	1.21	3' UTR	2	38622801	38623264	464	1
chr2	45110706	45110944	239	ENSMUSG00000026872	ENSMUST00000201490	protein_coding	0	Zeb2	zinc finger E-box binding homeobox 2 [Source:MGI Symbol;Acc:MGI:1344407]	GO:0000122(negative regulation of transcription by RNA polymerase II);GO:0000790(nuclear chromatin);GO:0001227(DNA-binding transcription repressor activity, RNA polymerase II-specific);GO:0001228(DNA-binding transcription activator activity, RNA polymerase II-specific);GO:0001755(neural crest cell migration);GO:0001756(somitogenesis);GO:0001843(neural tube closure);GO:0003676(nucleic acid binding…	05206(MicroRNAs in cancer)	ENSMUSG00000052248	1	238,	0	-0.732	0.0363078	1.54	Exon (ENSMUST00000127150/ENSMUSG00000052248, exon 1 of 3)	2	45023060	45110754	87695	2
chr2	58632769	58633099	331	ENSMUSG00000026839	ENSMUST00000230667	processed_transcript	0	Upp2	uridine phosphorylase 2 [Source:MGI Symbol;Acc:MGI:1923904]	GO:0003824(catalytic activity);GO:0004850(uridine phosphorylase activity);GO:0005737(cytoplasm);GO:0006218(uridine catabolic process);GO:0009116(nucleoside metabolic process);GO:0009166(nucleotide catabolic process);GO:0016740(transferase activity);GO:0016757(transferase activity, transferring glycosyl groups);GO:0016763(transferase activity, transferring pentosyl groups);GO:0042802(identical pro…	00240(Pyrimidine metabolism);00983(Drug metabolism - other enzymes)	ENSMUSG00000026839	1	330,	0	-0.828	0.0251189	-1.03	Exon (ENSMUST00000135737/ENSMUSG00000026839, exon 2 of 2)	2	58633081	58668350	35270	1
chr2	61644325	61646293	1969	ENSMUSG00000064289	ENSMUST00000154693	processed_transcript	494	Tank	TRAF family member-associated Nf-kappa B activator [Source:MGI Symbol;Acc:MGI:107676]	GO:0004843(thiol-dependent ubiquitin-specific protease activity);GO:0005515(protein binding);GO:0005737(cytoplasm);GO:0005829(cytosol);GO:0006508(proteolysis);GO:0006974(cellular response to DNA damage stimulus);GO:0007249(I-kappaB kinase/NF-kappaB signaling);GO:0031625(ubiquitin protein ligase binding);GO:0032991(protein-containing complex);GO:0035800(deubiquitinase activator activity);GO:004312…	04621(NOD-like receptor signaling pathway);04622(RIG-I-like receptor signaling pathway)	ENSMUSG00000064289	2	97,143,	0,1825	-3.92	1.77828e-06	0.804	Exon (ENSMUST00000112502/ENSMUSG00000064289, exon 6 of 8)	2	61643831	61649977	6147	1
chr2	69792454	69796127	3674	ENSMUSG00000027088	ENSMUST00000180290	protein_coding	1482	Phospho2	phosphatase, orphan 2 [Source:MGI Symbol;Acc:MGI:1920623]	GO:0005575(cellular_component);GO:0016311(dephosphorylation);GO:0016787(hydrolase activity);GO:0016791(phosphatase activity);GO:0033883(pyridoxal phosphatase activity);GO:0046872(metal ion binding)	00750(Vitamin B6 metabolism)	ENSMUSG00000027088	2	37,652,	0,3021	-0.919	0.017378	-0.271	5' UTR	2	69790972	69797222	6251	1
chr2	69973201	69973592	392	ENSMUSG00000044308	ENSMUST00000152610	protein_coding	-15194	Ubr3	ubiquitin protein ligase E3 component n-recognin 3 [Source:MGI Symbol;Acc:MGI:1861100]	GO:0000151(ubiquitin ligase complex);GO:0001701(in utero embryonic development);GO:0001967(suckling behavior);GO:0004842(ubiquitin-protein transferase activity);GO:0005515(protein binding);GO:0005737(cytoplasm);GO:0006511(ubiquitin-dependent protein catabolic process);GO:0007608(sensory perception of smell);GO:0008270(zinc ion binding);GO:0009792(embryo development ending in birth or egg hatching…	NA	ENSMUSG00000044308	1	391,	0	-1.16	0.00724436	0.164	Exon (ENSMUST00000055758/ENSMUSG00000044308, exon 23 of 39)	2	69988786	70009188	20403	1
chr2	71246716	71247095	380	ENSMUSG00000027012	ENSMUST00000137683	retained_intron	11917	Dync1i2	dynein cytoplasmic 1 intermediate chain 2 [Source:MGI Symbol;Acc:MGI:107750]	GO:0003774(motor activity);GO:0005515(protein binding);GO:0005737(cytoplasm);GO:0005813(centrosome);GO:0005856(cytoskeleton);GO:0005868(cytoplasmic dynein complex);GO:0005874(microtubule);GO:0007018(microtubule-based movement);GO:0010970(transport along microtubule);GO:0010977(negative regulation of neuron projection development);GO:0030286(dynein complex);GO:0031982(vesicle);GO:0044877(protein-c…	04145(Phagosome);04962(Vasopressin-regulated water reabsorption);05132(Salmonella infection)	ENSMUSG00000027012	2	68,83,	0,296	-1.41	0.0030903	-0.493	Exon (ENSMUST00000112142/ENSMUSG00000027012, exon 7 of 17)	2	71234799	71260349	25551	1
chr2	74705987	74707039	1053	ENSMUSG00000027102	ENSMUST00000074721	protein_coding	835	Hoxd8	homeobox D8 [Source:MGI Symbol;Acc:MGI:96209]	GO:0000122(negative regulation of transcription by RNA polymerase II);GO:0000977(RNA polymerase II regulatory region sequence-specific DNA binding);GO:0000981(DNA-binding transcription factor activity, RNA polymerase II-specific);GO:0001228(DNA-binding transcription activator activity, RNA polymerase II-specific);GO:0003677(DNA binding);GO:0003700(DNA-binding transcription factor activity);GO:000…	NA	ENSMUSG00000027102	2	131,526,	0,526	-1.3	0.00457088	-0.719	3' UTR	2	74705152	74707307	2156	1
chr2	74746804	74747224	421	ENSMUSG00000079277	ENSMUST00000190553	retained_intron	1082	Hoxd3	homeobox D3 [Source:MGI Symbol;Acc:MGI:96207]	GO:0000977(RNA polymerase II regulatory region sequence-specific DNA binding);GO:0000978(RNA polymerase II cis-regulatory region sequence-specific DNA binding);GO:0000981(DNA-binding transcription factor activity, RNA polymerase II-specific);GO:0001228(DNA-binding transcription activator activity, RNA polymerase II-specific);GO:0003677(DNA binding);GO:0003700(DNA-binding transcription factor acti…	NA	ENSMUSG00000079277	1	420,	0	-1.07	0.01	-3.29	3' UTR	2	74745722	74748442	2721	1
chr2	74746811	74747231	421	ENSMUSG00000079277	ENSMUST00000190553	retained_intron	1089	Hoxd3	homeobox D3 [Source:MGI Symbol;Acc:MGI:96207]	GO:0000977(RNA polymerase II regulatory region sequence-specific DNA binding);GO:0000978(RNA polymerase II cis-regulatory region sequence-specific DNA binding);GO:0000981(DNA-binding transcription factor activity, RNA polymerase II-specific);GO:0001228(DNA-binding transcription activator activity, RNA polymerase II-specific);GO:0003677(DNA binding);GO:0003700(DNA-binding transcription factor acti…	NA	ENSMUSG00000100642	1	420,	0	-1.07	0.01	-3.29	3' UTR	2	74745722	74748442	2721	1
chr2	84957879	84958479	601	ENSMUSG00000027074	ENSMUST00000155537	retained_intron	20989	Slc43a3	solute carrier family 43, member 3 [Source:MGI Symbol;Acc:MGI:1931054]	GO:0016020(membrane);GO:0016021(integral component of membrane);GO:0022857(transmembrane transporter activity);GO:0055085(transmembrane transport)	NA	ENSMUSG00000027074	1	600,	0	-1.27	0.00512861	0.149	3' UTR	2	84936890	84948133	11244	1
chr2	85052026	85054322	2297	ENSMUSG00000033955	ENSMUST00000148682	processed_transcript	1133	Tnks1bp1	tankyrase 1 binding protein 1 [Source:MGI Symbol;Acc:MGI:2446193]	GO:0005634(nucleus);GO:0005694(chromosome);GO:0005720(nuclear heterochromatin);GO:0005737(cytoplasm);GO:0005856(cytoskeleton);GO:0005912(adherens junction);GO:0006302(double-strand break repair);GO:0010800(positive regulation of peptidyl-threonine phosphorylation);GO:0019899(enzyme binding);GO:0030014(CCR4-NOT complex);GO:0031954(positive regulation of protein autophosphorylation);GO:0033138(posi…	NA	ENSMUSG00000033955	2	529,40,	0,2256	-1.68	0.00125893	-0.305	Exon (ENSMUST00000139915/ENSMUSG00000033955, exon 3 of 3)	2	85050893	85058557	7665	1
chr2	91013357	91013657	301	ENSMUSG00000005506	ENSMUST00000127385	processed_transcript	868	Celf1	CUGBP, Elav-like family member 1 [Source:MGI Symbol;Acc:MGI:1342295]	GO:0000381(regulation of alternative mRNA splicing, via spliceosome);GO:0003676(nucleic acid binding);GO:0003723(RNA binding);GO:0003729(mRNA binding);GO:0005634(nucleus);GO:0005654(nucleoplasm);GO:0005737(cytoplasm);GO:0006376(mRNA splice site selection);GO:0006397(mRNA processing);GO:0007286(spermatid development);GO:0008380(RNA splicing);GO:0031369(translation initiation factor binding);GO:004…	NA	ENSMUSG00000005506	1	300,	0	-1.92	0.000616595	-0.408	3' UTR	2	91012489	91013372	884	1
chr2	92613671	92614655	985	ENSMUSG00000027221	ENSMUST00000065797	protein_coding	13964	Chst1	carbohydrate sulfotransferase 1 [Source:MGI Symbol;Acc:MGI:1924219]	GO:0000139(Golgi membrane);GO:0001517(N-acetylglucosamine 6-O-sulfotransferase activity);GO:0005794(Golgi apparatus);GO:0005802(trans-Golgi network);GO:0005975(carbohydrate metabolic process);GO:0006012(galactose metabolic process);GO:0006044(N-acetylglucosamine metabolic process);GO:0006790(sulfur compound metabolic process);GO:0006954(inflammatory response);GO:0008146(sulfotransferase activity)…	00533(Glycosaminoglycan biosynthesis - keratan sulfate)	ENSMUSG00000027221	1	984,	0	-2.7	5.7544e-05	0.384	3' UTR	2	92599707	92615250	15544	1
chr2	92742675	92759208	16534	ENSMUSG00000085976	ENSMUST00000152230	lincRNA	445	Gm13816	predicted gene 13816 [Source:MGI Symbol;Acc:MGI:3649317]	NA	NA	ENSMUSG00000085976	2	1,268,	0,16265	-1.73	0.00112202	2.02	Exon (ENSMUST00000152230/ENSMUSG00000085976, exon 1 of 2)	2	92742230	92759208	16979	1
chr2	103981047	103981374	328	ENSMUSG00000032698	ENSMUST00000133210	processed_transcript	9868	Lmo2	LIM domain only 2 [Source:MGI Symbol;Acc:MGI:102811]	GO:0001102(RNA polymerase II activating transcription factor binding);GO:0001221(transcription cofactor binding);GO:0003677(DNA binding);GO:0003682(chromatin binding);GO:0003713(transcription coactivator activity);GO:0005515(protein binding);GO:0005634(nucleus);GO:0005667(transcription factor complex);GO:0032991(protein-containing complex);GO:0035162(embryonic hemopoiesis);GO:0042802(identical pr…	05202(Transcriptional misregulation in cancer)	ENSMUSG00000032698	1	327,	0	-2.85	3.80189e-05	-0.532	3' UTR	2	103971179	103980916	9738	1
chr2	104095800	104097835	2036	ENSMUSG00000032679	ENSMUST00000168176	protein_coding	0	Cd59a	CD59a antigen [Source:MGI Symbol;Acc:MGI:109177]	GO:0001848(complement binding);GO:0001971(negative regulation of activation of membrane attack complex);GO:0005886(plasma membrane);GO:0009897(external side of plasma membrane);GO:0009986(cell surface);GO:0016020(membrane);GO:0016525(negative regulation of angiogenesis);GO:0030449(regulation of complement activation);GO:0030948(negative regulation of vascular endothelial growth factor receptor si…	04610(Complement and coagulation cascades);04640(Hematopoietic cell lineage)	ENSMUSG00000032679	2	127,111,	0,1924	-1.07	0.0102329	0.487	5' UTR	2	104095801	104115349	19549	1
chr2	113363859	113364040	182	ENSMUSG00000044042	ENSMUST00000161731	protein_coding	19	Fmn1	formin 1 [Source:MGI Symbol;Acc:MGI:101815]	GO:0003779(actin binding);GO:0005515(protein binding);GO:0005634(nucleus);GO:0005737(cytoplasm);GO:0005789(endoplasmic reticulum membrane);GO:0005856(cytoskeleton);GO:0005884(actin filament);GO:0005886(plasma membrane);GO:0005912(adherens junction);GO:0008017(microtubule binding);GO:0010467(gene expression);GO:0016020(membrane);GO:0017124(SH3 domain binding);GO:0030054(cell junction);GO:0030838(p…	NA	ENSMUSG00000044042	1	181,	0	-0.68	0.0457088	-2.81	5' UTR	2	113363840	113709606	345767	1
chr2	113525230	113529412	4183	ENSMUSG00000044042	ENSMUST00000081349	protein_coding	84166	Fmn1	formin 1 [Source:MGI Symbol;Acc:MGI:101815]	GO:0003779(actin binding);GO:0005515(protein binding);GO:0005634(nucleus);GO:0005737(cytoplasm);GO:0005789(endoplasmic reticulum membrane);GO:0005856(cytoskeleton);GO:0005884(actin filament);GO:0005886(plasma membrane);GO:0005912(adherens junction);GO:0008017(microtubule binding);GO:0010467(gene expression);GO:0016020(membrane);GO:0017124(SH3 domain binding);GO:0030054(cell junction);GO:0030838(p…	NA	ENSMUSG00000044042	2	711,100,	0,4082	-3.49	6.0256e-06	-0.431	Exon (ENSMUST00000099576/ENSMUSG00000044042, exon 6 of 19)	2	113441064	113709855	268792	1
chr2	118422074	118422464	391	ENSMUSG00000005102	ENSMUST00000110870	protein_coding	9728	Eif2ak4	eukaryotic translation initiation factor 2 alpha kinase 4 [Source:MGI Symbol;Acc:MGI:1353427]	GO:0000049(tRNA binding);GO:0000077(DNA damage checkpoint);GO:0000166(nucleotide binding);GO:0002230(positive regulation of defense response to virus by host);GO:0002250(adaptive immune response);GO:0002286(T cell activation involved in immune response);GO:0002376(immune system process);GO:0002821(positive regulation of adaptive immune response);GO:0003723(RNA binding);GO:0004672(protein kinase a…	04140(Autophagy - animal);04141(Protein processing in endoplasmic reticulum);05160(Hepatitis C);05162(Measles);05164(Influenza A);05168(Herpes simplex virus 1 infection)	ENSMUSG00000005102	1	390,	0	-1.38	0.00338844	0.605	Exon (ENSMUST00000110877/ENSMUSG00000005102, exon 9 of 11)	2	118412346	118475234	62889	1
chr2	119248901	119249378	478	ENSMUSG00000027315	ENSMUST00000134872	retained_intron	696	Spint1	serine protease inhibitor, Kunitz type 1 [Source:MGI Symbol;Acc:MGI:1338033]	GO:0001843(neural tube closure);GO:0001892(embryonic placenta development);GO:0004867(serine-type endopeptidase inhibitor activity);GO:0005515(protein binding);GO:0005576(extracellular region);GO:0005886(plasma membrane);GO:0010466(negative regulation of peptidase activity);GO:0010951(negative regulation of endopeptidase activity);GO:0030198(extracellular matrix organization);GO:0030414(peptidase…	05202(Transcriptional misregulation in cancer);05215(Prostate cancer)	ENSMUSG00000027315	1	477,	0	-1.77	0.000977237	-1.97	3' UTR	2	119248205	119249049	845	1
chr2	119332258	119335425	3168	ENSMUSG00000027314	ENSMUST00000127102	processed_transcript	3720	Dll4	delta like canonical Notch ligand 4 [Source:MGI Symbol;Acc:MGI:1859388]	GO:0000122(negative regulation of transcription by RNA polymerase II);GO:0001525(angiogenesis);GO:0001569(branching involved in blood vessel morphogenesis);GO:0001974(blood vessel remodeling);GO:0003208(cardiac ventricle morphogenesis);GO:0003209(cardiac atrium morphogenesis);GO:0003222(ventricular trabecula myocardium morphogenesis);GO:0003344(pericardium morphogenesis);GO:0005112(Notch binding)…	01522(Endocrine resistance);04330(Notch signaling pathway);04658(Th1 and Th2 cell differentiation);05200(Pathways in cancer);05224(Breast cancer)	ENSMUSG00000027314	3	587,109,798,	0,1789,2369	-1.19	0.00660693	-0.286	3' UTR	2	119328538	119332153	3616	1
chr2	119606182	119606423	242	ENSMUSG00000027306	ENSMUST00000068225	protein_coding	-11875	Nusap1	nucleolar and spindle associated protein 1 [Source:MGI Symbol;Acc:MGI:2675669]	GO:0000070(mitotic sister chromatid segregation);GO:0000226(microtubule cytoskeleton organization);GO:0000281(mitotic cytokinesis);GO:0003677(DNA binding);GO:0005634(nucleus);GO:0005694(chromosome);GO:0005730(nucleolus);GO:0005737(cytoplasm);GO:0005819(spindle);GO:0005856(cytoskeleton);GO:0005874(microtubule);GO:0005876(spindle microtubule);GO:0007049(cell cycle);GO:0007076(mitotic chromosome con…	NA	ENSMUSG00000085438	1	241,	0	-0.726	0.0380189	-0.24	Exon (ENSMUST00000153581/ENSMUSG00000085438, exon 3 of 3)	2	119618298	119650160	31863	1
chr2	119923541	119924052	512	ENSMUSG00000033943	ENSMUST00000150742	retained_intron	1865	Mga	MAX gene associated [Source:MGI Symbol;Acc:MGI:1352483]	GO:0000122(negative regulation of transcription by RNA polymerase II);GO:0000977(RNA polymerase II regulatory region sequence-specific DNA binding);GO:0001102(RNA polymerase II activating transcription factor binding);GO:0001228(DNA-binding transcription activator activity, RNA polymerase II-specific);GO:0001708(cell fate specification);GO:0003677(DNA binding);GO:0003700(DNA-binding transcription…	NA	ENSMUSG00000033943	1	511,	0	-5.82	1.14815e-08	0.441	Exon (ENSMUST00000046717/ENSMUSG00000033943, exon 8 of 25)	2	119921676	119924085	2410	1
chr2	119941350	119941801	452	ENSMUSG00000033943	ENSMUST00000151074	processed_transcript	0	Mga	MAX gene associated [Source:MGI Symbol;Acc:MGI:1352483]	GO:0000122(negative regulation of transcription by RNA polymerase II);GO:0000977(RNA polymerase II regulatory region sequence-specific DNA binding);GO:0001102(RNA polymerase II activating transcription factor binding);GO:0001228(DNA-binding transcription activator activity, RNA polymerase II-specific);GO:0001708(cell fate specification);GO:0003677(DNA binding);GO:0003700(DNA-binding transcription…	NA	ENSMUSG00000033943	1	451,	0	-2.19	0.000263027	0.294	Exon (ENSMUST00000046717/ENSMUSG00000033943, exon 15 of 25)	2	119941755	119946995	5241	1
chr2	120032296	120032594	299	ENSMUSG00000033852	ENSMUST00000125805	nonsense_mediated_decay	448	Gm28042	predicted gene, 28042 [Source:MGI Symbol;Acc:MGI:5547778]	GO:0004620(phospholipase activity);GO:0004623(phospholipase A2 activity);GO:0005509(calcium ion binding);GO:0005544(calcium-dependent phospholipid binding);GO:0005737(cytoplasm);GO:0005829(cytosol);GO:0006629(lipid metabolic process);GO:0009395(phospholipid catabolic process);GO:0016042(lipid catabolic process);GO:0016787(hydrolase activity);GO:0046475(glycerophospholipid catabolic process);GO:00…	NA	ENSMUSG00000098789	1	298,	0	-0.995	0.0131826	-0.573	3' UTR	2	120031848	120034993	3146	1
chr2	120032297	120034610	2314	ENSMUSG00000098488	ENSMUST00000134380	retained_intron	0	Pla2g4b	phospholipase A2, group IVB (cytosolic) [Source:MGI Symbol;Acc:MGI:2384819]	GO:0004620(phospholipase activity);GO:0004623(phospholipase A2 activity);GO:0005509(calcium ion binding);GO:0005737(cytoplasm);GO:0005829(cytosol);GO:0006629(lipid metabolic process);GO:0009395(phospholipid catabolic process);GO:0016042(lipid catabolic process);GO:0016787(hydrolase activity);GO:0046872(metal ion binding);GO:0102567(phospholipase A2 activity (consuming 1,2-dipalmitoylphosphatidylc…	00564(Glycerophospholipid metabolism);00565(Ether lipid metabolism);00590(Arachidonic acid metabolism);00591(Linoleic acid metabolism);00592(alpha-Linolenic acid metabolism);04010(MAPK signaling pathway);04014(Ras signaling pathway);04072(Phospholipase D signaling pathway);04217(Necroptosis);04270(Vascular smooth muscle contraction);04370(VEGF signaling pathway);04611(Platelet activation);04664(F…	ENSMUSG00000033852	2	168,133,	0,2180	-0.919	0.017378	-0.515	3' UTR	2	120033417	120041965	8549	1
chr2	120692736	120693587	852	ENSMUSG00000033705	ENSMUST00000070420	nonsense_mediated_decay	-7754	Stard9	START domain containing 9 [Source:MGI Symbol;Acc:MGI:3045258]	GO:0000166(nucleotide binding);GO:0003774(motor activity);GO:0003777(microtubule motor activity);GO:0005515(protein binding);GO:0005524(ATP binding);GO:0005634(nucleus);GO:0005737(cytoplasm);GO:0005814(centriole);GO:0005856(cytoskeleton);GO:0005871(kinesin complex);GO:0005874(microtubule);GO:0007018(microtubule-based movement);GO:0008017(microtubule binding);GO:0008289(lipid binding);GO:0008574(A…	NA	ENSMUSG00000033705	2	134,257,	0,594	-1.14	0.00812831	0.535	3' UTR	2	120701341	120715832	14492	1
chr2	121004757	121007852	3096	ENSMUSG00000023572	ENSMUST00000060455	protein_coding	-551	Ccndbp1	cyclin D-type binding-protein 1 [Source:MGI Symbol;Acc:MGI:109595]	GO:0005634(nucleus);GO:0005654(nucleoplasm);GO:0005737(cytoplasm);GO:0007049(cell cycle);GO:0016604(nuclear body);GO:0051726(regulation of cell cycle)	NA	ENSMUSG00000054484	2	43,1034,	0,2061	-0.699	0.042658	0.186	3' UTR	2	121008403	121016904	8502	1
chr2	121145344	121146073	730	ENSMUSG00000027259	ENSMUST00000066155	protein_coding	3203	Adal	adenosine deaminase-like [Source:MGI Symbol;Acc:MGI:1923144]	GO:0004000(adenosine deaminase activity);GO:0005575(cellular_component);GO:0006154(adenosine catabolic process);GO:0009117(nucleotide metabolic process);GO:0016787(hydrolase activity);GO:0019239(deaminase activity);GO:0046103(inosine biosynthetic process);GO:0046872(metal ion binding)	NA	ENSMUSG00000027259	2	170,41,	0,688	-0.694	0.0436516	-1.99	5' UTR	2	121142141	121156659	14519	1
chr2	121196790	121197001	212	ENSMUSG00000027263	ENSMUST00000154318	retained_intron	4843	Tubgcp4	tubulin, gamma complex associated protein 4 [Source:MGI Symbol;Acc:MGI:1196293]	GO:0000226(microtubule cytoskeleton organization);GO:0000278(mitotic cell cycle);GO:0000922(spindle pole);GO:0000923(equatorial microtubule organizing center);GO:0000930(gamma-tubulin complex);GO:0005737(cytoplasm);GO:0005813(centrosome);GO:0005815(microtubule organizing center);GO:0005856(cytoskeleton);GO:0005874(microtubule);GO:0007020(microtubule nucleation);GO:0031122(cytoplasmic microtubule …	NA	ENSMUSG00000027263	1	211,	0	-1.06	0.0104713	-0.427	3' UTR	2	121191947	121196231	4285	1
chr2	122264297	122264507	211	ENSMUSG00000027227	ENSMUST00000110551	protein_coding	29548	Sord	sorbitol dehydrogenase [Source:MGI Symbol;Acc:MGI:98266]	GO:0003939(L-iditol 2-dehydrogenase activity);GO:0005739(mitochondrion);GO:0005929(cilium);GO:0006060(sorbitol metabolic process);GO:0006062(sorbitol catabolic process);GO:0006970(response to osmotic stress);GO:0008270(zinc ion binding);GO:0009725(response to hormone);GO:0016020(membrane);GO:0016491(oxidoreductase activity);GO:0030317(flagellated sperm motility);GO:0031514(motile cilium);GO:00316…	00040(Pentose and glucuronate interconversions);00051(Fructose and mannose metabolism)	ENSMUSG00000027227	1	210,	0	-0.88	0.0204174	-0.463	3' UTR	2	122234749	122265340	30592	1
chr2	122702076	122704318	2243	ENSMUSG00000005802	ENSMUST00000005952	protein_coding	0	Slc30a4	solute carrier family 30 (zinc transporter), member 4 [Source:MGI Symbol;Acc:MGI:1345282]	GO:0005385(zinc ion transmembrane transporter activity);GO:0005737(cytoplasm);GO:0005764(lysosome);GO:0005765(lysosomal membrane);GO:0005768(endosome);GO:0005770(late endosome);GO:0005886(plasma membrane);GO:0006811(ion transport);GO:0006812(cation transport);GO:0006829(zinc ion transport);GO:0008324(cation transmembrane transporter activity);GO:0009636(response to toxic substance);GO:0010008(end…	NA	ENSMUSG00000087017	3	100,80,90,	0,828,2152	-1.64	0.00144544	-2.07	Exon (ENSMUST00000142323/ENSMUSG00000087017, exon 1 of 4)	2	122681233	122702639	21407	2
chr2	122800348	122800499	152	ENSMUSG00000005803	ENSMUST00000176343	protein_coding	586	Sqor	sulfide quinone oxidoreductase [Source:MGI Symbol;Acc:MGI:1929899]	GO:0005739(mitochondrion);GO:0005743(mitochondrial inner membrane);GO:0016491(oxidoreductase activity);GO:0048038(quinone binding);GO:0055114(oxidation-reduction process);GO:0070221(sulfide oxidation, using sulfide:quinone oxidoreductase);GO:0070224(sulfide:quinone oxidoreductase activity);GO:0070813(hydrogen sulfide metabolic process);GO:0071949(FAD binding)	00920(Sulfur metabolism)	ENSMUSG00000005803	1	151,	0	-0.921	0.017378	2.57	Exon (ENSMUST00000176999/ENSMUSG00000005803, exon 6 of 6)	2	122799762	122809559	9798	1
chr2	127095248	127096995	1748	ENSMUSG00000001999	ENSMUST00000142737	protein_coding	14971	Blvra	biliverdin reductase A [Source:MGI Symbol;Acc:MGI:88170]	GO:0000166(nucleotide binding);GO:0004074(biliverdin reductase activity);GO:0005737(cytoplasm);GO:0005829(cytosol);GO:0008270(zinc ion binding);GO:0016491(oxidoreductase activity);GO:0042167(heme catabolic process);GO:0046872(metal ion binding);GO:0055114(oxidation-reduction process)	00860(Porphyrin and chlorophyll metabolism)	ENSMUSG00000001999	2	9,261,	0,1486	-1.32	0.0042658	-0.679	3' UTR	2	127080277	127092146	11870	1
chr2	128729366	128729546	181	ENSMUSG00000014361	ENSMUST00000014505	protein_coding	30410	Mertk	MER proto-oncogene tyrosine kinase [Source:MGI Symbol;Acc:MGI:96965]	GO:0000166(nucleotide binding);GO:0001750(photoreceptor outer segment);GO:0001779(natural killer cell differentiation);GO:0001818(negative regulation of cytokine production);GO:0004672(protein kinase activity);GO:0004713(protein tyrosine kinase activity);GO:0004714(transmembrane receptor protein tyrosine kinase activity);GO:0005515(protein binding);GO:0005524(ATP binding);GO:0005615(extracellular…	NA	ENSMUSG00000014361	1	180,	0	-1.62	0.00154882	0.361	Exon (ENSMUST00000014505/ENSMUSG00000014361, exon 2 of 19)	2	128698956	128802894	103939	1
chr2	129631269	129631569	301	ENSMUSG00000037902	ENSMUST00000162764	retained_intron	10584	Sirpa	signal-regulatory protein alpha [Source:MGI Symbol;Acc:MGI:108563]	GO:0001933(negative regulation of protein phosphorylation);GO:0002244(hematopoietic progenitor cell differentiation);GO:0005515(protein binding);GO:0005886(plasma membrane);GO:0005887(integral component of plasma membrane);GO:0006910(phagocytosis, recognition);GO:0006911(phagocytosis, engulfment);GO:0007010(cytoskeleton organization);GO:0007015(actin filament organization);GO:0007160(cell-matrix …	04380(Osteoclast differentiation)	ENSMUSG00000037902	1	300,	0	-5.42	3.23594e-08	-0.423	3' UTR	2	129620685	129628044	7360	1
chr2	130564964	130565442	479	ENSMUSG00000037740	ENSMUST00000145614	protein_coding	1222	Mrps26	mitochondrial ribosomal protein S26 [Source:MGI Symbol;Acc:MGI:1333830]	GO:0005654(nucleoplasm);GO:0005739(mitochondrion);GO:0005763(mitochondrial small ribosomal subunit);GO:0005840(ribosome);GO:0008150(biological_process)	NA	ENSMUSG00000037740	1	478,	0	-1.47	0.00251189	0.759	3' UTR	2	130563742	130568695	4954	1
chr2	131023050	131026709	3660	ENSMUSG00000027312	ENSMUST00000151364	retained_intron	26873	Atrn	attractin [Source:MGI Symbol;Acc:MGI:1341628]	GO:0005515(protein binding);GO:0005604(basement membrane);GO:0005615(extracellular space);GO:0005737(cytoplasm);GO:0005886(plasma membrane);GO:0006954(inflammatory response);GO:0006979(response to oxidative stress);GO:0009887(animal organ morphogenesis);GO:0009888(tissue development);GO:0016020(membrane);GO:0016021(integral component of membrane);GO:0016477(cell migration);GO:0021549(cerebellum d…	NA	ENSMUSG00000027312	2	66,893,	0,2766	-1.98	0.000512861	0.309	3' UTR	2	130996177	131005443	9267	1
chr2	131520216	131520396	181	ENSMUSG00000027333	ENSMUST00000183881	nonsense_mediated_decay	30	Smox	spermine oxidase [Source:MGI Symbol;Acc:MGI:2445356]	GO:0005634(nucleus);GO:0005654(nucleoplasm);GO:0005737(cytoplasm);GO:0006598(polyamine catabolic process);GO:0016020(membrane);GO:0016021(integral component of membrane);GO:0016491(oxidoreductase activity);GO:0031965(nuclear membrane);GO:0043231(intracellular membrane-bounded organelle);GO:0046208(spermine catabolic process);GO:0046592(polyamine oxidase activity);GO:0052894(norspermine:oxygen oxi…	00330(Arginine and proline metabolism);00410(beta-Alanine metabolism)	ENSMUSG00000027333	1	180,	0	-0.746	0.0346737	0.984	3' UTR	2	131520186	131524879	4694	1
chr2	133552935	133554421	1487	ENSMUSG00000027358	ENSMUST00000028836	protein_coding	776	Bmp2	bone morphogenetic protein 2 [Source:MGI Symbol;Acc:MGI:88177]	GO:0000122(negative regulation of transcription by RNA polymerase II);GO:0000187(activation of MAPK activity);GO:0001503(ossification);GO:0001649(osteoblast differentiation);GO:0001658(branching involved in ureteric bud morphogenesis);GO:0001666(response to hypoxia);GO:0001701(in utero embryonic development);GO:0001837(epithelial to mesenchymal transition);GO:0001934(positive regulation of protei…	04060(Cytokine-cytokine receptor interaction);04350(TGF-beta signaling pathway);04390(Hippo signaling pathway);05200(Pathways in cancer);05217(Basal cell carcinoma)	ENSMUSG00000027358	2	416,3,	0,1483	-0.977	0.0141254	-0.758	5' UTR	2	133552159	133562885	10727	1
chr2	144373215	144373844	630	ENSMUSG00000027425	ENSMUST00000156410	nonsense_mediated_decay	0	Kat14	lysine acetyltransferase 14 [Source:MGI Symbol;Acc:MGI:1917264]	GO:0000086(G2/M transition of mitotic cell cycle);GO:0004402(histone acetyltransferase activity);GO:0005515(protein binding);GO:0005634(nucleus);GO:0005671(Ada2/Gcn5/Ada3 transcription activator complex);GO:0005737(cytoplasm);GO:0008080(N-acetyltransferase activity);GO:0016573(histone acetylation);GO:0043966(histone H3 acetylation)	NA	ENSMUSG00000027425	1	629,	0	-0.699	0.042658	-0.384	3' UTR	2	144373803	144393402	19600	1
chr2	145915916	145916306	391	ENSMUSG00000002728	ENSMUST00000129502	retained_intron	4016	Naa20	N(alpha)-acetyltransferase 20, NatB catalytic subunit [Source:MGI Symbol;Acc:MGI:1915127]	GO:0004596(peptide alpha-N-acetyltransferase activity);GO:0005634(nucleus);GO:0005737(cytoplasm);GO:0005829(cytosol);GO:0008080(N-acetyltransferase activity);GO:0016740(transferase activity);GO:0016746(transferase activity, transferring acyl groups);GO:0017196(N-terminal peptidyl-methionine acetylation);GO:0031416(NatB complex)	NA	ENSMUSG00000002728	1	390,	0	-2.97	2.63027e-05	0.488	3' UTR	2	145911900	145915734	3835	1
chr2	148675322	148676027	706	ENSMUSG00000036992	ENSMUST00000047177	protein_coding	2696	Nxt1	NTF2-related export protein 1 [Source:MGI Symbol;Acc:MGI:1929619]	GO:0005515(protein binding);GO:0005634(nucleus);GO:0005643(nuclear pore);GO:0005654(nucleoplasm);GO:0005737(cytoplasm);GO:0005829(cytosol);GO:0006405(RNA export from nucleus);GO:0006606(protein import into nucleus);GO:0006611(protein export from nucleus);GO:0006913(nucleocytoplasmic transport);GO:0008536(Ran GTPase binding);GO:0015031(protein transport);GO:0016607(nuclear speck);GO:0044613(nuclea…	03008(Ribosome biogenesis in eukaryotes);03013(RNA transport);03015(mRNA surveillance pathway);05164(Influenza A)	ENSMUSG00000036992	1	705,	0	-1.63	0.00147911	0.694	3' UTR	2	148672626	148676027	3402	1
chr2	151494241	151496651	2411	ENSMUSG00000027455	ENSMUST00000125270	retained_intron	0	Nsfl1c	NSFL1 (p97) cofactor (p47) [Source:MGI Symbol;Acc:MGI:3042273]	GO:0000045(autophagosome assembly);GO:0000132(establishment of mitotic spindle orientation);GO:0005515(protein binding);GO:0005543(phospholipid binding);GO:0005634(nucleus);GO:0005654(nucleoplasm);GO:0005694(chromosome);GO:0005737(cytoplasm);GO:0005794(Golgi apparatus);GO:0005795(Golgi stack);GO:0005815(microtubule organizing center);GO:0005829(cytosol);GO:0005856(cytoskeleton);GO:0005886(plasma …	04141(Protein processing in endoplasmic reticulum)	ENSMUSG00000027455	2	171,68,	0,2342	-1.01	0.0125893	0.497	5' UTR	2	151494290	151501237	6948	1
chr2	152922799	152922979	181	ENSMUSG00000027470	ENSMUST00000028970	protein_coding	11447	Mylk2	myosin, light polypeptide kinase 2, skeletal muscle [Source:MGI Symbol;Acc:MGI:2139434]	GO:0000166(nucleotide binding);GO:0004672(protein kinase activity);GO:0004674(protein serine/threonine kinase activity);GO:0004687(myosin light chain kinase activity);GO:0005515(protein binding);GO:0005516(calmodulin binding);GO:0005524(ATP binding);GO:0005634(nucleus);GO:0005737(cytoplasm);GO:0006468(protein phosphorylation);GO:0006833(water transport);GO:0006937(regulation of muscle contraction…	04020(Calcium signaling pathway);04022(cGMP-PKG signaling pathway);04270(Vascular smooth muscle contraction);04371(Apelin signaling pathway);04510(Focal adhesion);04611(Platelet activation);04810(Regulation of actin cytoskeleton);04921(Oxytocin signaling pathway);04971(Gastric acid secretion)	ENSMUSG00000027470	1	180,	0	-0.895	0.0190546	0.888	3' UTR	2	152911352	152923068	11717	1
chr2	153204834	153209627	4794	ENSMUSG00000068040	ENSMUST00000149390	retained_intron	2700	Tm9sf4	transmembrane 9 superfamily protein member 4 [Source:MGI Symbol;Acc:MGI:2139220]	GO:0001666(response to hypoxia);GO:0003674(molecular_function);GO:0005768(endosome);GO:0005769(early endosome);GO:0005794(Golgi apparatus);GO:0006909(phagocytosis);GO:0007155(cell adhesion);GO:0016020(membrane);GO:0016021(integral component of membrane);GO:0051453(regulation of intracellular pH);GO:0070072(vacuolar proton-transporting V-type ATPase complex assembly);GO:0070863(positive regulation…	NA	ENSMUSG00000068040	2	28,1021,	0,3772	-1.22	0.00616595	-0.206	3' UTR	2	153202134	153210466	8333	1
chr2	153265695	153266175	481	ENSMUSG00000046020	ENSMUST00000152390	protein_coding	8123	Pofut1	protein O-fucosyltransferase 1 [Source:MGI Symbol;Acc:MGI:2153207]	GO:0001525(angiogenesis);GO:0001756(somitogenesis);GO:0005783(endoplasmic reticulum);GO:0005975(carbohydrate metabolic process);GO:0006004(fucose metabolic process);GO:0006486(protein glycosylation);GO:0006493(protein O-linked glycosylation);GO:0007219(Notch signaling pathway);GO:0007399(nervous system development);GO:0007507(heart development);GO:0008417(fucosyltransferase activity);GO:0008593(r…	00514(Other types of O-glycan biosynthesis)	ENSMUSG00000046020	1	480,	0	-0.896	0.0190546	-0.327	3' UTR	2	153257572	153268063	10492	1
chr2	153768761	153768851	91	ENSMUSG00000044083	ENSMUST00000126656	protein_coding	-11080	Efcab8	EF-hand calcium binding domain 8 [Source:MGI Symbol;Acc:MGI:3644206]	GO:0005509(calcium ion binding);GO:0005515(protein binding);GO:0005575(cellular_component);GO:0008150(biological_process)	NA	ENSMUSG00000027479	1	90,	0	-0.89	0.0194984	-0.795	3' UTR	2	153779931	153844751	64821	1
chr2	155247909	155250010	2102	ENSMUSG00000047459	ENSMUST00000135831	processed_transcript	11098	Dynlrb1	dynein light chain roadblock-type 1 [Source:MGI Symbol;Acc:MGI:1914318]	GO:0003774(motor activity);GO:0005515(protein binding);GO:0005737(cytoplasm);GO:0005813(centrosome);GO:0005856(cytoskeleton);GO:0005868(cytoplasmic dynein complex);GO:0005874(microtubule);GO:0007018(microtubule-based movement);GO:0007632(visual behavior);GO:0009416(response to light stimulus);GO:0030286(dynein complex);GO:0042802(identical protein binding);GO:0045505(dynein intermediate chain bin…	NA	ENSMUSG00000047459	2	29,90,	0,2011	-1.21	0.00630957	-0.348	3' UTR	2	155236811	155250080	13270	1
chr2	155631598	155632266	669	ENSMUSG00000074652	ENSMUST00000154656	retained_intron	-1185	Myh7b	myosin, heavy chain 7B, cardiac muscle, beta [Source:MGI Symbol;Acc:MGI:3710243]	GO:0000166(nucleotide binding);GO:0003774(motor activity);GO:0003779(actin binding);GO:0005515(protein binding);GO:0005524(ATP binding);GO:0016020(membrane);GO:0016459(myosin complex);GO:0032982(myosin filament);GO:0051015(actin filament binding);GO:0097512(cardiac myofibril)	04530(Tight junction)	ENSMUSG00000074652	3	5,116,119,	0,115,549	-0.767	0.0316228	1.08	Exon (ENSMUST00000092995/ENSMUSG00000074652, exon 34 of 42)	2	155633451	155634203	753	1
chr2	156312298	156320046	7749	ENSMUSG00000038085	ENSMUST00000037096	protein_coding	0	Cnbd2	cyclic nucleotide binding domain containing 2 [Source:MGI Symbol;Acc:MGI:1918123]	GO:0000166(nucleotide binding);GO:0005737(cytoplasm);GO:0005829(cytosol);GO:0007283(spermatogenesis);GO:0030552(cAMP binding)	NA	ENSMUSG00000038085	2	501,37,	0,7711	-0.834	0.0239883	0.564	5' UTR	2	156312299	156375635	63337	1
chr2	156576150	156577457	1308	ENSMUSG00000055494	ENSMUST00000144818	lincRNA	4358	Gm14168	predicted gene 14168 [Source:MGI Symbol;Acc:MGI:3651463]	NA	NA	ENSMUSG00000055494	1	1307,	0	-0.896	0.0190546	-0.659	Exon (ENSMUST00000144818/ENSMUSG00000055494, exon 2 of 2)	2	156571792	156577457	5666	1
chr2	156701195	156701496	302	ENSMUSG00000061689	ENSMUST00000070782	protein_coding	573	Dlgap4	DLG associated protein 4 [Source:MGI Symbol;Acc:MGI:2138865]	GO:0005515(protein binding);GO:0005886(plasma membrane);GO:0016020(membrane);GO:0019904(protein domain specific binding);GO:0023052(signaling);GO:0030425(dendrite);GO:0043025(neuronal cell body);GO:0045202(synapse)	NA	ENSMUSG00000061689	1	301,	0	-1.91	0.000630957	1.68	Exon (ENSMUST00000109567/ENSMUSG00000061689, exon 3 of 13)	2	156700622	156763179	62558	1
chr2	157774429	157788994	14566	ENSMUSG00000027649	ENSMUST00000155479	processed_transcript	0	Ctnnbl1	catenin, beta like 1 [Source:MGI Symbol;Acc:MGI:1913892]	GO:0000974(Prp19 complex);GO:0005515(protein binding);GO:0005634(nucleus);GO:0005654(nucleoplasm);GO:0005681(spliceosomal complex);GO:0005813(centrosome);GO:0005829(cytosol);GO:0006915(apoptotic process);GO:0016445(somatic diversification of immunoglobulins);GO:0019899(enzyme binding);GO:0043065(positive regulation of apoptotic process)	03040(Spliceosome)	ENSMUSG00000027649	4	170,107,48,3,	0,5382,13985,14562	-2.51	0.000102329	-0.795	Exon (ENSMUST00000029178/ENSMUSG00000027649, exon 2 of 16)	2	157788415	157806732	18318	1
chr2	158070630	158075383	4754	ENSMUSG00000027651	ENSMUST00000135603	protein_coding	22671	Rprd1b	regulation of nuclear pre-mRNA domain containing 1B [Source:MGI Symbol;Acc:MGI:1917720]	GO:0000993(RNA polymerase II complex binding);GO:0005634(nucleus);GO:0005654(nucleoplasm);GO:0008284(positive regulation of cell population proliferation);GO:0010564(regulation of cell cycle process);GO:0016591(RNA polymerase II, holoenzyme);GO:0031124(mRNA 3'-end processing);GO:0042802(identical protein binding);GO:0045944(positive regulation of transcription by RNA polymerase II);GO:0070940(dep…	NA	ENSMUSG00000027651	2	26,454,	0,4299	-1.53	0.0020893	0.304	3' UTR	2	158047959	158070510	22552	1
chr2	158131907	158132117	211	ENSMUSG00000092283	ENSMUST00000173249	processed_transcript	14753	Gm20412	predicted gene 20412 [Source:MGI Symbol;Acc:MGI:5141877]	NA	NA	ENSMUSG00000027651	1	210,	0	-0.716	0.0389045	-0.686	3' UTR	2	158117154	158117905	752	1
chr2	158383188	158383548	361	ENSMUSG00000064585	ENSMUST00000082651	snoRNA	3654	Gm25129	predicted gene, 25129 [Source:MGI Symbol;Acc:MGI:5454906]	NA	NA	ENSMUSG00000044349	1	360,	0	-1.06	0.0104713	-0.526	3' UTR	2	158379534	158379666	133	1
chr2	158638642	158639211	570	ENSMUSG00000093120	ENSMUST00000175379	miRNA	59	Mir3474	microRNA 3474 [Source:MGI Symbol;Acc:MGI:4441441]	NA	NA	ENSMUSG00000037761	1	569,	0	-2.44	0.000128825	-0.761	3' UTR	2	158638583	158638640	58	1
chr2	160670148	160684570	14423	ENSMUSG00000070544	ENSMUST00000129289	retained_intron	15	Top1	topoisomerase (DNA) I [Source:MGI Symbol;Acc:MGI:98788]	GO:0000228(nuclear chromosome);GO:0000932(P-body);GO:0000978(RNA polymerase II cis-regulatory region sequence-specific DNA binding);GO:0001650(fibrillar center);GO:0001651(dense fibrillar component);GO:0003677(DNA binding);GO:0003682(chromatin binding);GO:0003690(double-stranded DNA binding);GO:0003697(single-stranded DNA binding);GO:0003916(DNA topoisomerase activity);GO:0003917(DNA topoisomeras…	NA	ENSMUSG00000070544	3	54,124,123,	0,12502,14299	-1.09	0.00954993	0.738	Exon (ENSMUST00000109468/ENSMUSG00000070544, exon 3 of 21)	2	160670133	160684951	14819	1
chr2	161113733	161114296	564	ENSMUSG00000109780	ENSMUST00000209874	antisense	4322	Gm45447	predicted gene 45447 [Source:MGI Symbol;Acc:MGI:5791283]	NA	NA	ENSMUSG00000109780	1	563,	0	-0.878	0.0204174	1.38	Exon (ENSMUST00000209874/ENSMUSG00000109780, exon 3 of 3)	2	161109411	161114858	5448	1
chr2	163045216	163046111	896	ENSMUSG00000017861	ENSMUST00000018005	protein_coding	-8576	Mybl2	myeloblastosis oncogene-like 2 [Source:MGI Symbol;Acc:MGI:101785]	GO:0000278(mitotic cell cycle);GO:0000976(transcription regulatory region sequence-specific DNA binding);GO:0000978(RNA polymerase II cis-regulatory region sequence-specific DNA binding);GO:0001228(DNA-binding transcription activator activity, RNA polymerase II-specific);GO:0003677(DNA binding);GO:0003700(DNA-binding transcription factor activity);GO:0003712(transcription coregulator activity);GO…	04218(Cellular senescence)	ENSMUSG00000017858	1	895,	0	-1.45	0.00263027	0.268	3' UTR	2	163054687	163084688	30002	1
chr2	163315813	163315963	151	ENSMUSG00000074607	ENSMUST00000148599	protein_coding	-4415	Tox2	TOX high mobility group box family member 2 [Source:MGI Symbol;Acc:MGI:3611233]	GO:0000978(RNA polymerase II cis-regulatory region sequence-specific DNA binding);GO:0001085(RNA polymerase II transcription factor binding);GO:0001228(DNA-binding transcription activator activity, RNA polymerase II-specific);GO:0003677(DNA binding);GO:0005634(nucleus);GO:0005654(nucleoplasm);GO:0045944(positive regulation of transcription by RNA polymerase II)	NA	ENSMUSG00000074607	1	150,	0	-0.666	0.0489779	-1.11	Exon (ENSMUST00000109428/ENSMUSG00000074607, exon 5 of 9)	2	163320378	163323102	2725	1
chr2	163995844	164011784	15941	ENSMUSG00000018326	ENSMUST00000131288	protein_coding	341	Ywhab	tyrosine 3-monooxygenase/tryptophan 5-monooxygenase activation protein, beta polypeptide [Source:MGI Symbol;Acc:MGI:1891917]	GO:0004497(monooxygenase activity);GO:0005515(protein binding);GO:0005634(nucleus);GO:0005737(cytoplasm);GO:0005829(cytosol);GO:0006605(protein targeting);GO:0008022(protein C-terminus binding);GO:0017053(transcriptional repressor complex);GO:0019899(enzyme binding);GO:0019904(protein domain specific binding);GO:0032991(protein-containing complex);GO:0035308(negative regulation of protein dephosp…	04110(Cell cycle);04114(Oocyte meiosis);04151(PI3K-Akt signaling pathway);04390(Hippo signaling pathway);05160(Hepatitis C);05161(Hepatitis B);05203(Viral carcinogenesis)	ENSMUSG00000018326	2	27,183,	0,15757	-1.85	0.000758578	-0.247	5' UTR	2	163995503	164015283	19781	1
chr2	164819779	164820048	270	ENSMUSG00000017764	ENSMUST00000017908	protein_coding	-2638	Zswim1	zinc finger SWIM-type containing 1 [Source:MGI Symbol;Acc:MGI:1919221]	GO:0003674(molecular_function);GO:0005634(nucleus);GO:0008150(biological_process);GO:0008270(zinc ion binding);GO:0046872(metal ion binding)	NA	ENSMUSG00000045822	1	269,	0	-1.09	0.00933254	0.846	Exon (ENSMUST00000052107/ENSMUSG00000045822, exon 2 of 2)	2	164822686	164826871	4186	1
chr2	165519766	165519887	122	ENSMUSG00000027661	ENSMUST00000148463	processed_transcript	10985	Slc2a10	solute carrier family 2 (facilitated glucose transporter), member 10 [Source:MGI Symbol;Acc:MGI:2156687]	GO:0005355(glucose transmembrane transporter activity);GO:0005737(cytoplasm);GO:0005886(plasma membrane);GO:0005887(integral component of plasma membrane);GO:0008643(carbohydrate transport);GO:0010628(positive regulation of gene expression);GO:0010629(negative regulation of gene expression);GO:0012505(endomembrane system);GO:0016020(membrane);GO:0016021(integral component of membrane);GO:0022857(…	NA	ENSMUSG00000027661	1	121,	0	-0.694	0.0436516	-2.97	3' UTR	2	165508781	165514777	5997	1
chr2	166795308	166796208	901	ENSMUSG00000042854	ENSMUST00000051923	processed_transcript	1309	Trp53rkb	transformation related protein 53 regulating kinase B [Source:MGI Symbol;Acc:MGI:1914050]	GO:0000166(nucleotide binding);GO:0004672(protein kinase activity);GO:0004674(protein serine/threonine kinase activity);GO:0005524(ATP binding);GO:0006468(protein phosphorylation);GO:0008033(tRNA processing);GO:0016301(kinase activity);GO:0016310(phosphorylation);GO:0016740(transferase activity)	NA	ENSMUSG00000042854	1	900,	0	-1.28	0.00489779	-0.938	3' UTR	2	166793999	166795915	1917	1
chr2	167033564	167033790	227	ENSMUSG00000017999	ENSMUST00000127468	retained_intron	-57	Ddx27	DEAD (Asp-Glu-Ala-Asp) box polypeptide 27 [Source:MGI Symbol;Acc:MGI:2385884]	GO:0000166(nucleotide binding);GO:0003676(nucleic acid binding);GO:0003724(RNA helicase activity);GO:0004386(helicase activity);GO:0005524(ATP binding);GO:0005634(nucleus);GO:0005694(chromosome);GO:0005730(nucleolus);GO:0006364(rRNA processing);GO:0016787(hydrolase activity);GO:0042254(ribosome biogenesis)	NA	ENSMUSG00000017999	2	93,57,	0,169	-0.959	0.0151356	1.16	Exon (ENSMUST00000018143/ENSMUSG00000017999, exon 17 of 21)	2	167033847	167034903	1057	1
chr2	167493003	167499861	6859	ENSMUSG00000006418	ENSMUST00000109214	protein_coding	358	Rnf114	ring finger protein 114 [Source:MGI Symbol;Acc:MGI:1933159]	GO:0000209(protein polyubiquitination);GO:0003676(nucleic acid binding);GO:0005634(nucleus);GO:0005737(cytoplasm);GO:0005829(cytosol);GO:0005886(plasma membrane);GO:0006511(ubiquitin-dependent protein catabolic process);GO:0007275(multicellular organism development);GO:0007283(spermatogenesis);GO:0016567(protein ubiquitination);GO:0016740(transferase activity);GO:0030154(cell differentiation);GO:…	NA	ENSMUSG00000006418	2	340,51,	0,6807	-1.36	0.00363078	2.42	5' UTR	2	167492645	167516166	23522	1
chr2	167542106	167542785	680	ENSMUSG00000042821	ENSMUST00000052631	protein_coding	3911	Snai1	snail family zinc finger 1 [Source:MGI Symbol;Acc:MGI:98330]	GO:0000122(negative regulation of transcription by RNA polymerase II);GO:0000977(RNA polymerase II regulatory region sequence-specific DNA binding);GO:0001227(DNA-binding transcription repressor activity, RNA polymerase II-specific);GO:0001649(osteoblast differentiation);GO:0001707(mesoderm formation);GO:0001837(epithelial to mesenchymal transition);GO:0003198(epithelial to mesenchymal transition…	04520(Adherens junction)	ENSMUSG00000042821	1	679,	0	-0.941	0.0158489	0.528	3' UTR	2	167538195	167542814	4620	1
chr2	167667492	167667697	206	ENSMUSG00000085914	ENSMUST00000137275	antisense	5383	Gm14320	predicted gene 14320 [Source:MGI Symbol;Acc:MGI:3649455]	NA	NA	ENSMUSG00000085914	1	205,	0	-1.94	0.00057544	2.59	Exon (ENSMUST00000137275/ENSMUSG00000085914, exon 4 of 4)	2	167662109	167667697	5589	1
chr2	169884703	169885093	391	ENSMUSG00000047907	ENSMUST00000123300	protein_coding	0	Tshz2	teashirt zinc finger family member 2 [Source:MGI Symbol;Acc:MGI:2153084]	GO:0003676(nucleic acid binding);GO:0003677(DNA binding);GO:0003682(chromatin binding);GO:0005515(protein binding);GO:0005634(nucleus);GO:0006357(regulation of transcription by RNA polymerase II);GO:0007275(multicellular organism development);GO:0010468(regulation of gene expression);GO:0046872(metal ion binding)	NA	ENSMUSG00000047907	1	390,	0	-2.71	5.62341e-05	0.685	Exon (ENSMUST00000109159/ENSMUSG00000047907, exon 2 of 3)	2	169884893	170071816	186924	1
chr2	172377789	172381011	3223	ENSMUSG00000027498	ENSMUST00000116375	protein_coding	7055	Cstf1	cleavage stimulation factor, 3' pre-RNA, subunit 1 [Source:MGI Symbol;Acc:MGI:1914587]	GO:0005515(protein binding);GO:0005634(nucleus);GO:0005654(nucleoplasm);GO:0005848(mRNA cleavage stimulating factor complex);GO:0006397(mRNA processing)	03015(mRNA surveillance pathway)	ENSMUSG00000027498	2	217,652,	0,2570	-3.78	2.5704e-06	0.472	3' UTR	2	172370734	172382448	11715	1
chr2	172426747	172428068	1322	ENSMUSG00000027502	ENSMUST00000029005	protein_coding	-12488	Rtf2	replication termination factor 2 [Source:MGI Symbol;Acc:MGI:1913654]	GO:0003677(DNA binding);GO:0005634(nucleus);GO:0005657(replication fork);GO:0005694(chromosome);GO:0071171(site-specific DNA replication termination at RTS1 barrier);GO:0072711(cellular response to hydroxyurea);GO:0097752(regulation of DNA stability);GO:1902979(mitotic DNA replication termination)	NA	ENSMUSG00000074570	1	1321,	0	-0.779	0.0301995	-0.446	3' UTR	2	172440556	172469908	29353	1
chr2	176719366	176719486	121	ENSMUSG00000078878	ENSMUST00000108983	protein_coding	7433	Gm14305	predicted gene 14305 [Source:MGI Symbol;Acc:MGI:3709632]	GO:0003674(molecular_function);GO:0003676(nucleic acid binding);GO:0005575(cellular_component);GO:0005634(nucleus);GO:0006355(regulation of transcription, DNA-templated);GO:0008150(biological_process);GO:0010468(regulation of gene expression);GO:0046872(metal ion binding)	NA	ENSMUSG00000078878	1	120,	0	-0.936	0.0162181	-1.36	3' UTR	2	176711933	176721813	9881	1
chr2	179895714	179896375	662	ENSMUSG00000000305	ENSMUST00000098996	protein_coding	1805	Cdh4	cadherin 4 [Source:MGI Symbol;Acc:MGI:99218]	GO:0005509(calcium ion binding);GO:0005886(plasma membrane);GO:0005887(integral component of plasma membrane);GO:0007155(cell adhesion);GO:0007156(homophilic cell adhesion via plasma membrane adhesion molecules);GO:0007157(heterophilic cell-cell adhesion via plasma membrane cell adhesion molecules);GO:0007411(axon guidance);GO:0016020(membrane);GO:0016021(integral component of membrane);GO:001634…	04514(Cell adhesion molecules (CAMs))	ENSMUSG00000000305	1	661,	0	-0.746	0.0346737	1.05	3' UTR	2	179893909	179894693	785	1
chr2	180161513	180162172	660	ENSMUSG00000039041	ENSMUST00000061437	protein_coding	-9313	Adrm1	adhesion regulating molecule 1 [Source:MGI Symbol;Acc:MGI:1929289]	GO:0000502(proteasome complex);GO:0001541(ovarian follicle development);GO:0002020(protease binding);GO:0005515(protein binding);GO:0005634(nucleus);GO:0005654(nucleoplasm);GO:0005737(cytoplasm);GO:0005829(cytosol);GO:0005886(plasma membrane);GO:0006368(transcription elongation from RNA polymerase II promoter);GO:0006511(ubiquitin-dependent protein catabolic process);GO:0007286(spermatid developm…	03050(Proteasome);05169(Epstein-Barr virus infection)	ENSMUSG00000039050	1	659,	0	-5.33	4.16869e-08	-0.509	3' UTR	2	180171485	180176286	4802	1
chr2	181355956	181356347	392	ENSMUSG00000038685	ENSMUST00000134651	protein_coding	0	Rtel1	regulator of telomere elongation helicase 1 [Source:MGI Symbol;Acc:MGI:2139369]	GO:0000166(nucleotide binding);GO:0000723(telomere maintenance);GO:0000732(strand displacement);GO:0000781(chromosome, telomeric region);GO:0003676(nucleic acid binding);GO:0003677(DNA binding);GO:0003678(DNA helicase activity);GO:0004386(helicase activity);GO:0005515(protein binding);GO:0005524(ATP binding);GO:0005634(nucleus);GO:0006139(nucleobase-containing compound metabolic process);GO:00062…	NA	ENSMUSG00000038685	1	391,	0	-1.34	0.00398107	-0.528	3' UTR	2	181355970	181356616	647	1
chr2	181380107	181381283	1177	ENSMUSG00000090077	ENSMUST00000048077	protein_coding	0	Lime1	Lck interacting transmembrane adaptor 1 [Source:MGI Symbol;Acc:MGI:1919949]	GO:0002250(adaptive immune response);GO:0002376(immune system process);GO:0005515(protein binding);GO:0005886(plasma membrane);GO:0006357(regulation of transcription by RNA polymerase II);GO:0014066(regulation of phosphatidylinositol 3-kinase signaling);GO:0016020(membrane);GO:0016021(integral component of membrane);GO:0019815(B cell receptor complex);GO:0019901(protein kinase binding);GO:0043122…	NA	ENSMUSG00000090077	2	72,49,	0,1127	-1.17	0.00724436	-1.24	3' UTR	2	181381235	181383628	2394	1
chr2	181719584	181720777	1194	ENSMUSG00000027584	ENSMUST00000184127	nonsense_mediated_decay	3881	Oprl1	opioid receptor-like 1 [Source:MGI Symbol;Acc:MGI:97440]	GO:0001626(nociceptin receptor activity);GO:0004930(G protein-coupled receptor activity);GO:0004985(opioid receptor activity);GO:0005886(plasma membrane);GO:0005887(integral component of plasma membrane);GO:0007165(signal transduction);GO:0007186(G protein-coupled receptor signaling pathway);GO:0007193(adenylate cyclase-inhibiting G protein-coupled receptor signaling pathway);GO:0007218(neuropept…	04080(Neuroactive ligand-receptor interaction)	ENSMUSG00000027584	1	1193,	0	-2.19	0.000269153	-1.42	3' UTR	2	181715703	181719372	3670	1
chr2	5031307	5034217	2911	ENSMUSG00000026672	ENSMUST00000125203	processed_transcript	4596	Optn	optineurin [Source:MGI Symbol;Acc:MGI:1918898]	GO:0001155(TFIIIA-class transcription factor binding);GO:0001819(positive regulation of cytokine production);GO:0001920(negative regulation of receptor recycling);GO:0002376(immune system process);GO:0005515(protein binding);GO:0005634(nucleus);GO:0005737(cytoplasm);GO:0005768(endosome);GO:0005776(autophagosome);GO:0005794(Golgi apparatus);GO:0005802(trans-Golgi network);GO:0005829(cytosol);GO:00…	04137(Mitophagy - animal)	ENSMUSG00000026672	3	111,94,64,	0,1823,2846	-1.59	0.0017378	-0.695	Exon (ENSMUST00000125203/ENSMUSG00000026672, exon 2 of 8)	2	5020642	5035903	15262	2
chr2	6544732	6544793	62	ENSMUSG00000002107	ENSMUST00000182355	processed_transcript	48068	Celf2	CUGBP, Elav-like family member 2 [Source:MGI Symbol;Acc:MGI:1338822]	GO:0000381(regulation of alternative mRNA splicing, via spliceosome);GO:0003676(nucleic acid binding);GO:0003723(RNA binding);GO:0003729(mRNA binding);GO:0005634(nucleus);GO:0005737(cytoplasm);GO:0006376(mRNA splice site selection);GO:0006397(mRNA processing);GO:0036002(pre-mRNA binding);GO:1990904(ribonucleoprotein complex)	NA	ENSMUSG00000002107	1	61,	0	-0.83	0.0245471	0.675	3' UTR	2	6546872	6592800	45929	2
chr2	11742662	11742752	91	ENSMUSG00000058594	ENSMUST00000139292	processed_transcript	989	Fbh1	F-box DNA helicase 1 [Source:MGI Symbol;Acc:MGI:1354699]	GO:0000166(nucleotide binding);GO:0000724(double-strand break repair via homologous recombination);GO:0000725(recombinational repair);GO:0000737(DNA catabolic process, endonucleolytic);GO:0000785(chromatin);GO:0001934(positive regulation of protein phosphorylation);GO:0003677(DNA binding);GO:0003678(DNA helicase activity);GO:0003690(double-stranded DNA binding);GO:0003697(single-stranded DNA bind…	NA	ENSMUSG00000058594	1	90,	0	-0.776	0.030903	0.613	3' UTR	2	11742573	11743651	1079	2
chr2	18025730	18026060	331	ENSMUSG00000054057	ENSMUST00000135980	processed_transcript	3030	A930004D18Rik	RIKEN cDNA A930004D18 gene [Source:MGI Symbol;Acc:MGI:1925190]	GO:0003674(molecular_function);GO:0005575(cellular_component);GO:0008150(biological_process);GO:0016020(membrane);GO:0016021(integral component of membrane)	NA	ENSMUSG00000054057	1	330,	0	-2.03	0.000436516	3.97	3' UTR	2	18027926	18028760	835	2
chr2	20848486	20849863	1378	ENSMUSG00000036591	ENSMUST00000131542	retained_intron	4761	Arhgap21	Rho GTPase activating protein 21 [Source:MGI Symbol;Acc:MGI:1918685]	GO:0005096(GTPase activator activity);GO:0005515(protein binding);GO:0005794(Golgi apparatus);GO:0005886(plasma membrane);GO:0007030(Golgi organization);GO:0007165(signal transduction);GO:0015629(actin cytoskeleton);GO:0030054(cell junction);GO:0043547(positive regulation of GTPase activity);GO:0051683(establishment of Golgi localization);GO:0051684(maintenance of Golgi location);GO:0072384(organ…	NA	ENSMUSG00000036591	1	1377,	0	-6.08	5.62341e-09	0.44	3' UTR	2	20849952	20853247	3296	2
chr2	22994683	23040241	45559	ENSMUSG00000058835	ENSMUST00000126112	protein_coding	0	Abi1	abl-interactor 1 [Source:MGI Symbol;Acc:MGI:104913]	GO:0001756(somitogenesis);GO:0005515(protein binding);GO:0005634(nucleus);GO:0005737(cytoplasm);GO:0005829(cytosol);GO:0005856(cytoskeleton);GO:0005886(plasma membrane);GO:0008134(transcription factor binding);GO:0008154(actin polymerization or depolymerization);GO:0014069(postsynaptic density);GO:0016235(aggresome);GO:0017124(SH3 domain binding);GO:0018108(peptidyl-tyrosine phosphorylation);GO:0…	NA	ENSMUSG00000058835	2	7,293,	0,45265	-1.17	0.00707946	0.367	5' UTR	2	22940073	23040195	100123	2
chr2	24791065	24792114	1050	ENSMUSG00000036893	ENSMUST00000134775	nonsense_mediated_decay	15290	Ehmt1	euchromatic histone methyltransferase 1 [Source:MGI Symbol;Acc:MGI:1924933]	GO:0000122(negative regulation of transcription by RNA polymerase II);GO:0001226(RNA polymerase II transcription corepressor binding);GO:0002039(p53 binding);GO:0005515(protein binding);GO:0005634(nucleus);GO:0005654(nucleoplasm);GO:0005694(chromosome);GO:0006306(DNA methylation);GO:0006325(chromatin organization);GO:0008168(methyltransferase activity);GO:0008270(zinc ion binding);GO:0016279(prot…	00310(Lysine degradation);04211(Longevity regulating pathway)	ENSMUSG00000036893	1	1049,	0	-9.03	3.16228e-12	0.509	3' UTR	2	24791143	24806355	15213	2
chr2	24877588	24887061	9474	ENSMUSG00000036893	ENSMUST00000198923	protein_coding	0	Ehmt1	euchromatic histone methyltransferase 1 [Source:MGI Symbol;Acc:MGI:1924933]	GO:0000122(negative regulation of transcription by RNA polymerase II);GO:0001226(RNA polymerase II transcription corepressor binding);GO:0002039(p53 binding);GO:0005515(protein binding);GO:0005634(nucleus);GO:0005654(nucleoplasm);GO:0005694(chromosome);GO:0006306(DNA methylation);GO:0006325(chromatin organization);GO:0008168(methyltransferase activity);GO:0008270(zinc ion binding);GO:0016279(prot…	00310(Lysine degradation);04211(Longevity regulating pathway)	ENSMUSG00000036893	3	38,557,65,	0,6557,9408	-0.888	0.0194984	-0.206	3' UTR	2	24863227	24884418	21192	2
chr2	25222159	25222846	688	ENSMUSG00000036752	ENSMUST00000145607	processed_transcript	2495	Tubb4b	tubulin, beta 4B class IVB [Source:MGI Symbol;Acc:MGI:1915472]	GO:0000166(nucleotide binding);GO:0000226(microtubule cytoskeleton organization);GO:0000278(mitotic cell cycle);GO:0003725(double-stranded RNA binding);GO:0003924(GTPase activity);GO:0005200(structural constituent of cytoskeleton);GO:0005525(GTP binding);GO:0005737(cytoplasm);GO:0005856(cytoskeleton);GO:0005874(microtubule);GO:0007017(microtubule-based process);GO:0043209(myelin sheath);GO:004529…	04145(Phagosome);04540(Gap junction)	ENSMUSG00000036752	1	687,	0	-10.3	1.58489e-13	-0.325	3' UTR	2	25223523	25224654	1132	2
chr2	25255812	25256022	211	ENSMUSG00000006471	ENSMUST00000132128	nonsense_mediated_decay	0	Ndor1	NADPH dependent diflavin oxidoreductase 1 [Source:MGI Symbol;Acc:MGI:1926047]	GO:0003958(NADPH-hemoprotein reductase activity);GO:0005654(nucleoplasm);GO:0005737(cytoplasm);GO:0005829(cytosol);GO:0008219(cell death);GO:0010181(FMN binding);GO:0016226(iron-sulfur cluster assembly);GO:0016491(oxidoreductase activity);GO:0016651(oxidoreductase activity, acting on NAD(P)H);GO:0016709(oxidoreductase activity, acting on paired donors, with incorporation or reduction of molecular…	NA	ENSMUSG00000006471	1	210,	0	-1.23	0.00588844	-1.01	5' UTR	2	25251748	25256022	4275	2
chr2	25563694	25564469	776	ENSMUSG00000026941	ENSMUST00000152124	processed_transcript	5421	Mamdc4	MAM domain containing 4 [Source:MGI Symbol;Acc:MGI:2685841]	GO:0003674(molecular_function);GO:0005515(protein binding);GO:0005768(endosome);GO:0008150(biological_process);GO:0015031(protein transport);GO:0016020(membrane);GO:0016021(integral component of membrane)	NA	ENSMUSG00000026941	3	13,109,118,	0,471,657	-0.845	0.0234423	0.759	Exon (ENSMUST00000095117/ENSMUSG00000026941, exon 26 of 29)	2	25568502	25569115	614	2
chr2	25707152	25709627	2476	ENSMUSG00000087612	ENSMUST00000151069	antisense	0	A230005M16Rik	RIKEN cDNA A230005M16 gene [Source:MGI Symbol;Acc:MGI:3603401]	NA	NA	ENSMUSG00000087612	3	203,173,10,	0,940,2465	-1.23	0.00588844	0.357	Exon (ENSMUST00000137661/ENSMUSG00000087612, exon 1 of 2)	2	25706507	25708265	1759	2
chr2	26059306	26059457	152	ENSMUSG00000026932	ENSMUST00000126921	processed_transcript	3184	Nacc2	nucleus accumbens associated 2, BEN and BTB (POZ) domain containing [Source:MGI Symbol;Acc:MGI:1915241]	GO:0000122(negative regulation of transcription by RNA polymerase II);GO:0000790(nuclear chromatin);GO:0000978(RNA polymerase II cis-regulatory region sequence-specific DNA binding);GO:0001227(DNA-binding transcription repressor activity, RNA polymerase II-specific);GO:0003700(DNA-binding transcription factor activity);GO:0005515(protein binding);GO:0005634(nucleus);GO:0005730(nucleolus);GO:00057…	NA	ENSMUSG00000026932	1	151,	0	-1.06	0.0102329	-0.623	3' UTR	2	26061064	26062490	1427	2
chr2	26369253	26369583	331	ENSMUSG00000036281	ENSMUST00000136054	processed_transcript	-1813	Snapc4	small nuclear RNA activating complex, polypeptide 4 [Source:MGI Symbol;Acc:MGI:2443935]	GO:0000995(RNA polymerase III general transcription initiation factor activity);GO:0003677(DNA binding);GO:0005634(nucleus);GO:0016251(RNA polymerase II general transcription initiation factor activity);GO:0019185(snRNA-activating protein complex);GO:0042795(snRNA transcription by RNA polymerase II);GO:0042796(snRNA transcription by RNA polymerase III)	NA	ENSMUSG00000036281	1	330,	0	-1.38	0.00346737	0.718	Exon (ENSMUST00000114115/ENSMUSG00000036281, exon 16 of 23)	2	26366614	26367770	1157	2
chr2	26385193	26385836	644	ENSMUSG00000026927	ENSMUST00000134737	processed_transcript	0	Entr1	endosome associated trafficking regulator 1 [Source:MGI Symbol;Acc:MGI:1915362]	GO:0003674(molecular_function);GO:0005737(cytoplasm);GO:0005768(endosome);GO:0005769(early endosome);GO:0005813(centrosome);GO:0005815(microtubule organizing center);GO:0005856(cytoskeleton);GO:0007049(cell cycle);GO:0015031(protein transport);GO:0030030(cell projection organization);GO:0030496(midbody);GO:0030904(retromer complex);GO:0032465(regulation of cytokinesis);GO:0036064(ciliary basal bo…	NA	ENSMUSG00000026927	2	20,339,	0,304	-2.3	0.000190546	0.554	Exon (ENSMUST00000114100/ENSMUSG00000026927, exon 6 of 9)	2	26383555	26385213	1659	2
chr2	26402196	26409084	6889	ENSMUSG00000026925	ENSMUST00000144011	protein_coding	0	Inpp5e	inositol polyphosphate-5-phosphatase E [Source:MGI Symbol;Acc:MGI:1927753]	GO:0000139(Golgi membrane);GO:0001726(ruffle);GO:0004439(phosphatidylinositol-4,5-bisphosphate 5-phosphatase activity);GO:0004445(inositol-polyphosphate 5-phosphatase activity);GO:0005737(cytoplasm);GO:0005794(Golgi apparatus);GO:0005856(cytoskeleton);GO:0005886(plasma membrane);GO:0005929(cilium);GO:0005930(axoneme);GO:0006629(lipid metabolic process);GO:0014067(negative regulation of phosphatid…	00562(Inositol phosphate metabolism);04070(Phosphatidylinositol signaling system)	ENSMUSG00000026925	2	27,1318,	0,5570	-1.61	0.00158489	0.265	5' UTR	2	26399413	26402206	2794	2
chr2	26458172	26458892	721	ENSMUSG00000026923	ENSMUST00000132941	processed_transcript	4575	Notch1	notch 1 [Source:MGI Symbol;Acc:MGI:97363]	GO:0000122(negative regulation of transcription by RNA polymerase II);GO:0000139(Golgi membrane);GO:0001525(angiogenesis);GO:0001669(acrosomal vesicle);GO:0001701(in utero embryonic development);GO:0001708(cell fate specification);GO:0001726(ruffle);GO:0001837(epithelial to mesenchymal transition);GO:0001889(liver development);GO:0001947(heart looping);GO:0002040(sprouting angiogenesis);GO:000205…	01522(Endocrine resistance);04330(Notch signaling pathway);04658(Th1 and Th2 cell differentiation);04919(Thyroid hormone signaling pathway);05020(Prion diseases);05165(Human papillomavirus infection);05200(Pathways in cancer);05206(MicroRNAs in cancer);05224(Breast cancer)	ENSMUSG00000026923	1	720,	0	-4.84	1.44544e-07	0.41	3' UTR	2	26462218	26462747	530	2
chr2	26921739	26922157	419	ENSMUSG00000015790	ENSMUST00000015934	protein_coding	-5627	Surf1	surfeit gene 1 [Source:MGI Symbol;Acc:MGI:98443]	GO:0004129(cytochrome-c oxidase activity);GO:0005739(mitochondrion);GO:0005743(mitochondrial inner membrane);GO:0006119(oxidative phosphorylation);GO:0016020(membrane);GO:0016021(integral component of membrane);GO:0022900(electron transport chain);GO:0031966(mitochondrial membrane);GO:0033617(mitochondrial respiratory chain complex IV assembly);GO:1902600(proton transmembrane transport)	NA	ENSMUSG00000014867	1	418,	0	-0.918	0.017378	0.0969	3' UTR	2	26913383	26916530	3148	2
chr2	26953562	26953861	300	ENSMUSG00000052406	ENSMUST00000145546	processed_transcript	2122	Rexo4	REX4, 3'-5' exonuclease [Source:MGI Symbol;Acc:MGI:2684957]	GO:0000726(non-recombinational repair);GO:0000737(DNA catabolic process, endonucleolytic);GO:0000738(DNA catabolic process, exonucleolytic);GO:0003676(nucleic acid binding);GO:0003690(double-stranded DNA binding);GO:0003697(single-stranded DNA binding);GO:0004518(nuclease activity);GO:0004519(endonuclease activity);GO:0004527(exonuclease activity);GO:0005634(nucleus);GO:0005654(nucleoplasm);GO:00…	NA	ENSMUSG00000052406	1	299,	0	-0.882	0.0199526	-0.449	3' UTR	2	26954428	26955684	1257	2
chr2	29231275	29253005	21731	ENSMUSG00000035513	ENSMUST00000183583	nonsense_mediated_decay	0	Ntng2	netrin G2 [Source:MGI Symbol;Acc:MGI:2159341]	GO:0003674(molecular_function);GO:0005515(protein binding);GO:0005886(plasma membrane);GO:0007275(multicellular organism development);GO:0007399(nervous system development);GO:0007409(axonogenesis);GO:0009887(animal organ morphogenesis);GO:0009888(tissue development);GO:0010975(regulation of neuron projection development);GO:0016020(membrane);GO:0016477(cell migration);GO:0030154(cell differentia…	04360(Axon guidance);04514(Cell adhesion molecules (CAMs))	ENSMUSG00000035513	4	13,461,41,56,	0,16552,17512,21674	-1.21	0.00616595	0.313	5' UTR	2	29194541	29248125	53585	2
chr2	30031545	30031815	271	ENSMUSG00000039715	ENSMUST00000139145	retained_intron	960	Wdr34	WD repeat domain 34 [Source:MGI Symbol;Acc:MGI:1919070]	GO:0005515(protein binding);GO:0005829(cytosol);GO:0005868(cytoplasmic dynein complex);GO:0045503(dynein light chain binding);GO:0060271(cilium assembly)	NA	ENSMUSG00000039715	1	270,	0	-0.901	0.0186209	1.05	3' UTR	2	30031912	30032505	594	2
chr2	30177683	30178012	330	ENSMUSG00000039660	ENSMUST00000146466	retained_intron	0	Spout1	SPOUT domain containing methyltransferase 1 [Source:MGI Symbol;Acc:MGI:106544]	GO:0000775(chromosome, centromeric region);GO:0000776(kinetochore);GO:0000777(condensed chromosome kinetochore);GO:0005694(chromosome);GO:0005737(cytoplasm);GO:0005815(microtubule organizing center);GO:0005819(spindle);GO:0005856(cytoskeleton);GO:0007049(cell cycle);GO:0008168(methyltransferase activity);GO:0010608(posttranscriptional regulation of gene expression);GO:0016740(transferase activity…	NA	ENSMUSG00000039660	1	329,	0	-0.837	0.0239883	-0.885	Exon (ENSMUST00000142669/ENSMUSG00000039660, exon 1 of 10)	2	30173471	30177984	4514	2
chr2	31058998	31096169	37172	ENSMUSG00000075415	ENSMUST00000138581	processed_transcript	37502	Fnbp1	formin binding protein 1 [Source:MGI Symbol;Acc:MGI:109606]	GO:0005515(protein binding);GO:0005737(cytoplasm);GO:0005764(lysosome);GO:0005856(cytoskeleton);GO:0005886(plasma membrane);GO:0005905(clathrin-coated pit);GO:0005938(cell cortex);GO:0006897(endocytosis);GO:0007399(nervous system development);GO:0008289(lipid binding);GO:0016020(membrane);GO:0031410(cytoplasmic vesicle);GO:0042802(identical protein binding)	NA	ENSMUSG00000075415	4	19,105,63,143,	0,23975,25024,37028	-2.7	5.88844e-05	-0.433	5' UTR	2	31028195	31096500	68306	2
chr2	32278815	32278965	151	ENSMUSG00000044627	ENSMUST00000113395	protein_coding	4049	Swi5	SWI5 recombination repair homolog (yeast) [Source:MGI Symbol;Acc:MGI:1920181]	GO:0000724(double-strand break repair via homologous recombination);GO:0000730(DNA recombinase assembly);GO:0005515(protein binding);GO:0005634(nucleus);GO:0006281(DNA repair);GO:0006974(cellular response to DNA damage stimulus);GO:0032798(Swi5-Sfr1 complex);GO:0071479(cellular response to ionizing radiation)	NA	ENSMUSG00000044627	1	150,	0	-0.738	0.0363078	0.679	3' UTR	2	32278816	32282864	4049	2
chr2	32416070	32416191	122	ENSMUSG00000026819	ENSMUST00000153782	retained_intron	501	Slc25a25	solute carrier family 25 (mitochondrial carrier, phosphate carrier), member 25 [Source:MGI Symbol;Acc:MGI:1915913]	GO:0002021(response to dietary excess);GO:0005347(ATP transmembrane transporter activity);GO:0005509(calcium ion binding);GO:0005739(mitochondrion);GO:0005743(mitochondrial inner membrane);GO:0014823(response to activity);GO:0015867(ATP transport);GO:0016020(membrane);GO:0016021(integral component of membrane);GO:0032094(response to food);GO:0035264(multicellular organism growth);GO:0043010(camer…	NA	ENSMUSG00000026819	1	121,	0	-1.31	0.00436516	-1.06	3' UTR	2	32416209	32416571	363	2
chr2	32875742	32876001	260	ENSMUSG00000087496	ENSMUST00000151820	antisense	0	Gm13523	predicted gene 13523 [Source:MGI Symbol;Acc:MGI:3651426]	NA	NA	ENSMUSG00000087496	1	259,	0	-0.866	0.0213796	-1.24	Exon (ENSMUST00000151820/ENSMUSG00000087496, exon 1 of 2)	2	32873755	32876001	2247	2
chr2	33453540	33462325	8786	ENSMUSG00000026788	ENSMUST00000095035	protein_coding	8813	Zbtb43	zinc finger and BTB domain containing 43 [Source:MGI Symbol;Acc:MGI:1919084]	GO:0003676(nucleic acid binding);GO:0003677(DNA binding);GO:0005515(protein binding);GO:0005634(nucleus);GO:0006357(regulation of transcription by RNA polymerase II);GO:0046872(metal ion binding);GO:1990837(sequence-specific double-stranded DNA binding)	NA	ENSMUSG00000026788	2	1583,60,	0,8725	-0.967	0.0144544	0.272	3' UTR	2	33450287	33462353	12067	2
chr2	33731209	33732377	1169	ENSMUSG00000085463	ENSMUST00000130532	lincRNA	-13478	9430024E24Rik	RIKEN cDNA 9430024E24 gene [Source:MGI Symbol;Acc:MGI:1924507]	NA	NA	ENSMUSG00000038740	1	1168,	0	-0.879	0.0204174	-0.156	3' UTR	2	33716361	33718899	2539	2
chr2	34822534	34823224	691	ENSMUSG00000035949	ENSMUST00000156130	processed_transcript	0	Fbxw2	F-box and WD-40 domain protein 2 [Source:MGI Symbol;Acc:MGI:1353435]	GO:0005515(protein binding)	NA	ENSMUSG00000035949	1	690,	0	-2.07	0.000389045	0.317	5' UTR	2	34804514	34822920	18407	2
chr2	34852433	34854332	1900	ENSMUSG00000026869	ENSMUST00000135575	protein_coding	5258	Psmd5	proteasome (prosome, macropain) 26S subunit, non-ATPase, 5 [Source:MGI Symbol;Acc:MGI:1914248]	GO:0008540(proteasome regulatory particle, base subcomplex);GO:0022624(proteasome accessory complex);GO:0043248(proteasome assembly);GO:0070682(proteasome regulatory particle assembly)	NA	ENSMUSG00000026869	2	400,81,	0,1818	-1.7	0.00120226	-0.294	3' UTR	2	34852443	34857691	5249	2
chr2	35199979	35200190	212	ENSMUSG00000026878	ENSMUST00000148543	processed_transcript	810	Rab14	RAB14, member RAS oncogene family [Source:MGI Symbol;Acc:MGI:1915615]	GO:0000139(Golgi membrane);GO:0000166(nucleotide binding);GO:0003924(GTPase activity);GO:0005515(protein binding);GO:0005525(GTP binding);GO:0005764(lysosome);GO:0005768(endosome);GO:0005769(early endosome);GO:0005770(late endosome);GO:0005791(rough endoplasmic reticulum);GO:0005794(Golgi apparatus);GO:0005795(Golgi stack);GO:0005802(trans-Golgi network);GO:0005829(cytosol);GO:0005886(plasma memb…	04152(AMPK signaling pathway)	ENSMUSG00000026878	1	211,	0	-1.32	0.0042658	-0.749	Exon (ENSMUST00000201896/ENSMUSG00000026878, exon 1 of 1)	2	35189900	35200789	10890	2
chr2	35751627	35752105	479	ENSMUSG00000107106	ENSMUST00000202120	TEC	14252	Gm43760	predicted gene 43760 [Source:MGI Symbol;Acc:MGI:5663897]	NA	NA	ENSMUSG00000026885	1	478,	0	-1.64	0.00144544	-3.7	3' UTR	2	35762865	35765879	3015	2
chr2	35902445	35903101	657	ENSMUSG00000026885	ENSMUST00000160939	processed_transcript	-21099	Ttll11	tubulin tyrosine ligase-like family, member 11 [Source:MGI Symbol;Acc:MGI:1921660]	GO:0000166(nucleotide binding);GO:0000226(microtubule cytoskeleton organization);GO:0005524(ATP binding);GO:0005737(cytoplasm);GO:0005856(cytoskeleton);GO:0005874(microtubule);GO:0005929(cilium);GO:0006464(cellular protein modification process);GO:0015631(tubulin binding);GO:0016874(ligase activity);GO:0018095(protein polyglutamylation);GO:0042995(cell projection);GO:0051013(microtubule severing)…	NA	ENSMUSG00000026885	1	656,	0	-0.797	0.0281838	0.815	3' UTR	2	35784085	35882002	97918	2
chr2	37569913	37570334	422	ENSMUSG00000026915	ENSMUST00000204569	nonsense_mediated_decay	16605	Strbp	spermatid perinuclear RNA binding protein [Source:MGI Symbol;Acc:MGI:104626]	GO:0002177(manchette);GO:0003723(RNA binding);GO:0003725(double-stranded RNA binding);GO:0003727(single-stranded RNA binding);GO:0005634(nucleus);GO:0005737(cytoplasm);GO:0005856(cytoskeleton);GO:0007275(multicellular organism development);GO:0007283(spermatogenesis);GO:0007286(spermatid development);GO:0007638(mechanosensory behavior);GO:0008017(microtubule binding);GO:0015630(microtubule cytosk…	NA	ENSMUSG00000026915	1	421,	0	-0.713	0.0398107	0.474	3' UTR	2	37579538	37586518	6981	2
chr2	44987138	44987499	362	ENSMUSG00000026872	ENSMUST00000202432	protein_coding	35777	Zeb2	zinc finger E-box binding homeobox 2 [Source:MGI Symbol;Acc:MGI:1344407]	GO:0000122(negative regulation of transcription by RNA polymerase II);GO:0000790(nuclear chromatin);GO:0001227(DNA-binding transcription repressor activity, RNA polymerase II-specific);GO:0001228(DNA-binding transcription activator activity, RNA polymerase II-specific);GO:0001755(neural crest cell migration);GO:0001756(somitogenesis);GO:0001843(neural tube closure);GO:0003676(nucleic acid binding…	05206(MicroRNAs in cancer)	ENSMUSG00000026872	1	361,	0	-3.31	1.02329e-05	-0.438	3' UTR	2	45001716	45022915	21200	2
chr2	45022425	45022666	242	ENSMUSG00000026872	ENSMUST00000202432	protein_coding	490	Zeb2	zinc finger E-box binding homeobox 2 [Source:MGI Symbol;Acc:MGI:1344407]	GO:0000122(negative regulation of transcription by RNA polymerase II);GO:0000790(nuclear chromatin);GO:0001227(DNA-binding transcription repressor activity, RNA polymerase II-specific);GO:0001228(DNA-binding transcription activator activity, RNA polymerase II-specific);GO:0001755(neural crest cell migration);GO:0001756(somitogenesis);GO:0001843(neural tube closure);GO:0003676(nucleic acid binding…	05206(MicroRNAs in cancer)	ENSMUSG00000026872	1	241,	0	-0.889	0.0194984	0.473	Exon (ENSMUST00000202371/ENSMUSG00000026872, exon 3 of 3)	2	45001716	45022915	21200	2
chr2	48911698	48911789	92	ENSMUSG00000026761	ENSMUST00000128618	processed_transcript	877	Orc4	origin recognition complex, subunit 4 [Source:MGI Symbol;Acc:MGI:1347043]	GO:0000166(nucleotide binding);GO:0000784(nuclear chromosome, telomeric region);GO:0000808(origin recognition complex);GO:0003677(DNA binding);GO:0003688(DNA replication origin binding);GO:0005524(ATP binding);GO:0005634(nucleus);GO:0005654(nucleoplasm);GO:0005664(nuclear origin of replication recognition complex);GO:0005730(nucleolus);GO:0005829(cytosol);GO:0006260(DNA replication);GO:0006270(DN…	04110(Cell cycle)	ENSMUSG00000026761	1	91,	0	-0.92	0.017378	-0.767	Exon (ENSMUST00000141441/ENSMUSG00000026761, exon 10 of 10)	2	48905414	48912575	7162	2
chr2	52401984	52412179	10196	ENSMUSG00000036093	ENSMUST00000130357	retained_intron	10331	Arl5a	ADP-ribosylation factor-like 5A [Source:MGI Symbol;Acc:MGI:1922673]	GO:0000166(nucleotide binding);GO:0005525(GTP binding);GO:0005737(cytoplasm);GO:0005802(trans-Golgi network);GO:0006886(intracellular protein transport);GO:0016192(vesicle-mediated transport);GO:1903292(protein localization to Golgi membrane)	NA	ENSMUSG00000036093	3	448,152,118,	0,2921,10077	-2.02	0.000446684	0.185	3' UTR	2	52402387	52412315	9929	2
chr2	60274943	60275144	202	ENSMUSG00000080198	ENSMUST00000116410	processed_pseudogene	631	Rpl10a-ps4	ribosomal protein L10A, pseudogene 4 [Source:MGI Symbol;Acc:MGI:3652221]	NA	NA	ENSMUSG00000080198	1	201,	0	-0.825	0.0251189	-1.75	Exon (ENSMUST00000116410/ENSMUSG00000080198, exon 1 of 1)	2	60274944	60275574	631	2
chr2	63974619	63974740	122	ENSMUSG00000075324	ENSMUST00000126042	processed_transcript	123369	Fign	fidgetin [Source:MGI Symbol;Acc:MGI:1890647]	GO:0000166(nucleotide binding);GO:0005515(protein binding);GO:0005524(ATP binding);GO:0005634(nucleus);GO:0005737(cytoplasm);GO:0005815(microtubule organizing center);GO:0005856(cytoskeleton);GO:0005874(microtubule);GO:0007049(cell cycle);GO:0008022(protein C-terminus binding);GO:0008568(microtubule-severing ATPase activity);GO:0010569(regulation of double-strand break repair via homologous recom…	NA	ENSMUSG00000075324	1	121,	0	-0.819	0.025704	-2.56	3' UTR	2	63980447	64097988	117542	2
chr2	69483102	69483823	722	ENSMUSG00000027070	ENSMUST00000128742	processed_transcript	26043	Lrp2	low density lipoprotein receptor-related protein 2 [Source:MGI Symbol;Acc:MGI:95794]	GO:0001822(kidney development);GO:0001843(neural tube closure);GO:0003139(secondary heart field specification);GO:0003148(outflow tract septum morphogenesis);GO:0003223(ventricular compact myocardium morphogenesis);GO:0003281(ventricular septum development);GO:0005509(calcium ion binding);GO:0005515(protein binding);GO:0005615(extracellular space);GO:0005737(cytoplasm);GO:0005768(endosome);GO:000…	04340(Hedgehog signaling pathway);04918(Thyroid hormone synthesis);04979(Cholesterol metabolism)	ENSMUSG00000027070	1	721,	0	-1.04	0.0112202	1.71	Exon (ENSMUST00000080953/ENSMUSG00000027070, exon 39 of 79)	2	69507623	69509145	1523	2
chr2	73284117	73286373	2257	ENSMUSG00000041777	ENSMUST00000136519	retained_intron	28450	Cir1	corepressor interacting with RBPJ, 1 [Source:MGI Symbol;Acc:MGI:1914185]	GO:0000122(negative regulation of transcription by RNA polymerase II);GO:0003714(transcription corepressor activity);GO:0005515(protein binding);GO:0005634(nucleus);GO:0005737(cytoplasm);GO:0005813(centrosome);GO:0005815(microtubule organizing center);GO:0005856(cytoskeleton);GO:0006397(mRNA processing);GO:0008380(RNA splicing);GO:0016607(nuclear speck);GO:0019901(protein kinase binding);GO:00329…	04330(Notch signaling pathway);05169(Epstein-Barr virus infection)	ENSMUSG00000041777	2	918,36,	0,2220	-2.47	0.000114815	0.831	3' UTR	2	73285017	73312567	27551	2
chr2	73432242	73432333	92	ENSMUSG00000075284	ENSMUST00000151939	protein_coding	20468	Wipf1	WAS/WASL interacting protein family, member 1 [Source:MGI Symbol;Acc:MGI:2178801]	GO:0001726(ruffle);GO:0003779(actin binding);GO:0005515(protein binding);GO:0005737(cytoplasm);GO:0005856(cytoskeleton);GO:0005884(actin filament);GO:0015629(actin cytoskeleton);GO:0017124(SH3 domain binding);GO:0030036(actin cytoskeleton organization);GO:0030048(actin filament-based movement);GO:0031410(cytoplasmic vesicle);GO:0042995(cell projection);GO:0046827(positive regulation of protein ex…	04144(Endocytosis)	ENSMUSG00000075284	1	91,	0	-1.05	0.0107152	0.657	3' UTR	2	73444452	73452710	8259	2
chr2	75127084	75127504	421	ENSMUSG00000087333	ENSMUST00000143898	lincRNA	10714	Gm13652	predicted gene 13652 [Source:MGI Symbol;Acc:MGI:3650033]	NA	NA	ENSMUSG00000087333	1	420,	0	-0.826	0.0251189	3	Exon (ENSMUST00000143898/ENSMUSG00000087333, exon 3 of 3)	2	75124871	75137798	12928	2
chr2	75980389	75981342	954	ENSMUSG00000075271	ENSMUST00000099994	protein_coding	1578	Ttc30a1	tetratricopeptide repeat domain 30A1 [Source:MGI Symbol;Acc:MGI:1926052]	GO:0005515(protein binding);GO:0005813(centrosome);GO:0005879(axonemal microtubule);GO:0005929(cilium);GO:0030030(cell projection organization);GO:0030992(intraciliary transport particle B);GO:0035720(intraciliary anterograde transport);GO:0036064(ciliary basal body);GO:0042073(intraciliary transport);GO:0042995(cell projection);GO:0120170(intraciliary transport particle B binding)	NA	ENSMUSG00000075271	1	953,	0	-2.44	0.000123027	-1.05	Exon (ENSMUST00000099994/ENSMUSG00000075271, exon 1 of 1)	2	75978247	75981967	3721	2
chr2	76672937	76673116	180	ENSMUSG00000002732	ENSMUST00000002809	protein_coding	0	Fkbp7	FK506 binding protein 7 [Source:MGI Symbol;Acc:MGI:1336879]	GO:0000413(protein peptidyl-prolyl isomerization);GO:0003755(peptidyl-prolyl cis-trans isomerase activity);GO:0005509(calcium ion binding);GO:0005515(protein binding);GO:0005783(endoplasmic reticulum);GO:0005788(endoplasmic reticulum lumen);GO:0016853(isomerase activity);GO:0046872(metal ion binding)	NA	ENSMUSG00000002732	1	179,	0	-1.09	0.00933254	-0.806	5' UTR	2	76663044	76673070	10027	2
chr2	91644535	91646450	1916	ENSMUSG00000075040	ENSMUST00000155045	retained_intron	3700	Zfp408	zinc finger protein 408 [Source:MGI Symbol;Acc:MGI:2685857]	GO:0003676(nucleic acid binding);GO:0005634(nucleus);GO:0008150(biological_process);GO:0042802(identical protein binding)	NA	ENSMUSG00000075040	1	1915,	0	-1.45	0.00263027	0.287	3' UTR	2	91646278	91648235	1958	2
chr2	92383885	92384335	451	ENSMUSG00000099093	ENSMUST00000183506	miRNA	3561	Mir7000	microRNA 7000 [Source:MGI Symbol;Acc:MGI:5530720]	NA	NA	ENSMUSG00000027223	1	450,	0	-7.4	1.99526e-10	0.797	3' UTR	2	92387384	92387446	63	2
chr2	93661655	93696173	34519	ENSMUSG00000027198	ENSMUST00000144780	protein_coding	42854	Ext2	exostosin glycosyltransferase 2 [Source:MGI Symbol;Acc:MGI:108050]	GO:0000139(Golgi membrane);GO:0001503(ossification);GO:0001707(mesoderm formation);GO:0005515(protein binding);GO:0005783(endoplasmic reticulum);GO:0005789(endoplasmic reticulum membrane);GO:0005794(Golgi apparatus);GO:0006024(glycosaminoglycan biosynthetic process);GO:0006486(protein glycosylation);GO:0008217(regulation of blood pressure);GO:0008375(acetylglucosaminyltransferase activity);GO:001…	00534(Glycosaminoglycan biosynthesis - heparan sulfate / heparin)	ENSMUSG00000027198	2	26,543,	0,33975	-1.23	0.0057544	0.213	3' UTR	2	93703539	93704509	971	2
chr2	94328482	94332965	4484	ENSMUSG00000027194	ENSMUST00000150215	processed_transcript	34335	Ttc17	tetratricopeptide repeat domain 17 [Source:MGI Symbol;Acc:MGI:1921819]	GO:0003674(molecular_function);GO:0005515(protein binding);GO:0005737(cytoplasm);GO:0005829(cytosol);GO:0005856(cytoskeleton);GO:0005886(plasma membrane);GO:0015629(actin cytoskeleton);GO:0016020(membrane);GO:0030030(cell projection organization);GO:0030041(actin filament polymerization);GO:0044782(cilium organization)	NA	ENSMUSG00000027194	3	3,154,173,	0,2035,4310	-1.81	0.000851138	-0.668	Exon (ENSMUST00000055081/ENSMUSG00000027194, exon 8 of 15)	2	94355049	94362817	7769	2
chr2	94413415	94418338	4924	ENSMUSG00000027194	ENSMUST00000111238	protein_coding	-11649	Ttc17	tetratricopeptide repeat domain 17 [Source:MGI Symbol;Acc:MGI:1921819]	GO:0003674(molecular_function);GO:0005515(protein binding);GO:0005737(cytoplasm);GO:0005829(cytosol);GO:0005856(cytoskeleton);GO:0005886(plasma membrane);GO:0015629(actin cytoskeleton);GO:0016020(membrane);GO:0030030(cell projection organization);GO:0030041(actin filament polymerization);GO:0044782(cilium organization)	NA	ENSMUSG00000027193	2	366,83,	0,4840	-0.743	0.0354813	-0.131	3' UTR	2	94300767	94406689	105923	2
chr2	101716558	101717456	899	ENSMUSG00000027165	ENSMUST00000160037	protein_coding	-67924	B230118H07Rik	RIKEN cDNA B230118H07 gene [Source:MGI Symbol;Acc:MGI:1915420]	GO:0005829(cytosol);GO:0007283(spermatogenesis);GO:0007340(acrosome reaction);GO:0009566(fertilization);GO:0097731(9+0 non-motile cilium);GO:0120160(intraciliary transport particle A binding)	NA	ENSMUSG00000032841	1	898,	0	-0.788	0.0295121	0.252	3' UTR	2	101562124	101649532	87409	2
chr2	102812399	102812520	122	ENSMUSG00000087185	ENSMUST00000147082	antisense	-65760	Gm13872	predicted gene 13872 [Source:MGI Symbol;Acc:MGI:3650731]	NA	NA	ENSMUSG00000005087	1	121,	0	-2.67	6.30957e-05	0.303	3' UTR	2	102744638	102746760	2123	2
chr2	103779347	103782657	3311	ENSMUSG00000027184	ENSMUST00000143188	protein_coding	0	Caprin1	cell cycle associated protein 1 [Source:MGI Symbol;Acc:MGI:1858234]	GO:0000932(P-body);GO:0003723(RNA binding);GO:0005737(cytoplasm);GO:0005829(cytosol);GO:0010494(cytoplasmic stress granule);GO:0017148(negative regulation of translation);GO:0030027(lamellipodium);GO:0030154(cell differentiation);GO:0030425(dendrite);GO:0031252(cell leading edge);GO:0042995(cell projection);GO:0050775(positive regulation of dendrite morphogenesis);GO:0061003(positive regulation o…	NA	ENSMUSG00000027184	2	224,137,	0,3173	-1.63	0.00147911	0.298	Exon (ENSMUST00000028607/ENSMUSG00000027184, exon 5 of 19)	2	103772998	103779368	6371	2
chr2	104832292	104839401	7110	ENSMUSG00000027171	ENSMUST00000126824	protein_coding	17201	Prrg4	proline rich Gla (G-carboxyglutamic acid) 4 (transmembrane) [Source:MGI Symbol;Acc:MGI:2442211]	GO:0003674(molecular_function);GO:0005509(calcium ion binding);GO:0005576(extracellular region);GO:0008150(biological_process);GO:0016020(membrane);GO:0016021(integral component of membrane);GO:0033116(endoplasmic reticulum-Golgi intermediate compartment membrane)	NA	ENSMUSG00000027171	2	518,80,	0,7029	-0.908	0.018197	-0.823	3' UTR	2	104839335	104849493	10159	2
chr2	105966738	105967006	269	ENSMUSG00000027166	ENSMUST00000155811	protein_coding	35270	Dnajc24	DnaJ heat shock protein family (Hsp40) member C24 [Source:MGI Symbol;Acc:MGI:1919522]	GO:0001671(ATPase activator activity);GO:0005737(cytoplasm);GO:0005856(cytoskeleton);GO:0008198(ferrous iron binding);GO:0008270(zinc ion binding);GO:0017183(peptidyl-diphthamide biosynthetic process from peptidyl-histidine);GO:0032781(positive regulation of ATPase activity);GO:0046872(metal ion binding);GO:0055114(oxidation-reduction process)	NA	ENSMUSG00000027166	1	268,	0	-0.939	0.0162181	0.776	3' UTR	2	105966709	106002008	35300	2
chr2	114101169	114101440	272	ENSMUSG00000040383	ENSMUST00000140441	processed_transcript	18018	Aqr	aquarius [Source:MGI Symbol;Acc:MGI:1276102]	GO:0000166(nucleotide binding);GO:0000398(mRNA splicing, via spliceosome);GO:0003723(RNA binding);GO:0003724(RNA helicase activity);GO:0003729(mRNA binding);GO:0004386(helicase activity);GO:0005524(ATP binding);GO:0005634(nucleus);GO:0005654(nucleoplasm);GO:0005681(spliceosomal complex);GO:0006397(mRNA processing);GO:0008380(RNA splicing);GO:0016787(hydrolase activity);GO:0071007(U2-type catalyti…	03040(Spliceosome)	ENSMUSG00000040383	1	271,	0	-0.745	0.0346737	0.735	3' UTR	2	114112126	114119187	7062	2
chr2	117285042	117285223	182	ENSMUSG00000027347	ENSMUST00000174770	nonsense_mediated_decay	57667	Rasgrp1	RAS guanyl releasing protein 1 [Source:MGI Symbol;Acc:MGI:1314635]	GO:0000139(Golgi membrane);GO:0001816(cytokine production);GO:0001934(positive regulation of protein phosphorylation);GO:0002437(inflammatory response to antigenic stimulus);GO:0005085(guanyl-nucleotide exchange factor activity);GO:0005088(Ras guanyl-nucleotide exchange factor activity);GO:0005509(calcium ion binding);GO:0005737(cytoplasm);GO:0005783(endoplasmic reticulum);GO:0005789(endoplasmic …	04010(MAPK signaling pathway);04014(Ras signaling pathway);04611(Platelet activation);04660(T cell receptor signaling pathway);05200(Pathways in cancer)	ENSMUSG00000027347	1	181,	0	-1.08	0.00977237	3.21	3' UTR	2	117282542	117342709	60168	2
chr2	118754904	118755353	450	ENSMUSG00000045838	ENSMUST00000151270	retained_intron	7721	Ccdc9b	coiled-coil domain containing 9B [Source:MGI Symbol;Acc:MGI:2685199]	GO:0005575(cellular_component);GO:0008150(biological_process)	NA	ENSMUSG00000045838	1	449,	0	-1.47	0.00251189	-0.359	3' UTR	2	118757498	118762625	5128	2
chr2	119269767	119270127	361	ENSMUSG00000034226	ENSMUST00000037360	protein_coding	1505	Rhov	ras homolog family member V [Source:MGI Symbol;Acc:MGI:2444227]	GO:0000166(nucleotide binding);GO:0003924(GTPase activity);GO:0005525(GTP binding);GO:0005768(endosome);GO:0005886(plasma membrane);GO:0006897(endocytosis);GO:0007165(signal transduction);GO:0007264(small GTPase mediated signal transduction);GO:0010008(endosome membrane);GO:0016020(membrane);GO:0016477(cell migration);GO:0030031(cell projection assembly);GO:0032488(Cdc42 protein signal transducti…	NA	ENSMUSG00000034226	1	360,	0	-0.888	0.0194984	1.24	3' UTR	2	119269201	119271272	2072	2
chr2	119374300	119377425	3126	ENSMUSG00000074912	ENSMUST00000156538	processed_transcript	-51231	Gm14207	predicted gene 14207 [Source:MGI Symbol;Acc:MGI:3649550]	NA	NA	ENSMUSG00000034154	2	281,79,	0,3046	-2.17	0.000281838	0.49	3' UTR	2	119321187	119326194	5008	2
chr2	119763961	119764410	450	ENSMUSG00000027297	ENSMUST00000028759	protein_coding	-3979	Ltk	leukocyte tyrosine kinase [Source:MGI Symbol;Acc:MGI:96840]	GO:0000166(nucleotide binding);GO:0004672(protein kinase activity);GO:0004713(protein tyrosine kinase activity);GO:0004714(transmembrane receptor protein tyrosine kinase activity);GO:0005524(ATP binding);GO:0005783(endoplasmic reticulum);GO:0005886(plasma membrane);GO:0005887(integral component of plasma membrane);GO:0006468(protein phosphorylation);GO:0007169(transmembrane receptor protein tyros…	NA	ENSMUSG00000034032	1	449,	0	-0.745	0.0346737	0.397	3' UTR	2	119751326	119760431	9106	2
chr2	120102244	120122468	20225	ENSMUSG00000027293	ENSMUST00000150240	processed_transcript	27481	Ehd4	EH-domain containing 4 [Source:MGI Symbol;Acc:MGI:1919619]	GO:0000166(nucleotide binding);GO:0005509(calcium ion binding);GO:0005515(protein binding);GO:0005524(ATP binding);GO:0005525(GTP binding);GO:0005768(endosome);GO:0005769(early endosome);GO:0005783(endoplasmic reticulum);GO:0005886(plasma membrane);GO:0006897(endocytosis);GO:0006907(pinocytosis);GO:0010008(endosome membrane);GO:0016020(membrane);GO:0016197(endosomal transport);GO:0030100(regulati…	04144(Endocytosis)	ENSMUSG00000027293	2	188,22,	0,20202	-1.01	0.0123027	-0.234	Exon (ENSMUST00000028755/ENSMUSG00000027293, exon 4 of 6)	2	120102220	120129725	27506	2
chr2	120316580	120316791	212	ENSMUSG00000046971	ENSMUST00000054651	protein_coding	-2626	Pla2g4f	phospholipase A2, group IVF [Source:MGI Symbol;Acc:MGI:2685493]	GO:0001516(prostaglandin biosynthetic process);GO:0004620(phospholipase activity);GO:0004622(lysophospholipase activity);GO:0004623(phospholipase A2 activity);GO:0005509(calcium ion binding);GO:0005544(calcium-dependent phospholipid binding);GO:0005737(cytoplasm);GO:0005739(mitochondrion);GO:0005829(cytosol);GO:0005886(plasma membrane);GO:0006629(lipid metabolic process);GO:0009395(phospholipid c…	00564(Glycerophospholipid metabolism);00565(Ether lipid metabolism);00590(Arachidonic acid metabolism);00591(Linoleic acid metabolism);00592(alpha-Linolenic acid metabolism);04010(MAPK signaling pathway);04014(Ras signaling pathway);04072(Phospholipase D signaling pathway);04217(Necroptosis);04270(Vascular smooth muscle contraction);04370(VEGF signaling pathway);04611(Platelet activation);04664(F…	ENSMUSG00000027291	1	211,	0	-1.55	0.00190546	-0.694	3' UTR	2	120299966	120314165	14200	2
chr2	121196838	121197018	181	ENSMUSG00000043909	ENSMUST00000147554	processed_transcript	8143	Trp53bp1	transformation related protein 53 binding protein 1 [Source:MGI Symbol;Acc:MGI:1351320]	GO:0000077(DNA damage checkpoint);GO:0000775(chromosome, centromeric region);GO:0000776(kinetochore);GO:0000777(condensed chromosome kinetochore);GO:0000781(chromosome, telomeric region);GO:0000784(nuclear chromosome, telomeric region);GO:0001102(RNA polymerase II activating transcription factor binding);GO:0002039(p53 binding);GO:0003677(DNA binding);GO:0003684(damaged DNA binding);GO:0003712(tr…	04621(NOD-like receptor signaling pathway)	ENSMUSG00000043909	1	180,	0	-0.809	0.0269153	-0.394	3' UTR	2	121199639	121204981	5343	2
chr2	122064935	122066331	1397	ENSMUSG00000033396	ENSMUST00000133145	processed_transcript	53361	Spg11	SPG11, spatacsin vesicle trafficking associated [Source:MGI Symbol;Acc:MGI:2444989]	GO:0003674(molecular_function);GO:0005634(nucleus);GO:0005730(nucleolus);GO:0005737(cytoplasm);GO:0005829(cytosol);GO:0005886(plasma membrane);GO:0007040(lysosome organization);GO:0007268(chemical synaptic transmission);GO:0007409(axonogenesis);GO:0008088(axo-dendritic transport);GO:0030054(cell junction);GO:0030424(axon);GO:0030425(dendrite);GO:0031410(cytoplasmic vesicle);GO:0042995(cell projec…	NA	ENSMUSG00000033396	2	721,87,	0,1309	-1.3	0.00457088	0.313	Exon (ENSMUST00000036450/ENSMUSG00000033396, exon 29 of 40)	2	122093540	122118296	24757	2
chr2	122466964	122467349	386	ENSMUSG00000081219	ENSMUST00000121525	processed_pseudogene	562	Bambi-ps1	BMP and activin membrane-bound inhibitor, pseudogene (Xenopus laevis) [Source:MGI Symbol;Acc:MGI:1932402]	NA	NA	ENSMUSG00000081219	1	385,	0	-0.929	0.0165959	1.07	Exon (ENSMUST00000121525/ENSMUSG00000081219, exon 1 of 1)	2	122466935	122467526	592	2
chr2	126812784	126812964	181	ENSMUSG00000027365	ENSMUST00000142334	retained_intron	4882	Trpm7	transient receptor potential cation channel, subfamily M, member 7 [Source:MGI Symbol;Acc:MGI:1929996]	GO:0000166(nucleotide binding);GO:0001726(ruffle);GO:0003779(actin binding);GO:0004672(protein kinase activity);GO:0004674(protein serine/threonine kinase activity);GO:0005216(ion channel activity);GO:0005261(cation channel activity);GO:0005262(calcium channel activity);GO:0005515(protein binding);GO:0005524(ATP binding);GO:0005737(cytoplasm);GO:0005886(plasma membrane);GO:0006468(protein phospho…	04217(Necroptosis);04218(Cellular senescence);04621(NOD-like receptor signaling pathway);04978(Mineral absorption)	ENSMUSG00000027365	1	180,	0	-1.67	0.00131826	0.678	Exon (ENSMUST00000103224/ENSMUSG00000027365, exon 26 of 39)	2	126813005	126817666	4662	2
chr2	127457242	127457719	478	ENSMUSG00000027371	ENSMUST00000146757	retained_intron	-13154	Fahd2a	fumarylacetoacetate hydrolase domain containing 2A [Source:MGI Symbol;Acc:MGI:1915376]	GO:0003824(catalytic activity)	NA	ENSMUSG00000079056	1	477,	0	-0.738	0.0363078	0.697	3' UTR	2	127436216	127444565	8350	2
chr2	127740761	127741029	269	ENSMUSG00000027378	ENSMUST00000144938	processed_transcript	3786	Nphp1	nephronophthisis 1 (juvenile) homolog (human) [Source:MGI Symbol;Acc:MGI:1858233]	GO:0005515(protein binding);GO:0005911(cell-cell junction);GO:0031514(motile cilium);GO:1903348(positive regulation of bicellular tight junction assembly)	NA	ENSMUSG00000027378	1	268,	0	-0.813	0.0263027	1.16	3' UTR	2	127740734	127744547	3814	2
chr2	129040705	129048023	7319	ENSMUSG00000079051	ENSMUST00000145798	protein_coding	7467	Vinac1	vinculin/alpha-catenin family member 1 [Source:MGI Symbol;Acc:MGI:3649276]	GO:0003674(molecular_function);GO:0005575(cellular_component);GO:0005737(cytoplasm);GO:0005856(cytoskeleton);GO:0007155(cell adhesion);GO:0008150(biological_process);GO:0045296(cadherin binding);GO:0051015(actin filament binding)	NA	ENSMUSG00000079051	2	177,63,	0,7255	-0.944	0.0158489	3.26	Exon (ENSMUST00000145798/ENSMUSG00000079051, exon 1 of 7)	2	129025073	129048172	23100	2
chr2	130423089	130423508	420	ENSMUSG00000037773	ENSMUST00000131561	processed_transcript	1159	Pced1a	PC-esterase domain containing 1A [Source:MGI Symbol;Acc:MGI:2442177]	GO:0003674(molecular_function);GO:0005575(cellular_component);GO:0008150(biological_process)	NA	ENSMUSG00000037773	1	419,	0	-1.47	0.00251189	0.714	Exon (ENSMUST00000131561/ENSMUSG00000037773, exon 1 of 5)	2	130417247	130424248	7002	2
chr2	130591225	130591824	600	ENSMUSG00000037727	ENSMUST00000046001	protein_coding	-9270	Avp	arginine vasopressin [Source:MGI Symbol;Acc:MGI:88121]	GO:0002125(maternal aggressive behavior);GO:0003084(positive regulation of systemic arterial blood pressure);GO:0004672(protein kinase activity);GO:0005179(hormone activity);GO:0005184(neuropeptide hormone activity);GO:0005185(neurohypophyseal hormone activity);GO:0005576(extracellular region);GO:0005615(extracellular space);GO:0006915(apoptotic process);GO:0007165(signal transduction);GO:0007204…	04072(Phospholipase D signaling pathway);04080(Neuroactive ligand-receptor interaction);04270(Vascular smooth muscle contraction);04962(Vasopressin-regulated water reabsorption)	ENSMUSG00000027300	1	599,	0	-2.94	2.88403e-05	0.737	3' UTR	2	130580620	130582554	1935	2
chr2	130658595	130662127	3533	ENSMUSG00000068290	ENSMUST00000134044	nonsense_mediated_decay	0	Ddrgk1	DDRGK domain containing 1 [Source:MGI Symbol;Acc:MGI:1924256]	GO:0001103(RNA polymerase II repressing transcription factor binding);GO:0005515(protein binding);GO:0005730(nucleolus);GO:0005783(endoplasmic reticulum);GO:0005789(endoplasmic reticulum membrane);GO:0008284(positive regulation of cell population proliferation);GO:0010628(positive regulation of gene expression);GO:0010629(negative regulation of gene expression);GO:0016020(membrane);GO:0030335(pos…	NA	ENSMUSG00000068290	3	116,102,51,	0,3141,3481	-0.878	0.0204174	-0.613	Exon (ENSMUST00000089559/ENSMUSG00000068290, exon 3 of 9)	2	130654291	130661741	7451	2
chr2	131176799	131177130	332	ENSMUSG00000027329	ENSMUST00000110218	protein_coding	-1929	Spef1	sperm flagellar 1 [Source:MGI Symbol;Acc:MGI:3513546]	GO:0005515(protein binding);GO:0005737(cytoplasm);GO:0005856(cytoskeleton);GO:0005929(cilium);GO:0005930(axoneme);GO:0007026(negative regulation of microtubule depolymerization);GO:0008017(microtubule binding);GO:0016477(cell migration);GO:0031514(motile cilium);GO:0042995(cell projection);GO:0051493(regulation of cytoskeleton organization)	NA	ENSMUSG00000068267	1	331,	0	-5.33	4.16869e-08	0.893	3' UTR	2	131170316	131175201	4886	2
chr2	132805043	132805284	242	ENSMUSG00000037376	ENSMUST00000152836	retained_intron	5592	Trmt6	tRNA methyltransferase 6 [Source:MGI Symbol;Acc:MGI:1914176]	GO:0005634(nucleus);GO:0008033(tRNA processing);GO:0030488(tRNA methylation);GO:0031515(tRNA (m1A) methyltransferase complex);GO:0080009(mRNA methylation)	NA	ENSMUSG00000037376	1	241,	0	-2.02	0.000457088	0.883	3' UTR	2	132804207	132810635	6429	2
chr2	150342879	150343059	181	ENSMUSG00000063364	ENSMUST00000124945	processed_transcript	19854	3300002I08Rik	RIKEN cDNA 3300002I08 gene [Source:MGI Symbol;Acc:MGI:1916527]	GO:0003674(molecular_function);GO:0003676(nucleic acid binding);GO:0005575(cellular_component);GO:0006355(regulation of transcription, DNA-templated);GO:0008150(biological_process)	NA	ENSMUSG00000063364	1	180,	0	-1.22	0.0060256	1.32	Exon (ENSMUST00000152036/ENSMUSG00000063364, exon 5 of 5)	2	150310937	150362733	51797	2
chr2	150935026	150935237	212	ENSMUSG00000068115	ENSMUST00000150036	processed_transcript	5883	Ninl	ninein-like [Source:MGI Symbol;Acc:MGI:1925427]	GO:0005509(calcium ion binding);GO:0005737(cytoplasm);GO:0005813(centrosome);GO:0005815(microtubule organizing center);GO:0005829(cytosol);GO:0005856(cytoskeleton);GO:0005874(microtubule);GO:0034454(microtubule anchoring at centrosome);GO:0045171(intercellular bridge);GO:0046872(metal ion binding)	NA	ENSMUSG00000068115	1	211,	0	-0.81	0.0269153	1	3' UTR	2	150937040	150940909	3870	2
chr2	151030368	151038633	8266	ENSMUSG00000053916	ENSMUST00000140124	processed_transcript	8994	Nanp	N-acetylneuraminic acid phosphatase [Source:MGI Symbol;Acc:MGI:1914561]	GO:0005575(cellular_component);GO:0005975(carbohydrate metabolic process);GO:0006045(N-acetylglucosamine biosynthetic process);GO:0016311(dephosphorylation);GO:0016787(hydrolase activity);GO:0046380(N-acetylneuraminate biosynthetic process);GO:0050124(N-acylneuraminate-9-phosphatase activity)	00520(Amino sugar and nucleotide sugar metabolism)	ENSMUSG00000053916	2	548,18,	0,8247	-1.94	0.000588844	4.4	Exon (ENSMUST00000066640/ENSMUSG00000053916, exon 2 of 2)	2	151030757	151039362	8606	2
chr2	151969516	151970441	926	ENSMUSG00000088491	ENSMUST00000157866	miRNA	-2824	Mir1953	microRNA 1953 [Source:MGI Symbol;Acc:MGI:3837034]	NA	NA	ENSMUSG00000027459	1	925,	0	-1.08	0.00977237	0.429	3' UTR	2	151967529	151967617	89	2
chr2	155278242	155278603	362	ENSMUSG00000038383	ENSMUST00000139854	processed_transcript	23060	Pigu	phosphatidylinositol glycan anchor biosynthesis, class U [Source:MGI Symbol;Acc:MGI:3039607]	GO:0003923(GPI-anchor transamidase activity);GO:0005783(endoplasmic reticulum);GO:0005789(endoplasmic reticulum membrane);GO:0005886(plasma membrane);GO:0006506(GPI anchor biosynthetic process);GO:0006508(proteolysis);GO:0016020(membrane);GO:0016021(integral component of membrane);GO:0016255(attachment of GPI anchor to protein);GO:0034235(GPI anchor binding);GO:0034394(protein localization to cel…	00563(Glycosylphosphatidylinositol (GPI)-anchor biosynthesis)	ENSMUSG00000038383	1	361,	0	-1.04	0.0112202	-0.581	3' UTR	2	155278243	155301302	23060	2
chr2	155421059	155421690	632	ENSMUSG00000038369	ENSMUST00000141928	processed_transcript	-2787	Ncoa6	nuclear receptor coactivator 6 [Source:MGI Symbol;Acc:MGI:1929915]	GO:0003713(transcription coactivator activity);GO:0005634(nucleus);GO:0005654(nucleoplasm);GO:0005829(cytosol);GO:0006352(DNA-templated transcription, initiation);GO:0006974(cellular response to DNA damage stimulus);GO:0019899(enzyme binding);GO:0030099(myeloid cell differentiation);GO:0030374(nuclear receptor transcription coactivator activity);GO:0035097(histone methyltransferase complex);GO:00…	NA	ENSMUSG00000038369	1	631,	0	-1.85	0.000758578	0.252	Exon (ENSMUST00000043126/ENSMUSG00000038369, exon 6 of 14)	2	155415387	155418903	3517	2
chr2	155944563	155945218	656	ENSMUSG00000038259	ENSMUST00000040162	protein_coding	804	Gdf5	growth differentiation factor 5 [Source:MGI Symbol;Acc:MGI:95688]	GO:0005102(signaling receptor binding);GO:0005125(cytokine activity);GO:0005515(protein binding);GO:0005576(extracellular region);GO:0005615(extracellular space);GO:0005886(plasma membrane);GO:0007178(transmembrane receptor protein serine/threonine kinase signaling pathway);GO:0008083(growth factor activity);GO:0009612(response to mechanical stimulus);GO:0010862(positive regulation of pathway-res…	04060(Cytokine-cytokine receptor interaction);04350(TGF-beta signaling pathway);04390(Hippo signaling pathway)	ENSMUSG00000038259	1	655,	0	-0.767	0.0316228	-1.05	5' UTR	2	155941023	155945367	4345	2
chr2	156000718	156000929	212	ENSMUSG00000074646	ENSMUST00000141437	protein_coding	3429	6430550D23Rik	RIKEN cDNA 6430550D23 gene [Source:MGI Symbol;Acc:MGI:2443361]	GO:0016020(membrane);GO:0016021(integral component of membrane)	NA	ENSMUSG00000074646	1	211,	0	-1.25	0.00537032	1.74	3' UTR	2	156003404	156004147	744	2
chr2	156312261	156312747	487	ENSMUSG00000038085	ENSMUST00000037096	protein_coding	0	Cnbd2	cyclic nucleotide binding domain containing 2 [Source:MGI Symbol;Acc:MGI:1918123]	GO:0000166(nucleotide binding);GO:0005737(cytoplasm);GO:0005829(cytosol);GO:0007283(spermatogenesis);GO:0030552(cAMP binding)	NA	ENSMUSG00000046229	2	141,246,	0,240	-1.49	0.00239883	0.634	5' UTR	2	156312299	156375635	63337	1
chr2	157078446	157079045	600	ENSMUSG00000055485	ENSMUST00000069098	protein_coding	808	Soga1	suppressor of glucose, autophagy associated 1 [Source:MGI Symbol;Acc:MGI:2444575]	GO:0005615(extracellular space);GO:0010506(regulation of autophagy)	NA	ENSMUSG00000055485	1	599,	0	-0.89	0.0194984	-0.747	5' UTR	2	157015799	157079254	63456	2
chr2	158196138	158196348	211	ENSMUSG00000037813	ENSMUST00000046944	protein_coding	33084	D630003M21Rik	RIKEN cDNA D630003M21 gene [Source:MGI Symbol;Acc:MGI:3606579]	GO:0003674(molecular_function);GO:0005575(cellular_component);GO:0008150(biological_process)	NA	ENSMUSG00000037813	1	210,	0	-1.64	0.00147911	-1.24	Exon (ENSMUST00000103121/ENSMUSG00000037813, exon 14 of 16)	2	158195751	158229222	33472	2
chr2	160949135	160956170	7036	ENSMUSG00000057133	ENSMUST00000143081	processed_transcript	12386	Chd6	chromodomain helicase DNA binding protein 6 [Source:MGI Symbol;Acc:MGI:1918639]	GO:0000166(nucleotide binding);GO:0001221(transcription cofactor binding);GO:0003677(DNA binding);GO:0003678(DNA helicase activity);GO:0004386(helicase activity);GO:0005515(protein binding);GO:0005524(ATP binding);GO:0005634(nucleus);GO:0005654(nucleoplasm);GO:0006325(chromatin organization);GO:0008094(DNA-dependent ATPase activity);GO:0016787(hydrolase activity);GO:0016817(hydrolase activity, ac…	NA	ENSMUSG00000057133	2	1052,88,	0,6947	-2.73	5.37032e-05	0.252	3' UTR	2	160959943	160961521	1579	2
chr2	163405821	163407047	1227	ENSMUSG00000035399	ENSMUST00000139142	processed_transcript	5844	Oser1	oxidative stress responsive serine rich 1 [Source:MGI Symbol;Acc:MGI:1913930]	GO:0003674(molecular_function);GO:0005575(cellular_component);GO:0070301(cellular response to hydrogen peroxide)	NA	ENSMUSG00000035399	1	1226,	0	-3.93	1.69824e-06	-0.427	3' UTR	2	163406586	163411665	5080	2
chr2	165010567	165013114	2548	ENSMUSG00000039804	ENSMUST00000123347	retained_intron	-8451	Ncoa5	nuclear receptor coactivator 5 [Source:MGI Symbol;Acc:MGI:2385165]	GO:0003682(chromatin binding);GO:0005634(nucleus);GO:0005654(nucleoplasm);GO:0015629(actin cytoskeleton);GO:0042593(glucose homeostasis);GO:0046627(negative regulation of insulin receptor signaling pathway)	NA	ENSMUSG00000039804	2	20,279,	0,2268	-1.34	0.00389045	-0.902	5' UTR	2	165002681	165004663	1983	2
chr2	166948803	166949735	933	ENSMUSG00000039536	ENSMUST00000134664	retained_intron	2153	Stau1	staufen double-stranded RNA binding protein 1 [Source:MGI Symbol;Acc:MGI:1338864]	GO:0003723(RNA binding);GO:0003725(double-stranded RNA binding);GO:0005515(protein binding);GO:0005737(cytoplasm);GO:0005783(endoplasmic reticulum);GO:0005791(rough endoplasmic reticulum);GO:0005829(cytosol);GO:0005886(plasma membrane);GO:0008157(protein phosphatase 1 binding);GO:0008298(intracellular mRNA localization);GO:0010494(cytoplasmic stress granule);GO:0030425(dendrite);GO:0034599(cellul…	NA	ENSMUSG00000039536	2	556,42,	0,890	-2.55	9.12011e-05	0.268	3' UTR	2	166949694	166950956	1263	2
chr2	167206584	167206734	151	ENSMUSG00000017969	ENSMUST00000136271	retained_intron	1832	Ptgis	prostaglandin I2 (prostacyclin) synthase [Source:MGI Symbol;Acc:MGI:1097156]	GO:0001516(prostaglandin biosynthetic process);GO:0001666(response to hypoxia);GO:0004497(monooxygenase activity);GO:0005506(iron ion binding);GO:0005615(extracellular space);GO:0005634(nucleus);GO:0005737(cytoplasm);GO:0005783(endoplasmic reticulum);GO:0005789(endoplasmic reticulum membrane);GO:0005901(caveola);GO:0006629(lipid metabolic process);GO:0006631(fatty acid metabolic process);GO:00066…	00590(Arachidonic acid metabolism)	ENSMUSG00000017969	1	150,	0	-1.22	0.00588844	-0.733	Exon (ENSMUST00000088041/ENSMUSG00000017969, exon 9 of 10)	2	167206522	167208416	1895	2
chr2	167608414	167610487	2074	ENSMUSG00000078923	ENSMUST00000144628	retained_intron	2234	Ube2v1	ubiquitin-conjugating enzyme E2 variant 1 [Source:MGI Symbol;Acc:MGI:1913839]	GO:0000151(ubiquitin ligase complex);GO:0000209(protein polyubiquitination);GO:0005515(protein binding);GO:0005634(nucleus);GO:0005654(nucleoplasm);GO:0005737(cytoplasm);GO:0006301(postreplication repair);GO:0031371(ubiquitin conjugating enzyme complex);GO:0031624(ubiquitin conjugating enzyme binding);GO:0032991(protein-containing complex);GO:0035370(UBC13-UEV1A complex);GO:0042275(error-free pos…	NA	ENSMUSG00000078923	2	833,184,	0,1889	-4.92	1.1749e-07	0.408	3' UTR	2	167608946	167610648	1703	2
chr2	167608418	167617922	9505	ENSMUSG00000078923	ENSMUST00000144628	retained_intron	0	Ube2v1	ubiquitin-conjugating enzyme E2 variant 1 [Source:MGI Symbol;Acc:MGI:1913839]	GO:0000151(ubiquitin ligase complex);GO:0000209(protein polyubiquitination);GO:0005515(protein binding);GO:0005634(nucleus);GO:0005654(nucleoplasm);GO:0005737(cytoplasm);GO:0006301(postreplication repair);GO:0031371(ubiquitin conjugating enzyme complex);GO:0031624(ubiquitin conjugating enzyme binding);GO:0032991(protein-containing complex);GO:0035370(UBC13-UEV1A complex);GO:0042275(error-free pos…	NA	ENSMUSG00000089739	3	829,126,94,	0,1885,9410	-4.01	1.34896e-06	0.361	3' UTR	2	167608946	167610648	1703	2
chr2	170110438	170112563	2126	ENSMUSG00000052056	ENSMUST00000149088	processed_transcript	20782	Zfp217	zinc finger protein 217 [Source:MGI Symbol;Acc:MGI:2685408]	GO:0000118(histone deacetylase complex);GO:0000122(negative regulation of transcription by RNA polymerase II);GO:0000976(transcription regulatory region sequence-specific DNA binding);GO:0000978(RNA polymerase II cis-regulatory region sequence-specific DNA binding);GO:0001227(DNA-binding transcription repressor activity, RNA polymerase II-specific);GO:0003676(nucleic acid binding);GO:0005634(nucl…	NA	ENSMUSG00000052056	2	217,84,	0,2041	-1.59	0.0017378	-0.95	3' UTR	2	170120333	170131220	10888	2
chr2	172426667	172440530	13864	ENSMUSG00000087633	ENSMUST00000138288	antisense	13893	Gm14455	predicted gene 14455 [Source:MGI Symbol;Acc:MGI:3711286]	NA	NA	ENSMUSG00000087633	2	1098,154,	0,13709	-1.74	0.00107152	-0.785	Exon (ENSMUST00000138288/ENSMUSG00000087633, exon 1 of 2)	2	172425804	172440560	14757	2
chr2	178413243	178413783	541	ENSMUSG00000049999	ENSMUST00000058678	protein_coding	1229	Ppp1r3d	protein phosphatase 1, regulatory subunit 3D [Source:MGI Symbol;Acc:MGI:1917664]	GO:0000164(protein phosphatase type 1 complex);GO:0004721(phosphoprotein phosphatase activity);GO:0005515(protein binding);GO:0005975(carbohydrate metabolic process);GO:0005977(glycogen metabolic process);GO:0005979(regulation of glycogen biosynthetic process);GO:0005981(regulation of glycogen catabolic process);GO:0006470(protein dephosphorylation);GO:0008157(protein phosphatase 1 binding);GO:00…	04910(Insulin signaling pathway);04931(Insulin resistance)	ENSMUSG00000049999	1	540,	0	-0.961	0.0147911	-0.39	3' UTR	2	178411206	178414472	3267	2
chr2	180326293	180326801	509	ENSMUSG00000015627	ENSMUST00000015771	protein_coding	8406	Gata5	GATA binding protein 5 [Source:MGI Symbol;Acc:MGI:109497]	GO:0000790(nuclear chromatin);GO:0000976(transcription regulatory region sequence-specific DNA binding);GO:0000978(RNA polymerase II cis-regulatory region sequence-specific DNA binding);GO:0000981(DNA-binding transcription factor activity, RNA polymerase II-specific);GO:0000987(cis-regulatory region sequence-specific DNA binding);GO:0003180(aortic valve morphogenesis);GO:0003274(endocardial cushi…	NA	ENSMUSG00000015627	1	508,	0	-1.27	0.00512861	2.27	3' UTR	2	180325133	180334699	9567	2
chr2	180681256	180682186	931	ENSMUSG00000038914	ENSMUST00000037764	protein_coding	-6231	Dido1	death inducer-obliterator 1 [Source:MGI Symbol;Acc:MGI:1344352]	GO:0005634(nucleus);GO:0005654(nucleoplasm);GO:0005737(cytoplasm);GO:0005819(spindle);GO:0005856(cytoskeleton);GO:0006351(transcription, DNA-templated);GO:0006915(apoptotic process);GO:0046872(metal ion binding);GO:0097190(apoptotic signaling pathway)	NA	ENSMUSG00000038914	1	930,	0	-2.88	3.46737e-05	-0.433	3' UTR	2	180668290	180675955	7666	2
chr2	180682515	180682756	242	ENSMUSG00000038914	ENSMUST00000037764	protein_coding	-6801	Dido1	death inducer-obliterator 1 [Source:MGI Symbol;Acc:MGI:1344352]	GO:0005634(nucleus);GO:0005654(nucleoplasm);GO:0005737(cytoplasm);GO:0005819(spindle);GO:0005856(cytoskeleton);GO:0006351(transcription, DNA-templated);GO:0006915(apoptotic process);GO:0046872(metal ion binding);GO:0097190(apoptotic signaling pathway)	NA	ENSMUSG00000038914	1	241,	0	-2.07	0.000389045	0.758	3' UTR	2	180668290	180675955	7666	2
chr2	180683774	180685009	1236	ENSMUSG00000038914	ENSMUST00000037764	protein_coding	-9054	Dido1	death inducer-obliterator 1 [Source:MGI Symbol;Acc:MGI:1344352]	GO:0005634(nucleus);GO:0005654(nucleoplasm);GO:0005737(cytoplasm);GO:0005819(spindle);GO:0005856(cytoskeleton);GO:0006351(transcription, DNA-templated);GO:0006915(apoptotic process);GO:0046872(metal ion binding);GO:0097190(apoptotic signaling pathway)	NA	ENSMUSG00000038914	2	254,46,	0,1189	-1.71	0.00114815	0.544	Exon (ENSMUST00000087517/ENSMUSG00000038914, exon 5 of 16)	2	180668290	180675955	7666	2
chr2	181411813	181421687	9875	ENSMUSG00000027583	ENSMUST00000180222	protein_coding	12575	Zbtb46	zinc finger and BTB domain containing 46 [Source:MGI Symbol;Acc:MGI:1919397]	GO:0003676(nucleic acid binding);GO:0003677(DNA binding);GO:0005515(protein binding);GO:0005634(nucleus);GO:0006357(regulation of transcription by RNA polymerase II);GO:0030853(negative regulation of granulocyte differentiation);GO:0045650(negative regulation of macrophage differentiation);GO:0045656(negative regulation of monocyte differentiation);GO:0046872(metal ion binding);GO:2001199(negativ…	NA	ENSMUSG00000027583	2	167,134,	0,9740	-0.908	0.018197	-0.476	Exon (ENSMUST00000029106/ENSMUSG00000027583, exon 3 of 5)	2	181390886	181424388	33503	2
chr2	181671459	181671640	182	ENSMUSG00000046470	ENSMUST00000054491	protein_coding	0	Sox18	SRY (sex determining region Y)-box 18 [Source:MGI Symbol;Acc:MGI:103559]	GO:0000122(negative regulation of transcription by RNA polymerase II);GO:0000790(nuclear chromatin);GO:0000976(transcription regulatory region sequence-specific DNA binding);GO:0000978(RNA polymerase II cis-regulatory region sequence-specific DNA binding);GO:0000981(DNA-binding transcription factor activity, RNA polymerase II-specific);GO:0001228(DNA-binding transcription activator activity, RNA …	NA	ENSMUSG00000046470	1	181,	0	-1.43	0.00288403	-0.935	5' UTR	2	181669836	181671640	1805	2
chr3	8554795	8560408	5614	ENSMUSG00000027500	ENSMUST00000194307	processed_transcript	0	Stmn2	stathmin-like 2 [Source:MGI Symbol;Acc:MGI:98241]	GO:0005515(protein binding);GO:0005737(cytoplasm);GO:0005768(endosome);GO:0005794(Golgi apparatus);GO:0007019(microtubule depolymerization);GO:0007026(negative regulation of microtubule depolymerization);GO:0010976(positive regulation of neuron projection development);GO:0010977(negative regulation of neuron projection development);GO:0015631(tubulin binding);GO:0016020(membrane);GO:0030027(lamel…	NA	ENSMUSG00000027500	2	188,143,	0,5470	-3.4	7.94328e-06	-1.67	3' UTR	3	8560266	8561575	1310	1
chr3	10012577	10012728	152	ENSMUSG00000027533	ENSMUST00000123744	retained_intron	0	Fabp5	fatty acid binding protein 5, epidermal [Source:MGI Symbol;Acc:MGI:101790]	GO:0001972(retinoic acid binding);GO:0005324(long-chain fatty acid transporter activity);GO:0005504(fatty acid binding);GO:0005576(extracellular region);GO:0005615(extracellular space);GO:0005634(nucleus);GO:0005737(cytoplasm);GO:0006006(glucose metabolic process);GO:0006629(lipid metabolic process);GO:0006656(phosphatidylcholine biosynthetic process);GO:0008289(lipid binding);GO:0010829(negative…	03320(PPAR signaling pathway)	ENSMUSG00000027533	1	151,	0	-3.06	2.04174e-05	-0.483	5' UTR	3	10012605	10016335	3731	1
chr3	19957233	19957384	152	ENSMUSG00000003617	ENSMUST00000108325	protein_coding	0	Cp	ceruloplasmin [Source:MGI Symbol;Acc:MGI:88476]	GO:0004322(ferroxidase activity);GO:0005507(copper ion binding);GO:0005576(extracellular region);GO:0005615(extracellular space);GO:0005886(plasma membrane);GO:0006811(ion transport);GO:0006825(copper ion transport);GO:0006826(iron ion transport);GO:0006879(cellular iron ion homeostasis);GO:0016020(membrane);GO:0016021(integral component of membrane);GO:0016491(oxidoreductase activity);GO:0046658…	00860(Porphyrin and chlorophyll metabolism);04216(Ferroptosis)	ENSMUSG00000003617	1	151,	0	-2.26	0.000213796	0.544	5' UTR	3	19957284	19992525	35242	1
chr3	20006595	20007196	602	ENSMUSG00000003617	ENSMUST00000173779	protein_coding	17443	Cp	ceruloplasmin [Source:MGI Symbol;Acc:MGI:88476]	GO:0004322(ferroxidase activity);GO:0005507(copper ion binding);GO:0005576(extracellular region);GO:0005615(extracellular space);GO:0005886(plasma membrane);GO:0006811(ion transport);GO:0006825(copper ion transport);GO:0006826(iron ion transport);GO:0006879(cellular iron ion homeostasis);GO:0016020(membrane);GO:0016021(integral component of membrane);GO:0016491(oxidoreductase activity);GO:0046658…	00860(Porphyrin and chlorophyll metabolism);04216(Ferroptosis)	ENSMUSG00000003617	1	601,	0	-2.25	0.000223872	0.651	3' UTR	3	19989152	20006358	17207	1
chr3	30604009	30607754	3746	ENSMUSG00000037730	ENSMUST00000195751	nonsense_mediated_decay	1365	Mynn	myoneurin [Source:MGI Symbol;Acc:MGI:1931415]	GO:0000978(RNA polymerase II cis-regulatory region sequence-specific DNA binding);GO:0003676(nucleic acid binding);GO:0003677(DNA binding);GO:0005515(protein binding);GO:0005634(nucleus);GO:0005654(nucleoplasm);GO:0006357(regulation of transcription by RNA polymerase II);GO:0046872(metal ion binding);GO:1990830(cellular response to leukemia inhibitory factor)	NA	ENSMUSG00000037730	2	151,718,	0,3027	-1.16	0.0074131	-0.373	3' UTR	3	30602644	30618501	15858	1
chr3	30896532	30897102	571	ENSMUSG00000037661	ENSMUST00000147697	protein_coding	40389	Gpr160	G protein-coupled receptor 160 [Source:MGI Symbol;Acc:MGI:1919112]	GO:0004930(G protein-coupled receptor activity);GO:0005886(plasma membrane);GO:0007165(signal transduction);GO:0007186(G protein-coupled receptor signaling pathway);GO:0016020(membrane);GO:0016021(integral component of membrane);GO:0043235(receptor complex)	NA	ENSMUSG00000037661	1	570,	0	-0.869	0.0213796	-0.402	3' UTR	3	30856143	30895821	39679	1
chr3	32463147	32463598	452	ENSMUSG00000027665	ENSMUST00000195230	retained_intron	1470	Pik3ca	phosphatidylinositol-4,5-bisphosphate 3-kinase catalytic subunit alpha [Source:MGI Symbol;Acc:MGI:1206581]	GO:0000166(nucleotide binding);GO:0001525(angiogenesis);GO:0001889(liver development);GO:0001932(regulation of protein phosphorylation);GO:0004674(protein serine/threonine kinase activity);GO:0005515(protein binding);GO:0005524(ATP binding);GO:0005737(cytoplasm);GO:0005829(cytosol);GO:0005886(plasma membrane);GO:0005942(phosphatidylinositol 3-kinase complex);GO:0005943(phosphatidylinositol 3-kina…	00562(Inositol phosphate metabolism);01521(EGFR tyrosine kinase inhibitor resistance);01522(Endocrine resistance);01524(Platinum drug resistance);04012(ErbB signaling pathway);04014(Ras signaling pathway);04015(Rap1 signaling pathway);04024(cAMP signaling pathway);04062(Chemokine signaling pathway);04066(HIF-1 signaling pathway);04068(FoxO signaling pathway);04070(Phosphatidylinositol signaling s…	ENSMUSG00000027665	1	451,	0	-0.858	0.0218776	0.306	3' UTR	3	32461677	32462828	1152	1
chr3	32454908	32455201	294	ENSMUSG00000103039	ENSMUST00000192994	TEC	321	Gm37123	predicted gene, 37123 [Source:MGI Symbol;Acc:MGI:5610351]	NA	NA	ENSMUSG00000103039	1	293,	0	-1.21	0.00630957	-0.619	Exon (ENSMUST00000192994/ENSMUSG00000103039, exon 1 of 1)	3	32454587	32455757	1171	1
chr3	32574327	32577291	2965	ENSMUSG00000027668	ENSMUST00000195334	retained_intron	109	Mfn1	mitofusin 1 [Source:MGI Symbol;Acc:MGI:1914664]	GO:0000166(nucleotide binding);GO:0003924(GTPase activity);GO:0005515(protein binding);GO:0005525(GTP binding);GO:0005739(mitochondrion);GO:0005741(mitochondrial outer membrane);GO:0005743(mitochondrial inner membrane);GO:0007275(multicellular organism development);GO:0008053(mitochondrial fusion);GO:0010636(positive regulation of mitochondrial fusion);GO:0010918(positive regulation of mitochondr…	04137(Mitophagy - animal);04621(NOD-like receptor signaling pathway)	ENSMUSG00000027668	2	41,229,	0,2735	-3.81	2.34423e-06	0.906	3' UTR	3	32574218	32577157	2940	1
chr3	37312583	37320443	7861	ENSMUSG00000045031	ENSMUST00000125252	protein_coding	0	Cetn4	centrin 4 [Source:MGI Symbol;Acc:MGI:2677454]	GO:0000278(mitotic cell cycle);GO:0005509(calcium ion binding);GO:0005737(cytoplasm);GO:0005813(centrosome);GO:0005814(centriole);GO:0005856(cytoskeleton);GO:0007099(centriole replication);GO:0031683(G-protein beta/gamma-subunit complex binding);GO:0032795(heterotrimeric G-protein binding);GO:0036064(ciliary basal body)	NA	ENSMUSG00000051444	2	2,1394,	0,6466	-2.04	0.000416869	-0.661	5' UTR	3	37309345	37312708	3364	2
chr3	38886939	38887299	361	ENSMUSG00000046743	ENSMUST00000061260	protein_coding	0	Fat4	FAT atypical cadherin 4 [Source:MGI Symbol;Acc:MGI:3045256]	GO:0001658(branching involved in ureteric bud morphogenesis);GO:0001736(establishment of planar polarity);GO:0001822(kidney development);GO:0003007(heart morphogenesis);GO:0005509(calcium ion binding);GO:0005515(protein binding);GO:0005886(plasma membrane);GO:0007009(plasma membrane organization);GO:0007155(cell adhesion);GO:0007156(homophilic cell adhesion via plasma membrane adhesion molecules)…	04392(Hippo signaling pathway - multiple species)	ENSMUSG00000046743	1	360,	0	-3.56	4.7863e-06	0.773	5' UTR	3	38886940	39011985	125046	1
chr3	41609894	41614442	4549	ENSMUSG00000025764	ENSMUST00000192300	processed_transcript	7464	Jade1	jade family PHD finger 1 [Source:MGI Symbol;Acc:MGI:1925835]	GO:0000123(histone acetyltransferase complex);GO:0003713(transcription coactivator activity);GO:0005634(nucleus);GO:0005694(chromosome);GO:0005737(cytoplasm);GO:0005829(cytosol);GO:0005856(cytoskeleton);GO:0005886(plasma membrane);GO:0006915(apoptotic process);GO:0016607(nuclear speck);GO:0036064(ciliary basal body);GO:0042995(cell projection);GO:0043966(histone H3 acetylation);GO:0043981(histone…	NA	ENSMUSG00000025764	2	26,1320,	0,3228	-5.39	3.54813e-08	0.584	3' UTR	3	41602430	41604807	2378	1
chr3	41758549	41758879	331	ENSMUSG00000025766	ENSMUST00000195030	protein_coding	7353	D3Ertd751e	DNA segment, Chr 3, ERATO Doi 751, expressed [Source:MGI Symbol;Acc:MGI:1289213]	GO:0003674(molecular_function);GO:0005575(cellular_component);GO:0008150(biological_process)	NA	ENSMUSG00000025766	1	330,	0	-1	0.0128825	-0.797	3' UTR	3	41751196	41756492	5297	1
chr3	51240292	51240503	212	ENSMUSG00000023087	ENSMUST00000144826	protein_coding	86	Noct	nocturnin [Source:MGI Symbol;Acc:MGI:109382]	GO:0000175(3'-5'-exoribonuclease activity);GO:0000290(deadenylation-dependent decapping of nuclear-transcribed mRNA);GO:0000932(P-body);GO:0003723(RNA binding);GO:0003729(mRNA binding);GO:0004535(poly(A)-specific ribonuclease activity);GO:0005515(protein binding);GO:0005634(nucleus);GO:0005737(cytoplasm);GO:0005739(mitochondrion);GO:0006739(NADP metabolic process);GO:0007623(circadian rhythm);GO:…	NA	ENSMUSG00000023087	1	211,	0	-2.28	0.000204174	-1.62	5' UTR	3	51240206	51251624	11419	1
chr3	52425434	52425648	215	ENSMUSG00000103454	ENSMUST00000194115	processed_pseudogene	26	Gm38098	predicted gene, 38098 [Source:MGI Symbol;Acc:MGI:5611326]	NA	NA	ENSMUSG00000103454	1	214,	0	-0.817	0.025704	-3.09	Exon (ENSMUST00000194115/ENSMUSG00000103454, exon 1 of 1)	3	52425408	52425648	241	1
chr3	57820516	57825228	4713	ENSMUSG00000036503	ENSMUST00000197783	retained_intron	19711	Rnf13	ring finger protein 13 [Source:MGI Symbol;Acc:MGI:1346341]	GO:0004842(ubiquitin-protein transferase activity);GO:0005634(nucleus);GO:0005637(nuclear inner membrane);GO:0005654(nucleoplasm);GO:0005737(cytoplasm);GO:0005764(lysosome);GO:0005765(lysosomal membrane);GO:0005768(endosome);GO:0005783(endoplasmic reticulum);GO:0005789(endoplasmic reticulum membrane);GO:0005829(cytosol);GO:0006511(ubiquitin-dependent protein catabolic process);GO:0008432(JUN kina…	NA	ENSMUSG00000036503	2	84,127,	0,4585	-0.689	0.0446684	-0.519	3' UTR	3	57800805	57804677	3873	1
chr3	60529434	60529765	332	ENSMUSG00000027763	ENSMUST00000192394	retained_intron	0	Mbnl1	muscleblind like splicing factor 1 [Source:MGI Symbol;Acc:MGI:1928482]	GO:0000380(alternative mRNA splicing, via spliceosome);GO:0000381(regulation of alternative mRNA splicing, via spliceosome);GO:0001069(regulatory region RNA binding);GO:0001701(in utero embryonic development);GO:0003723(RNA binding);GO:0003725(double-stranded RNA binding);GO:0005634(nucleus);GO:0005654(nucleoplasm);GO:0005737(cytoplasm);GO:0005829(cytosol);GO:0006376(mRNA splice site selection);G…	NA	ENSMUSG00000027763	1	331,	0	-2.35	0.000165959	0.248	5' UTR	3	60529549	60619047	89499	1
chr3	60626660	60626871	212	ENSMUSG00000027763	ENSMUST00000193175	retained_intron	3382	Mbnl1	muscleblind like splicing factor 1 [Source:MGI Symbol;Acc:MGI:1928482]	GO:0000380(alternative mRNA splicing, via spliceosome);GO:0000381(regulation of alternative mRNA splicing, via spliceosome);GO:0001069(regulatory region RNA binding);GO:0001701(in utero embryonic development);GO:0003723(RNA binding);GO:0003725(double-stranded RNA binding);GO:0005634(nucleus);GO:0005654(nucleoplasm);GO:0005737(cytoplasm);GO:0005829(cytosol);GO:0006376(mRNA splice site selection);G…	NA	ENSMUSG00000027763	1	211,	0	-5.06	8.31764e-08	0.277	3' UTR	3	60623278	60626511	3234	1
chr3	65554502	65554653	152	ENSMUSG00000034640	ENSMUST00000154094	processed_transcript	8462	Tiparp	TCDD-inducible poly(ADP-ribose) polymerase [Source:MGI Symbol;Acc:MGI:2159210]	GO:0000987(cis-regulatory region sequence-specific DNA binding);GO:0001570(vasculogenesis);GO:0001822(kidney development);GO:0003950(NAD+ ADP-ribosyltransferase activity);GO:0005634(nucleus);GO:0006471(protein ADP-ribosylation);GO:0006807(nitrogen compound metabolic process);GO:0008209(androgen metabolic process);GO:0008210(estrogen metabolic process);GO:0008585(female gonad development);GO:00097…	NA	ENSMUSG00000034640	1	151,	0	-1.35	0.00371535	0.658	3' UTR	3	65546040	65552632	6593	1
chr3	66996493	67082799	86307	ENSMUSG00000065245	ENSMUST00000083311	snRNA	0	Gm22295	predicted gene, 22295 [Source:MGI Symbol;Acc:MGI:5452072]	NA	NA	ENSMUSG00000034544	2	97,264,	0,86042	-1.04	0.0112202	-0.536	Exon (ENSMUST00000162036/ENSMUSG00000034544, exon 3 of 10)	3	67055958	67056064	107	1
chr3	79287318	79288394	1077	ENSMUSG00000102545	ENSMUST00000195547	lincRNA	0	6430573P05Rik	RIKEN cDNA 6430573P05 gene [Source:MGI Symbol;Acc:MGI:2686494]	NA	NA	ENSMUSG00000102545	3	7,446,16,	0,409,1060	-0.724	0.0380189	2.85	Exon (ENSMUST00000192648/ENSMUSG00000102545, exon 1 of 2)	3	79287392	79289848	2457	1
chr3	83127947	83128817	871	ENSMUSG00000102692	ENSMUST00000191829	protein_coding	0	Dchs2	dachsous cadherin related 2 [Source:MGI Symbol;Acc:MGI:2685263]	GO:0005509(calcium ion binding);GO:0005886(plasma membrane);GO:0005911(cell-cell junction);GO:0007155(cell adhesion);GO:0007156(homophilic cell adhesion via plasma membrane adhesion molecules);GO:0016020(membrane);GO:0016021(integral component of membrane);GO:0072006(nephron development);GO:0072137(condensed mesenchymal cell proliferation);GO:0098609(cell-cell adhesion)	NA	ENSMUSG00000102692	1	870,	0	-0.898	0.0190546	0.619	Exon (ENSMUST00000191829/ENSMUSG00000102692, exon 1 of 20)	3	83127948	83357209	229262	1
chr3	83270546	83271266	721	ENSMUSG00000103459	ENSMUST00000193692	lincRNA	-132136	Gm38096	predicted gene, 38096 [Source:MGI Symbol;Acc:MGI:5611324]	NA	NA	ENSMUSG00000102692	1	720,	0	-1.28	0.0047863	-0.88	Exon (ENSMUST00000191829/ENSMUSG00000102692, exon 5 of 20)	3	83403402	83405790	2389	1
chr3	87979221	87979552	332	ENSMUSG00000004891	ENSMUST00000160694	protein_coding	8092	Nes	nestin [Source:MGI Symbol;Acc:MGI:101784]	GO:0000086(G2/M transition of mitotic cell cycle);GO:0005515(protein binding);GO:0005737(cytoplasm);GO:0005882(intermediate filament);GO:0007275(multicellular organism development);GO:0007399(nervous system development);GO:0007420(brain development);GO:0019215(intermediate filament binding);GO:0030844(positive regulation of intermediate filament depolymerization);GO:0031076(embryonic camera-type …	NA	ENSMUSG00000004891	1	331,	0	-2.03	0.00042658	-0.686	Exon (ENSMUST00000090973/ENSMUSG00000004891, exon 4 of 4)	3	87971129	87980451	9323	1
chr3	88588152	88588419	268	ENSMUSG00000041355	ENSMUST00000035785	protein_coding	8481	Ssr2	signal sequence receptor, beta [Source:MGI Symbol;Acc:MGI:1913506]	GO:0003674(molecular_function);GO:0005783(endoplasmic reticulum);GO:0005789(endoplasmic reticulum membrane);GO:0016020(membrane);GO:0016021(integral component of membrane)	04141(Protein processing in endoplasmic reticulum)	ENSMUSG00000041355	1	267,	0	-0.841	0.0234423	0.521	3' UTR	3	88579671	88588419	8749	1
chr3	88816420	88816600	181	ENSMUSG00000054199	ENSMUST00000107498	protein_coding	-18631	Gon4l	gon-4-like (C.elegans) [Source:MGI Symbol;Acc:MGI:1917579]	GO:0003677(DNA binding);GO:0003714(transcription corepressor activity);GO:0005634(nucleus);GO:0006355(regulation of transcription, DNA-templated);GO:0030183(B cell differentiation);GO:0045892(negative regulation of transcription, DNA-templated)	NA	ENSMUSG00000078684	1	180,	0	-2.37	0.000154882	0.65	Exon (ENSMUST00000135913/ENSMUSG00000078684, exon 14 of 19)	3	88835231	88910103	74873	1
chr3	88820165	88820345	181	ENSMUSG00000054199	ENSMUST00000107498	protein_coding	-14886	Gon4l	gon-4-like (C.elegans) [Source:MGI Symbol;Acc:MGI:1917579]	GO:0003677(DNA binding);GO:0003714(transcription corepressor activity);GO:0005634(nucleus);GO:0006355(regulation of transcription, DNA-templated);GO:0030183(B cell differentiation);GO:0045892(negative regulation of transcription, DNA-templated)	NA	ENSMUSG00000078684	1	180,	0	-1.27	0.00512861	0.653	Exon (ENSMUST00000135913/ENSMUSG00000078684, exon 16 of 19)	3	88835231	88910103	74873	1
chr3	88907492	88908438	947	ENSMUSG00000065236	ENSMUST00000083302	rRNA	982	n-R5s197	nuclear encoded rRNA 5S 197 [Source:MGI Symbol;Acc:MGI:4422062]	NA	NA	ENSMUSG00000054199	2	90,450,	0,496	-3.57	4.7863e-06	0.459	Exon (ENSMUST00000107498/ENSMUSG00000054199, exon 29 of 32)	3	88906510	88906628	119	1
chr3	88983428	88983999	572	ENSMUSG00000028053	ENSMUST00000090933	protein_coding	17616	Ash1l	ASH1 like histone lysine methyltransferase [Source:MGI Symbol;Acc:MGI:2183158]	GO:0001501(skeletal system development);GO:0002674(negative regulation of acute inflammatory response);GO:0003677(DNA binding);GO:0003682(chromatin binding);GO:0005515(protein binding);GO:0005634(nucleus);GO:0005654(nucleoplasm);GO:0005694(chromosome);GO:0005794(Golgi apparatus);GO:0005923(bicellular tight junction);GO:0006325(chromatin organization);GO:0007338(single fertilization);GO:0008168(me…	00310(Lysine degradation)	ENSMUSG00000028053	1	571,	0	-1.74	0.00107152	0.318	Exon (ENSMUST00000186583/ENSMUSG00000028053, exon 3 of 28)	3	88965812	89079373	113562	1
chr3	89520193	89520613	421	ENSMUSG00000000794	ENSMUST00000000811	protein_coding	29	Kcnn3	potassium intermediate/small conductance calcium-activated channel, subfamily N, member 3 [Source:MGI Symbol;Acc:MGI:2153183]	GO:0005516(calmodulin binding);GO:0005737(cytoplasm);GO:0005886(plasma membrane);GO:0006811(ion transport);GO:0006813(potassium ion transport);GO:0015269(calcium-activated potassium channel activity);GO:0016020(membrane);GO:0016021(integral component of membrane);GO:0016286(small conductance calcium-activated potassium channel activity);GO:0030175(filopodium);GO:0031594(neuromuscular junction);GO…	04911(Insulin secretion)	ENSMUSG00000000794	1	420,	0	-0.661	0.0489779	-2.7	5' UTR	3	89520164	89667761	147598	1
chr3	89781784	89783970	2187	ENSMUSG00000042572	ENSMUST00000196726	protein_coding	7496	Ube2q1	ubiquitin-conjugating enzyme E2Q family member 1 [Source:MGI Symbol;Acc:MGI:1917343]	GO:0000166(nucleotide binding);GO:0000209(protein polyubiquitination);GO:0001967(suckling behavior);GO:0005524(ATP binding);GO:0005634(nucleus);GO:0005737(cytoplasm);GO:0005829(cytosol);GO:0007566(embryo implantation);GO:0007617(mating behavior);GO:0009566(fertilization);GO:0016567(protein ubiquitination);GO:0016740(transferase activity);GO:0030175(filopodium);GO:0042995(cell projection);GO:00614…	04120(Ubiquitin mediated proteolysis)	ENSMUSG00000042572	2	53,1714,	0,472	-2.66	6.45654e-05	0.218	3' UTR	3	89774288	89782744	8457	1
chr3	90087484	90087795	312	ENSMUSG00000027940	ENSMUST00000133361	retained_intron	28	Tpm3	tropomyosin 3, gamma [Source:MGI Symbol;Acc:MGI:1890149]	GO:0001725(stress fiber);GO:0002102(podosome);GO:0003779(actin binding);GO:0005515(protein binding);GO:0005737(cytoplasm);GO:0005829(cytosol);GO:0005856(cytoskeleton);GO:0005884(actin filament);GO:0006936(muscle contraction);GO:0007015(actin filament organization);GO:0015629(actin cytoskeleton);GO:0030426(growth cone);GO:0030863(cortical cytoskeleton);GO:0032154(cleavage furrow);GO:0043005(neuron…	04260(Cardiac muscle contraction);04261(Adrenergic signaling in cardiomyocytes);05200(Pathways in cancer);05216(Thyroid cancer);05410(Hypertrophic cardiomyopathy (HCM));05414(Dilated cardiomyopathy (DCM))	ENSMUSG00000027940	2	88,122,	0,189	-1.49	0.00239883	-0.545	Exon (ENSMUST00000121503/ENSMUSG00000027940, exon 4 of 10)	3	90087456	90088569	1114	1
chr3	90235366	90235838	473	ENSMUSG00000027937	ENSMUST00000123839	retained_intron	3319	Jtb	jumping translocation breakpoint [Source:MGI Symbol;Acc:MGI:1346082]	GO:0000278(mitotic cell cycle);GO:0000281(mitotic cytokinesis);GO:0005737(cytoplasm);GO:0005739(mitochondrion);GO:0005813(centrosome);GO:0005815(microtubule organizing center);GO:0005819(spindle);GO:0005856(cytoskeleton);GO:0006915(apoptotic process);GO:0007049(cell cycle);GO:0008637(apoptotic mitochondrial changes);GO:0016020(membrane);GO:0016021(integral component of membrane);GO:0019901(protei…	NA	ENSMUSG00000027937	1	472,	0	-3.84	2.18776e-06	-0.674	3' UTR	3	90232047	90234002	1956	1
chr3	90253372	90253612	241	ENSMUSG00000027936	ENSMUST00000029545	protein_coding	-551	Crtc2	CREB regulated transcription coactivator 2 [Source:MGI Symbol;Acc:MGI:1921593]	GO:0003682(chromatin binding);GO:0005515(protein binding);GO:0005634(nucleus);GO:0005654(nucleoplasm);GO:0005737(cytoplasm);GO:0006094(gluconeogenesis);GO:0008140(cAMP response element binding protein binding);GO:0032793(positive regulation of CREB transcription factor activity);GO:0042593(glucose homeostasis);GO:0043970(histone H3-K9 acetylation);GO:0045944(positive regulation of transcription b…	04151(PI3K-Akt signaling pathway);04152(AMPK signaling pathway);04922(Glucagon signaling pathway);04931(Insulin resistance);05166(Human T-cell leukemia virus 1 infection)	ENSMUSG00000052310	1	240,	0	-2.43	0.000128825	0.524	3' UTR	3	90254163	90264125	9963	1
chr3	90260862	90260982	121	ENSMUSG00000027936	ENSMUST00000149897	retained_intron	1897	Crtc2	CREB regulated transcription coactivator 2 [Source:MGI Symbol;Acc:MGI:1921593]	GO:0003682(chromatin binding);GO:0005515(protein binding);GO:0005634(nucleus);GO:0005654(nucleoplasm);GO:0005737(cytoplasm);GO:0006094(gluconeogenesis);GO:0008140(cAMP response element binding protein binding);GO:0032793(positive regulation of CREB transcription factor activity);GO:0042593(glucose homeostasis);GO:0043970(histone H3-K9 acetylation);GO:0045944(positive regulation of transcription b…	04151(PI3K-Akt signaling pathway);04152(AMPK signaling pathway);04922(Glucagon signaling pathway);04931(Insulin resistance);05166(Human T-cell leukemia virus 1 infection)	ENSMUSG00000027936	1	120,	0	-0.67	0.047863	0.298	Exon (ENSMUST00000029545/ENSMUSG00000027936, exon 11 of 14)	3	90258965	90260321	1357	1
chr3	90358164	90358225	62	ENSMUSG00000042390	ENSMUST00000206907	protein_coding	6746	Gatad2b	GATA zinc finger domain containing 2B [Source:MGI Symbol;Acc:MGI:2443225]	GO:0000122(negative regulation of transcription by RNA polymerase II);GO:0005515(protein binding);GO:0005634(nucleus);GO:0005654(nucleoplasm);GO:0006355(regulation of transcription, DNA-templated);GO:0008270(zinc ion binding);GO:0016581(NuRD complex);GO:0016607(nuclear speck);GO:0043565(sequence-specific DNA binding);GO:0046872(metal ion binding)	NA	ENSMUSG00000042390	1	61,	0	-0.844	0.0234423	0.524	3' UTR	3	90351418	90356134	4717	1
chr3	90485203	90485384	182	ENSMUSG00000001016	ENSMUST00000198641	retained_intron	4524	Ilf2	interleukin enhancer binding factor 2 [Source:MGI Symbol;Acc:MGI:1915031]	GO:0003677(DNA binding);GO:0003725(double-stranded RNA binding);GO:0005634(nucleus);GO:0005654(nucleoplasm);GO:0005730(nucleolus);GO:0005737(cytoplasm);GO:0045893(positive regulation of transcription, DNA-templated);GO:1990904(ribonucleoprotein complex)	NA	ENSMUSG00000001016	1	181,	0	-0.857	0.0223872	-1.26	Exon (ENSMUST00000198325/ENSMUSG00000001016, exon 7 of 7)	3	90480679	90486388	5710	1
chr3	90623883	90624181	299	ENSMUSG00000001025	ENSMUST00000200289	nonsense_mediated_decay	10123	S100a6	S100 calcium binding protein A6 (calcyclin) [Source:MGI Symbol;Acc:MGI:1339467]	GO:0001726(ruffle);GO:0005509(calcium ion binding);GO:0005515(protein binding);GO:0005523(tropomyosin binding);GO:0005634(nucleus);GO:0005635(nuclear envelope);GO:0005737(cytoplasm);GO:0005829(cytosol);GO:0005886(plasma membrane);GO:0008270(zinc ion binding);GO:0015075(ion transmembrane transporter activity);GO:0016020(membrane);GO:0031234(extrinsic component of cytoplasmic side of plasma membran…	NA	ENSMUSG00000001025	1	298,	0	-0.811	0.0263027	-1.03	3' UTR	3	90613760	90624181	10422	1
chr3	90658399	90658669	271	ENSMUSG00000063767	ENSMUST00000079286	protein_coding	4097	S100a7a	S100 calcium binding protein A7A [Source:MGI Symbol;Acc:MGI:2687194]	GO:0005509(calcium ion binding);GO:0005515(protein binding);GO:0005615(extracellular space);GO:0006954(inflammatory response);GO:0042056(chemoattractant activity);GO:0042107(cytokine metabolic process);GO:0043621(protein self-association);GO:0046872(metal ion binding);GO:0046914(transition metal ion binding);GO:0050918(positive chemotaxis)	NA	ENSMUSG00000063767	1	270,	0	-0.826	0.0251189	-1.66	3' UTR	3	90654302	90658669	4368	1
chr3	90669064	90669446	383	ENSMUSG00000056054	ENSMUST00000198156	retained_intron	0	S100a8	S100 calcium binding protein A8 (calgranulin A) [Source:MGI Symbol;Acc:MGI:88244]	GO:0002376(immune system process);GO:0002523(leukocyte migration involved in inflammatory response);GO:0002793(positive regulation of peptide secretion);GO:0005509(calcium ion binding);GO:0005576(extracellular region);GO:0005615(extracellular space);GO:0005737(cytoplasm);GO:0005829(cytosol);GO:0005856(cytoskeleton);GO:0005886(plasma membrane);GO:0006914(autophagy);GO:0006915(apoptotic process);GO…	04657(IL-17 signaling pathway)	ENSMUSG00000056054	2	38,136,	0,246	-1.54	0.00199526	1.83	5' UTR	3	90669311	90669964	654	1
chr3	93561491	93564466	2976	ENSMUSG00000041959	ENSMUST00000170612	protein_coding	764	S100a10	S100 calcium binding protein A10 (calpactin) [Source:MGI Symbol;Acc:MGI:1339468]	GO:0001765(membrane raft assembly);GO:0005509(calcium ion binding);GO:0005515(protein binding);GO:0005783(endoplasmic reticulum);GO:0006900(vesicle budding from membrane);GO:0016020(membrane);GO:0016021(integral component of membrane);GO:0019897(extrinsic component of plasma membrane);GO:0042493(response to drug);GO:0042803(protein homodimerization activity);GO:0043547(positive regulation of GTPa…	NA	ENSMUSG00000041959	2	14,224,	0,2751	-2.19	0.000269153	0.459	3' UTR	3	93560727	93564450	3724	1
chr3	94446808	94450180	3373	ENSMUSG00000104695	ENSMUST00000197970	processed_pseudogene	-2989	Gm30023	predicted gene, 30023 [Source:MGI Symbol;Acc:MGI:5589182]	NA	NA	ENSMUSG00000028140	4	33,84,923,30,	0,451,977,3342	-1.04	0.0109648	0.208	3' UTR	3	94453169	94454057	889	1
chr3	96159035	96159245	211	ENSMUSG00000045934	ENSMUST00000147245	retained_intron	-2759	Mtmr11	myotubularin related protein 11 [Source:MGI Symbol;Acc:MGI:2652817]	GO:0004438(phosphatidylinositol-3-phosphatase activity);GO:0005737(cytoplasm);GO:0046856(phosphatidylinositol dephosphorylation)	NA	ENSMUSG00000038495	1	210,	0	-0.672	0.047863	-0.897	3' UTR	3	96162004	96171717	9714	1
chr3	97075829	97075980	152	ENSMUSG00000057123	ENSMUST00000072600	protein_coding	43413	Gja5	gap junction protein, alpha 5 [Source:MGI Symbol;Acc:MGI:95716]	GO:0001501(skeletal system development);GO:0001525(angiogenesis);GO:0001568(blood vessel development);GO:0003071(renal system process involved in regulation of systemic arterial blood pressure);GO:0003073(regulation of systemic arterial blood pressure);GO:0003105(negative regulation of glomerular filtration);GO:0003151(outflow tract morphogenesis);GO:0003158(endothelium development);GO:0003161(ca…	NA	ENSMUSG00000057123	1	151,	0	-0.726	0.0380189	-5.17	3' UTR	3	97032416	97053634	21219	1
chr3	97158925	97159106	182	ENSMUSG00000028093	ENSMUST00000199346	retained_intron	0	Acp6	acid phosphatase 6, lysophosphatidic [Source:MGI Symbol;Acc:MGI:1931010]	GO:0002244(hematopoietic progenitor cell differentiation);GO:0003993(acid phosphatase activity);GO:0005737(cytoplasm);GO:0005739(mitochondrion);GO:0006629(lipid metabolic process);GO:0006644(phospholipid metabolic process);GO:0016311(dephosphorylation);GO:0016787(hydrolase activity);GO:0052642(lysophosphatidic acid phosphatase activity);GO:2001311(lysobisphosphatidic acid metabolic process)	NA	ENSMUSG00000028093	1	181,	0	-1.59	0.00169824	-0.956	5' UTR	3	97159096	97160395	1300	1
chr3	97651936	97652087	152	ENSMUSG00000038205	ENSMUST00000143927	nonsense_mediated_decay	-6106	Prkab2	protein kinase, AMP-activated, beta 2 non-catalytic subunit [Source:MGI Symbol;Acc:MGI:1336185]	GO:0004679(AMP-activated protein kinase activity);GO:0005515(protein binding);GO:0005634(nucleus);GO:0005654(nucleoplasm);GO:0005737(cytoplasm);GO:0005829(cytosol);GO:0005952(cAMP-dependent protein kinase complex);GO:0006468(protein phosphorylation);GO:0006629(lipid metabolic process);GO:0006631(fatty acid metabolic process);GO:0006633(fatty acid biosynthetic process);GO:0016324(apical plasma mem…	04068(FoxO signaling pathway);04152(AMPK signaling pathway);04211(Longevity regulating pathway);04213(Longevity regulating pathway - multiple species);04371(Apelin signaling pathway);04530(Tight junction);04710(Circadian rhythm);04714(Thermogenesis);04910(Insulin signaling pathway);04920(Adipocytokine signaling pathway);04921(Oxytocin signaling pathway);04922(Glucagon signaling pathway);04931(Ins…	ENSMUSG00000028088	1	151,	0	-0.751	0.0338844	-0.571	3' UTR	3	97658193	97670799	12607	1
chr3	97672852	97673243	392	ENSMUSG00000038205	ENSMUST00000198337	processed_transcript	2654	Prkab2	protein kinase, AMP-activated, beta 2 non-catalytic subunit [Source:MGI Symbol;Acc:MGI:1336185]	GO:0004679(AMP-activated protein kinase activity);GO:0005515(protein binding);GO:0005634(nucleus);GO:0005654(nucleoplasm);GO:0005737(cytoplasm);GO:0005829(cytosol);GO:0005952(cAMP-dependent protein kinase complex);GO:0006468(protein phosphorylation);GO:0006629(lipid metabolic process);GO:0006631(fatty acid metabolic process);GO:0006633(fatty acid biosynthetic process);GO:0016324(apical plasma mem…	04068(FoxO signaling pathway);04152(AMPK signaling pathway);04211(Longevity regulating pathway);04213(Longevity regulating pathway - multiple species);04371(Apelin signaling pathway);04530(Tight junction);04710(Circadian rhythm);04714(Thermogenesis);04910(Insulin signaling pathway);04920(Adipocytokine signaling pathway);04921(Oxytocin signaling pathway);04922(Glucagon signaling pathway);04931(Ins…	ENSMUSG00000038205	1	391,	0	-1.11	0.00870964	0.467	3' UTR	3	97670198	97671048	851	1
chr3	98134655	98135819	1165	ENSMUSG00000106427	ENSMUST00000200084	TEC	13067	Gm42820	predicted gene 42820 [Source:MGI Symbol;Acc:MGI:5662957]	NA	NA	ENSMUSG00000027878	2	16,494,	0,670	-3.47	6.30957e-06	0.242	Exon (ENSMUST00000079812/ENSMUSG00000027878, exon 24 of 34)	3	98121588	98124650	3063	1
chr3	98410582	98411602	1021	ENSMUSG00000050064	ENSMUST00000178372	protein_coding	28034	Zfp697	zinc finger protein 697 [Source:MGI Symbol;Acc:MGI:2139736]	GO:0003676(nucleic acid binding)	NA	ENSMUSG00000050064	1	1020,	0	-2.71	5.7544e-05	0.747	Exon (ENSMUST00000196194/ENSMUSG00000050064, exon 2 of 2)	3	98382548	98431707	49160	1
chr3	99217757	99218057	301	ENSMUSG00000106197	ENSMUST00000197309	sense_intronic	11335	Gm42717	predicted gene 42717 [Source:MGI Symbol;Acc:MGI:5662854]	NA	NA	ENSMUSG00000004233	1	300,	0	-0.92	0.017378	-0.663	3' UTR	3	99206422	99209884	3463	1
chr3	100883875	100888334	4460	ENSMUSG00000033233	ENSMUST00000094048	protein_coding	-33868	Trim45	tripartite motif-containing 45 [Source:MGI Symbol;Acc:MGI:1918187]	GO:0000785(chromatin);GO:0004842(ubiquitin-protein transferase activity);GO:0005515(protein binding);GO:0005634(nucleus);GO:0005654(nucleoplasm);GO:0005737(cytoplasm);GO:0005829(cytosol);GO:0008270(zinc ion binding);GO:0016567(protein ubiquitination);GO:0045171(intercellular bridge);GO:0045893(positive regulation of transcription, DNA-templated);GO:0046872(metal ion binding);GO:0060348(bone devel…	NA	ENSMUSG00000051076	2	217,171,	0,4288	-1.82	0.000831764	3.75	Exon (ENSMUST00000054791/ENSMUSG00000051076, exon 3 of 6)	3	100922202	100931702	9501	1
chr3	103001754	103002114	361	ENSMUSG00000027854	ENSMUST00000196827	retained_intron	5026	Sike1	suppressor of IKBKE 1 [Source:MGI Symbol;Acc:MGI:1913891]	GO:0005737(cytoplasm);GO:0008150(biological_process);GO:0017048(Rho GTPase binding);GO:0019901(protein kinase binding)	04622(RIG-I-like receptor signaling pathway)	ENSMUSG00000027854	1	360,	0	-1.05	0.0107152	0.454	3' UTR	3	102996728	102999238	2511	1
chr3	103020575	103020785	211	ENSMUSG00000068823	ENSMUST00000198180	protein_coding	0	Csde1	cold shock domain containing E1, RNA binding [Source:MGI Symbol;Acc:MGI:92356]	GO:0003676(nucleic acid binding);GO:0003723(RNA binding);GO:0005737(cytoplasm);GO:0005743(mitochondrial inner membrane);GO:0005794(Golgi apparatus);GO:0005829(cytosol);GO:0005886(plasma membrane);GO:0010494(cytoplasmic stress granule);GO:0034063(stress granule assembly);GO:0070937(CRD-mediated mRNA stability complex);GO:0070966(nuclear-transcribed mRNA catabolic process, no-go decay)	NA	ENSMUSG00000068823	1	210,	0	-1.27	0.00501187	0.557	5' UTR	3	103020607	103057991	37385	1
chr3	103178419	103178569	151	ENSMUSG00000005687	ENSMUST00000147042	retained_intron	6634	Bcas2	breast carcinoma amplified sequence 2 [Source:MGI Symbol;Acc:MGI:1915433]	GO:0000398(mRNA splicing, via spliceosome);GO:0000974(Prp19 complex);GO:0003674(molecular_function);GO:0005634(nucleus);GO:0005662(DNA replication factor A complex);GO:0005681(spliceosomal complex);GO:0005730(nucleolus);GO:0005813(centrosome);GO:0006397(mRNA processing);GO:0008380(RNA splicing);GO:0016607(nuclear speck);GO:0071007(U2-type catalytic step 2 spliceosome);GO:0071013(catalytic step 2 …	03040(Spliceosome)	ENSMUSG00000005687	1	150,	0	-0.7	0.0416869	-0.702	3' UTR	3	103171785	103174547	2763	1
chr3	103353677	103354248	572	ENSMUSG00000033014	ENSMUST00000197365	protein_coding	11995	Trim33	tripartite motif-containing 33 [Source:MGI Symbol;Acc:MGI:2137357]	GO:0003677(DNA binding);GO:0005515(protein binding);GO:0005634(nucleus);GO:0008270(zinc ion binding);GO:0016567(protein ubiquitination);GO:0017015(regulation of transforming growth factor beta receptor signaling pathway);GO:0030514(negative regulation of BMP signaling pathway);GO:0046872(metal ion binding);GO:0070410(co-SMAD binding);GO:0070412(R-SMAD binding)	NA	ENSMUSG00000033014	1	571,	0	-0.836	0.0239883	-0.378	3' UTR	3	103341682	103355563	13882	1
chr3	103354936	103355477	542	ENSMUSG00000033014	ENSMUST00000197365	protein_coding	13254	Trim33	tripartite motif-containing 33 [Source:MGI Symbol;Acc:MGI:2137357]	GO:0003677(DNA binding);GO:0005515(protein binding);GO:0005634(nucleus);GO:0008270(zinc ion binding);GO:0016567(protein ubiquitination);GO:0017015(regulation of transforming growth factor beta receptor signaling pathway);GO:0030514(negative regulation of BMP signaling pathway);GO:0046872(metal ion binding);GO:0070410(co-SMAD binding);GO:0070412(R-SMAD binding)	NA	ENSMUSG00000033014	1	541,	0	-1.35	0.00380189	-0.384	3' UTR	3	103341682	103355563	13882	1
chr3	103803128	103804376	1249	ENSMUSG00000084997	ENSMUST00000149374	retained_intron	0	Gm15471	predicted gene 15471 [Source:MGI Symbol;Acc:MGI:3705197]	NA	NA	ENSMUSG00000084997	3	72,157,125,	0,471,1123	-1.22	0.0060256	0.922	Exon (ENSMUST00000149374/ENSMUSG00000084997, exon 1 of 4)	3	103803129	103808438	5310	1
chr3	103964448	103965048	601	ENSMUSG00000058388	ENSMUST00000117150	protein_coding	-3062	Phtf1	putative homeodomain transcription factor 1 [Source:MGI Symbol;Acc:MGI:1332671]	GO:0003677(DNA binding);GO:0005634(nucleus);GO:0005783(endoplasmic reticulum);GO:0005801(cis-Golgi network);GO:0008150(biological_process);GO:0016020(membrane);GO:0016021(integral component of membrane)	NA	ENSMUSG00000044098	1	600,	0	-2.6	7.94328e-05	-0.512	3' UTR	3	103968110	104007488	39379	1
chr3	105966396	105974575	8180	ENSMUSG00000074340	ENSMUST00000000573	protein_coding	0	Ovgp1	oviductal glycoprotein 1 [Source:MGI Symbol;Acc:MGI:106661]	GO:0004568(chitinase activity);GO:0005576(extracellular region);GO:0005975(carbohydrate metabolic process);GO:0006032(chitin catabolic process);GO:0007338(single fertilization);GO:0008061(chitin binding);GO:0030133(transport vesicle);GO:0031410(cytoplasmic vesicle);GO:0035805(egg coat);GO:0098595(perivitelline space);GO:2000360(negative regulation of binding of sperm to zona pellucida)	NA	ENSMUSG00000105852	3	29,197,163,	0,766,8016	-2.35	0.000162181	0.369	3' UTR	3	105973711	105987423	13713	1
chr3	106568082	106568232	151	ENSMUSG00000105272	ENSMUST00000197233	TEC	477	Gm43071	predicted gene 43071 [Source:MGI Symbol;Acc:MGI:5663208]	NA	NA	ENSMUSG00000105272	1	150,	0	-0.719	0.0389045	1.19	Exon (ENSMUST00000197233/ENSMUSG00000105272, exon 1 of 1)	3	106567605	106569636	2032	1
chr3	108279738	108279886	149	ENSMUSG00000068747	ENSMUST00000135636	protein_coding	-4196	Sort1	sortilin 1 [Source:MGI Symbol;Acc:MGI:1338015]	GO:0001503(ossification);GO:0005515(protein binding);GO:0005634(nucleus);GO:0005764(lysosome);GO:0005765(lysosomal membrane);GO:0005768(endosome);GO:0005769(early endosome);GO:0005783(endoplasmic reticulum);GO:0005789(endoplasmic reticulum membrane);GO:0005794(Golgi apparatus);GO:0005829(cytosol);GO:0005886(plasma membrane);GO:0005905(clathrin-coated pit);GO:0006622(protein targeting to lysosome)…	04142(Lysosome);04722(Neurotrophin signaling pathway);04979(Cholesterol metabolism)	ENSMUSG00000068749	1	148,	0	-0.663	0.0489779	-0.574	3' UTR	3	108284082	108361443	77362	1
chr3	108674702	108677114	2413	ENSMUSG00000027884	ENSMUST00000156811	retained_intron	6851	Clcc1	chloride channel CLIC-like 1 [Source:MGI Symbol;Acc:MGI:2385186]	GO:0000139(Golgi membrane);GO:0005254(chloride channel activity);GO:0005634(nucleus);GO:0005737(cytoplasm);GO:0005783(endoplasmic reticulum);GO:0005789(endoplasmic reticulum membrane);GO:0005794(Golgi apparatus);GO:0006811(ion transport);GO:0006821(chloride transport);GO:0016020(membrane);GO:0016021(integral component of membrane);GO:0031965(nuclear membrane);GO:0034707(chloride channel complex);…	NA	ENSMUSG00000027884	2	261,430,	0,1982	-1.43	0.00288403	0.291	3' UTR	3	108667851	108668833	983	1
chr3	116582535	116582895	361	ENSMUSG00000027959	ENSMUST00000198386	protein_coding	-12087	Sass6	SAS-6 centriolar assembly protein [Source:MGI Symbol;Acc:MGI:1920026]	GO:0003674(molecular_function);GO:0005737(cytoplasm);GO:0005813(centrosome);GO:0005814(centriole);GO:0005815(microtubule organizing center);GO:0005829(cytosol);GO:0005856(cytoskeleton);GO:0007049(cell cycle);GO:0007099(centriole replication);GO:0034451(centriolar satellite);GO:0051298(centrosome duplication);GO:0098536(deuterosome)	NA	ENSMUSG00000027961	1	360,	0	-1.23	0.00588844	-0.523	3' UTR	3	116594982	116621602	26621	1
chr3	132085381	132085949	569	ENSMUSG00000028031	ENSMUST00000029665	protein_coding	89	Dkk2	dickkopf WNT signaling pathway inhibitor 2 [Source:MGI Symbol;Acc:MGI:1890663]	GO:0005576(extracellular region);GO:0005615(extracellular space);GO:0007275(multicellular organism development);GO:0016055(Wnt signaling pathway);GO:0030178(negative regulation of Wnt signaling pathway);GO:0039706(co-receptor binding);GO:0048019(receptor antagonist activity);GO:0090090(negative regulation of canonical Wnt signaling pathway);GO:0090263(positive regulation of canonical Wnt signalin…	04310(Wnt signaling pathway)	ENSMUSG00000028031	1	568,	0	-1.34	0.00398107	-1.64	5' UTR	3	132085292	132180304	95013	1
chr3	142547491	142548656	1166	ENSMUSG00000105338	ENSMUST00000197826	processed_pseudogene	0	Gm43802	predicted gene 43802 [Source:MGI Symbol;Acc:MGI:5663939]	NA	NA	ENSMUSG00000040253	1	1165,	0	-0.873	0.020893	0.21	3' UTR	3	142547882	142548518	637	1
chr3	145576323	145576981	659	ENSMUSG00000074182	ENSMUST00000197604	protein_coding	0	Znhit6	zinc finger, HIT type 6 [Source:MGI Symbol;Acc:MGI:1916996]	GO:0000463(maturation of LSU-rRNA from tricistronic rRNA transcript (SSU-rRNA, 5.8S rRNA, LSU-rRNA));GO:0000492(box C/D snoRNP assembly);GO:0001094(TFIID-class transcription factor complex binding);GO:0005634(nucleus);GO:0019899(enzyme binding);GO:0042254(ribosome biogenesis);GO:0042802(identical protein binding);GO:0046872(metal ion binding);GO:0048254(snoRNA localization);GO:0051117(ATPase bind…	NA	ENSMUSG00000074182	1	658,	0	-2.11	0.000338844	-0.925	5' UTR	3	145576336	145592884	16549	1
chr3	146240629	146240956	328	ENSMUSG00000036832	ENSMUST00000039164	protein_coding	19666	Lpar3	lysophosphatidic acid receptor 3 [Source:MGI Symbol;Acc:MGI:1929469]	GO:0000187(activation of MAPK activity);GO:0001965(G-protein alpha-subunit binding);GO:0004930(G protein-coupled receptor activity);GO:0005543(phospholipid binding);GO:0005737(cytoplasm);GO:0005886(plasma membrane);GO:0007165(signal transduction);GO:0007186(G protein-coupled receptor signaling pathway);GO:0007189(adenylate cyclase-activating G protein-coupled receptor signaling pathway);GO:001602…	04015(Rap1 signaling pathway);04072(Phospholipase D signaling pathway);04080(Neuroactive ligand-receptor interaction);04151(PI3K-Akt signaling pathway);05200(Pathways in cancer)	ENSMUSG00000036832	1	327,	0	-1.09	0.00933254	-3.71	Exon (ENSMUST00000039164/ENSMUSG00000036832, exon 2 of 3)	3	146220963	146286186	65224	1
chr3	148989181	149001128	11948	ENSMUSG00000028184	ENSMUST00000196526	protein_coding	0	Adgrl2	adhesion G protein-coupled receptor L2 [Source:MGI Symbol;Acc:MGI:2139714]	GO:0004888(transmembrane signaling receptor activity);GO:0004930(G protein-coupled receptor activity);GO:0005886(plasma membrane);GO:0005887(integral component of plasma membrane);GO:0007165(signal transduction);GO:0007166(cell surface receptor signaling pathway);GO:0007186(G protein-coupled receptor signaling pathway);GO:0007189(adenylate cyclase-activating G protein-coupled receptor signaling p…	NA	ENSMUSG00000104786	2	172,158,	0,11789	-1.64	0.00144544	0.765	Exon (ENSMUST00000196445/ENSMUSG00000104786, exon 1 of 3)	3	148816093	148990555	174463	2
chr3	151295481	151296284	804	ENSMUSG00000106157	ENSMUST00000196589	lincRNA	478	4930555A03Rik	RIKEN cDNA 4930555A03 gene [Source:MGI Symbol;Acc:MGI:1922587]	NA	NA	ENSMUSG00000106157	1	803,	0	-0.909	0.018197	-1.1	Exon (ENSMUST00000196524/ENSMUSG00000106157, exon 2 of 2)	3	151295003	151296303	1301	1
chr3	152368322	152370289	1968	ENSMUSG00000025437	ENSMUST00000197600	nonsense_mediated_decay	0	Usp33	ubiquitin specific peptidase 33 [Source:MGI Symbol;Acc:MGI:2159711]	GO:0001664(G protein-coupled receptor binding);GO:0004197(cysteine-type endopeptidase activity);GO:0004843(thiol-dependent ubiquitin-specific protease activity);GO:0005515(protein binding);GO:0005654(nucleoplasm);GO:0005737(cytoplasm);GO:0005794(Golgi apparatus);GO:0005813(centrosome);GO:0005815(microtubule organizing center);GO:0005856(cytoskeleton);GO:0005925(focal adhesion);GO:0006508(proteoly…	NA	ENSMUSG00000025437	3	328,79,13,	0,450,1954	-1.12	0.00851138	0.248	3' UTR	3	152368430	152374987	6558	1
chr3	157541027	157541327	301	ENSMUSG00000028180	ENSMUST00000106063	protein_coding	376	Zranb2	zinc finger, RAN-binding domain containing 2 [Source:MGI Symbol;Acc:MGI:1858211]	GO:0001530(lipopolysaccharide binding);GO:0003723(RNA binding);GO:0005634(nucleus);GO:0005654(nucleoplasm);GO:0006397(mRNA processing);GO:0008380(RNA splicing);GO:0046872(metal ion binding)	NA	ENSMUSG00000028180	1	300,	0	-0.842	0.0234423	-0.447	3' UTR	3	157540651	157546803	6153	1
chr3	157541714	157541925	212	ENSMUSG00000028180	ENSMUST00000106063	protein_coding	1063	Zranb2	zinc finger, RAN-binding domain containing 2 [Source:MGI Symbol;Acc:MGI:1858211]	GO:0001530(lipopolysaccharide binding);GO:0003723(RNA binding);GO:0005634(nucleus);GO:0005654(nucleoplasm);GO:0006397(mRNA processing);GO:0008380(RNA splicing);GO:0046872(metal ion binding)	NA	ENSMUSG00000028180	1	211,	0	-1.18	0.00691831	-0.45	3' UTR	3	157540651	157546803	6153	1
chr3	10435505	10440012	4508	ENSMUSG00000027534	ENSMUST00000029047	protein_coding	4582	Snx16	sorting nexin 16 [Source:MGI Symbol;Acc:MGI:1921968]	GO:0005737(cytoplasm);GO:0005764(lysosome);GO:0005768(endosome);GO:0005769(early endosome);GO:0005770(late endosome);GO:0005829(cytosol);GO:0006622(protein targeting to lysosome);GO:0008289(lipid binding);GO:0008333(endosome to lysosome transport);GO:0015031(protein transport);GO:0016020(membrane);GO:0031313(extrinsic component of endosome membrane);GO:0031901(early endosome membrane);GO:0031902(…	NA	ENSMUSG00000027534	3	27,474,98,	0,2305,4409	-1.23	0.00588844	-0.53	5' UTR	3	10418146	10440087	21942	2
chr3	15838613	15848498	9886	ENSMUSG00000074677	ENSMUST00000148194	protein_coding	0	Sirpb1c	signal-regulatory protein beta 1C [Source:MGI Symbol;Acc:MGI:3807521]	GO:0003674(molecular_function);GO:0005886(plasma membrane);GO:0016020(membrane);GO:0016021(integral component of membrane);GO:0022409(positive regulation of cell-cell adhesion);GO:0050766(positive regulation of phagocytosis);GO:0050870(positive regulation of T cell activation)	04380(Osteoclast differentiation)	ENSMUSG00000074677	2	352,158,	0,9727	-0.768	0.0316228	0.897	5' UTR	3	15795145	15838643	43499	2
chr3	30900090	30900271	182	ENSMUSG00000037652	ENSMUST00000124472	retained_intron	33021	Phc3	polyhomeotic 3 [Source:MGI Symbol;Acc:MGI:2181434]	GO:0003677(DNA binding);GO:0003682(chromatin binding);GO:0005515(protein binding);GO:0005634(nucleus);GO:0005654(nucleoplasm);GO:0007275(multicellular organism development);GO:0008270(zinc ion binding);GO:0031519(PcG protein complex);GO:0035102(PRC1 complex);GO:0042393(histone binding);GO:0045892(negative regulation of transcription, DNA-templated);GO:0046872(metal ion binding)	NA	ENSMUSG00000037652	1	181,	0	-0.927	0.0169824	-0.854	3' UTR	3	30921023	30933111	12089	2
chr3	35894742	35897872	3131	ENSMUSG00000027708	ENSMUST00000196261	processed_transcript	15103	Dcun1d1	DCN1, defective in cullin neddylation 1, domain containing 1 (S. cerevisiae) [Source:MGI Symbol;Acc:MGI:2150386]	GO:0000151(ubiquitin ligase complex);GO:0005515(protein binding);GO:0005634(nucleus);GO:0005654(nucleoplasm);GO:0005829(cytosol);GO:0031624(ubiquitin conjugating enzyme binding);GO:0032182(ubiquitin-like protein binding);GO:0045116(protein neddylation);GO:0051443(positive regulation of ubiquitin-protein transferase activity);GO:0097602(cullin family protein binding);GO:2000436(positive regulation…	NA	ENSMUSG00000027708	3	957,103,80,	0,2715,3050	-4.62	2.5704e-07	0.348	3' UTR	3	35897522	35909845	12324	2
chr3	35955787	35956257	471	ENSMUSG00000105095	ENSMUST00000199608	TEC	0	8430422M14Rik	RIKEN cDNA 8430422M14 gene [Source:MGI Symbol;Acc:MGI:1925753]	NA	NA	ENSMUSG00000105095	1	470,	0	-1.59	0.00169824	-0.64	Exon (ENSMUST00000199608/ENSMUSG00000105095, exon 1 of 1)	3	35955436	35956257	822	2
chr3	38463066	38484814	21749	ENSMUSG00000044864	ENSMUST00000156038	protein_coding	0	Ankrd50	ankyrin repeat domain 50 [Source:MGI Symbol;Acc:MGI:2139777]	GO:0003674(molecular_function);GO:0005515(protein binding)	NA	ENSMUSG00000044864	3	63,1294,144,	0,19624,21604	-1.13	0.00812831	0.217	5' UTR	3	38449651	38483091	33441	2
chr3	41068287	41070438	2152	ENSMUSG00000049940	ENSMUST00000124636	retained_intron	2383	Pgrmc2	progesterone receptor membrane component 2 [Source:MGI Symbol;Acc:MGI:1918054]	GO:0005496(steroid binding);GO:0005515(protein binding);GO:0005634(nucleus);GO:0005635(nuclear envelope);GO:0005783(endoplasmic reticulum);GO:0008289(lipid binding);GO:0012505(endomembrane system);GO:0015232(heme transporter activity);GO:0015886(heme transport);GO:0016020(membrane);GO:0016021(integral component of membrane);GO:0020037(heme binding);GO:0060612(adipose tissue development)	NA	ENSMUSG00000049940	2	437,159,	0,1992	-3.33	9.54993e-06	0.231	3' UTR	3	41068520	41070670	2151	2
chr3	51405453	51407349	1897	ENSMUSG00000037152	ENSMUST00000145572	retained_intron	2028	Ndufc1	NADH:ubiquinone oxidoreductase subunit C1 [Source:MGI Symbol;Acc:MGI:1913627]	GO:0003674(molecular_function);GO:0005739(mitochondrion);GO:0005743(mitochondrial inner membrane);GO:0005747(mitochondrial respiratory chain complex I);GO:0016020(membrane);GO:0016021(integral component of membrane);GO:0032981(mitochondrial respiratory chain complex I assembly);GO:0055114(oxidation-reduction process);GO:0070469(respirasome)	00190(Oxidative phosphorylation);04714(Thermogenesis);04723(Retrograde endocannabinoid signaling);04932(Non-alcoholic fatty liver disease (NAFLD));05010(Alzheimer disease);05012(Parkinson disease);05016(Huntington disease)	ENSMUSG00000037152	2	166,14,	0,1882	-3.59	4.46684e-06	1.05	3' UTR	3	51405455	51407481	2027	2
chr3	51560728	51560879	152	ENSMUSG00000037111	ENSMUST00000037141	protein_coding	0	Setd7	SET domain containing (lysine methyltransferase) 7 [Source:MGI Symbol;Acc:MGI:1920501]	GO:0002039(p53 binding);GO:0003682(chromatin binding);GO:0005515(protein binding);GO:0005634(nucleus);GO:0005694(chromosome);GO:0005730(nucleolus);GO:0006325(chromatin organization);GO:0006355(regulation of transcription, DNA-templated);GO:0006974(cellular response to DNA damage stimulus);GO:0008168(methyltransferase activity);GO:0016279(protein-lysine N-methyltransferase activity);GO:0016740(tra…	00310(Lysine degradation);04068(FoxO signaling pathway)	ENSMUSG00000037111	1	151,	0	-0.774	0.030903	1.22	5' UTR	3	51515319	51560879	45561	2
chr3	51687883	51689052	1170	ENSMUSG00000104166	ENSMUST00000194675	processed_pseudogene	-52124	Gm38247	predicted gene, 38247 [Source:MGI Symbol;Acc:MGI:5611475]	NA	NA	ENSMUSG00000061143	1	1169,	0	-1.03	0.011749	-0.349	3' UTR	3	51636496	51636928	433	2
chr3	51689711	51690820	1110	ENSMUSG00000104166	ENSMUST00000194675	processed_pseudogene	-53892	Gm38247	predicted gene, 38247 [Source:MGI Symbol;Acc:MGI:5611475]	NA	NA	ENSMUSG00000061143	1	1109,	0	-0.72	0.0389045	-0.476	3' UTR	3	51636496	51636928	433	2
chr3	53652256	53652707	452	ENSMUSG00000037016	ENSMUST00000199323	retained_intron	-477	Frem2	Fras1 related extracellular matrix protein 2 [Source:MGI Symbol;Acc:MGI:2444465]	GO:0001654(eye development);GO:0001822(kidney development);GO:0002009(morphogenesis of an epithelium);GO:0005515(protein binding);GO:0005604(basement membrane);GO:0005886(plasma membrane);GO:0007154(cell communication);GO:0007155(cell adhesion);GO:0007275(multicellular organism development);GO:0007507(heart development);GO:0016020(membrane);GO:0016021(integral component of membrane);GO:0042733(em…	NA	ENSMUSG00000037016	1	451,	0	-1.22	0.0060256	1.02	Exon (ENSMUST00000091137/ENSMUSG00000037016, exon 1 of 24)	3	53647592	53652230	4639	2
chr3	59216960	59218158	1199	ENSMUSG00000036353	ENSMUST00000199675	protein_coding	3240	P2ry12	purinergic receptor P2Y, G-protein coupled 12 [Source:MGI Symbol;Acc:MGI:1918089]	GO:0001609(G protein-coupled adenosine receptor activity);GO:0001621(G protein-coupled ADP receptor activity);GO:0001973(G protein-coupled adenosine receptor signaling pathway);GO:0004930(G protein-coupled receptor activity);GO:0005739(mitochondrion);GO:0005886(plasma membrane);GO:0005887(integral component of plasma membrane);GO:0005901(caveola);GO:0006930(substrate-dependent cell migration, cel…	04611(Platelet activation)	ENSMUSG00000036353	1	1198,	0	-1.73	0.00109648	-0.648	3' UTR	3	59217905	59220200	2296	2
chr3	62470559	62471433	875	ENSMUSG00000027770	ENSMUST00000160858	retained_intron	2028	Dhx36	DEAH (Asp-Glu-Ala-His) box polypeptide 36 [Source:MGI Symbol;Acc:MGI:1919412]	GO:0000166(nucleotide binding);GO:0000287(magnesium ion binding);GO:0000781(chromosome, telomeric region);GO:0000976(transcription regulatory region sequence-specific DNA binding);GO:0000978(RNA polymerase II cis-regulatory region sequence-specific DNA binding);GO:0001503(ossification);GO:0002151(G-quadruplex RNA binding);GO:0002376(immune system process);GO:0002735(positive regulation of myeloid…	03018(RNA degradation)	ENSMUSG00000027770	2	188,112,	0,762	-1.35	0.00380189	-0.462	3' UTR	3	62470645	62472587	1943	2
chr3	62501011	62501132	122	ENSMUSG00000027770	ENSMUST00000192223	retained_intron	1122	Dhx36	DEAH (Asp-Glu-Ala-His) box polypeptide 36 [Source:MGI Symbol;Acc:MGI:1919412]	GO:0000166(nucleotide binding);GO:0000287(magnesium ion binding);GO:0000781(chromosome, telomeric region);GO:0000976(transcription regulatory region sequence-specific DNA binding);GO:0000978(RNA polymerase II cis-regulatory region sequence-specific DNA binding);GO:0001503(ossification);GO:0002151(G-quadruplex RNA binding);GO:0002376(immune system process);GO:0002735(positive regulation of myeloid…	03018(RNA degradation)	ENSMUSG00000027770	1	121,	0	-1.28	0.00501187	-1.28	Exon (ENSMUST00000029336/ENSMUSG00000027770, exon 3 of 25)	3	62497933	62502133	4201	2
chr3	65508779	65509105	327	ENSMUSG00000074580	ENSMUST00000194448	transcribed_processed_pseudogene	385	4931440P22Rik	RIKEN cDNA 4931440P22 gene [Source:MGI Symbol;Acc:MGI:1918254]	NA	NA	ENSMUSG00000074580	1	326,	0	-0.981	0.0138038	-3.28	Exon (ENSMUST00000147424/ENSMUSG00000074580, exon 4 of 4)	3	65508691	65509164	474	2
chr3	67479236	67479413	178	ENSMUSG00000047557	ENSMUST00000058981	protein_coding	-15487	Lxn	latexin [Source:MGI Symbol;Acc:MGI:107633]	GO:0004857(enzyme inhibitor activity);GO:0005615(extracellular space);GO:0005737(cytoplasm);GO:0006954(inflammatory response);GO:0008191(metalloendopeptidase inhibitor activity);GO:0008201(heparin binding);GO:0010466(negative regulation of peptidase activity);GO:0010951(negative regulation of endopeptidase activity);GO:0030414(peptidase inhibitor activity);GO:0050965(detection of temperature stim…	NA	ENSMUSG00000049404	1	177,	0	-0.71	0.040738	-0.443	3' UTR	3	67457998	67463926	5929	2
chr3	69073867	69073988	122	ENSMUSG00000089417	ENSMUST00000158792	scaRNA	11580	Gm22009	predicted gene, 22009 [Source:MGI Symbol;Acc:MGI:5451786]	NA	NA	ENSMUSG00000027782	1	121,	0	-0.701	0.0416869	0.537	3' UTR	3	69085105	69085447	343	2
chr3	73700652	73700833	182	ENSMUSG00000027792	ENSMUST00000133690	retained_intron	7590	Bche	butyrylcholinesterase [Source:MGI Symbol;Acc:MGI:894278]	GO:0003990(acetylcholinesterase activity);GO:0004104(cholinesterase activity);GO:0005576(extracellular region);GO:0005615(extracellular space);GO:0005641(nuclear envelope lumen);GO:0005783(endoplasmic reticulum);GO:0005788(endoplasmic reticulum lumen);GO:0007584(response to nutrient);GO:0007612(learning);GO:0008285(negative regulation of cell population proliferation);GO:0014016(neuroblast differ…	NA	ENSMUSG00000027792	1	181,	0	-0.928	0.0165959	-0.911	Exon (ENSMUST00000029367/ENSMUSG00000027792, exon 2 of 4)	3	73648416	73708242	59827	2
chr3	79068939	79069990	1052	ENSMUSG00000062232	ENSMUST00000118100	protein_coding	76038	Rapgef2	Rap guanine nucleotide exchange factor (GEF) 2 [Source:MGI Symbol;Acc:MGI:2659071]	GO:0001568(blood vessel development);GO:0001764(neuron migration);GO:0005085(guanyl-nucleotide exchange factor activity);GO:0005088(Ras guanyl-nucleotide exchange factor activity);GO:0005096(GTPase activator activity);GO:0005515(protein binding);GO:0005737(cytoplasm);GO:0005768(endosome);GO:0005770(late endosome);GO:0005829(cytosol);GO:0005886(plasma membrane);GO:0005911(cell-cell junction);GO:00…	04010(MAPK signaling pathway);04015(Rap1 signaling pathway);04530(Tight junction)	ENSMUSG00000062232	2	509,1,	0,1050	-4.41	4.46684e-07	0.569	Exon (ENSMUST00000118100/ENSMUSG00000062232, exon 21 of 24)	3	79062516	79144977	82462	2
chr3	79085802	79087909	2108	ENSMUSG00000062232	ENSMUST00000118100	protein_coding	59175	Rapgef2	Rap guanine nucleotide exchange factor (GEF) 2 [Source:MGI Symbol;Acc:MGI:2659071]	GO:0001568(blood vessel development);GO:0001764(neuron migration);GO:0005085(guanyl-nucleotide exchange factor activity);GO:0005088(Ras guanyl-nucleotide exchange factor activity);GO:0005096(GTPase activator activity);GO:0005515(protein binding);GO:0005737(cytoplasm);GO:0005768(endosome);GO:0005770(late endosome);GO:0005829(cytosol);GO:0005886(plasma membrane);GO:0005911(cell-cell junction);GO:00…	04010(MAPK signaling pathway);04015(Rap1 signaling pathway);04530(Tight junction)	ENSMUSG00000062232	2	326,65,	0,2042	-1.4	0.00316228	-0.275	Exon (ENSMUST00000118100/ENSMUSG00000062232, exon 13 of 24)	3	79062516	79144977	82462	2
chr3	79457383	79458043	661	ENSMUSG00000061175	ENSMUST00000149475	retained_intron	8822	Fnip2	folliculin interacting protein 2 [Source:MGI Symbol;Acc:MGI:2683054]	GO:0000122(negative regulation of transcription by RNA polymerase II);GO:0001932(regulation of protein phosphorylation);GO:0005737(cytoplasm);GO:0005764(lysosome);GO:0005765(lysosomal membrane);GO:0005829(cytosol);GO:0006468(protein phosphorylation);GO:0006974(cellular response to DNA damage stimulus);GO:0008630(intrinsic apoptotic signaling pathway in response to DNA damage);GO:0016020(membrane)…	04150(mTOR signaling pathway)	ENSMUSG00000061175	1	660,	0	-1.32	0.00416869	0.324	3' UTR	3	79456887	79466205	9319	2
chr3	80845060	80850950	5891	ENSMUSG00000028020	ENSMUST00000193031	retained_intron	12195	Glrb	glycine receptor, beta subunit [Source:MGI Symbol;Acc:MGI:95751]	GO:0001964(startle response);GO:0004888(transmembrane signaling receptor activity);GO:0005216(ion channel activity);GO:0005230(extracellular ligand-gated ion channel activity);GO:0005254(chloride channel activity);GO:0005515(protein binding);GO:0005737(cytoplasm);GO:0005783(endoplasmic reticulum);GO:0005886(plasma membrane);GO:0005887(integral component of plasma membrane);GO:0006811(ion transpor…	04080(Neuroactive ligand-receptor interaction)	ENSMUSG00000028020	2	197,43,	0,5847	-1.31	0.00436516	-1.63	3' UTR	3	80855636	80857255	1620	2
chr3	83774495	83789868	15374	ENSMUSG00000097250	ENSMUST00000180472	antisense	15461	Gm26771	predicted gene, 26771 [Source:MGI Symbol;Acc:MGI:5477265]	NA	NA	ENSMUSG00000097250	2	169,299,	0,15074	-0.764	0.0323594	-0.992	Exon (ENSMUST00000180472/ENSMUSG00000097250, exon 1 of 3)	3	83773853	83789956	16104	2
chr3	84445017	84446247	1231	ENSMUSG00000041842	ENSMUST00000125643	retained_intron	8746	Fhdc1	FH2 domain containing 1 [Source:MGI Symbol;Acc:MGI:2684972]	GO:0003779(actin binding);GO:0005515(protein binding);GO:0005794(Golgi apparatus);GO:0005874(microtubule);GO:0005881(cytoplasmic microtubule);GO:0005929(cilium);GO:0008017(microtubule binding);GO:0030030(cell projection organization);GO:0042995(cell projection);GO:0043149(stress fiber assembly);GO:0060271(cilium assembly);GO:0090161(Golgi ribbon formation)	NA	ENSMUSG00000041842	1	1230,	0	-1.23	0.0057544	0.516	Exon (ENSMUST00000107689/ENSMUSG00000041842, exon 12 of 12)	3	84448809	84453763	4955	2
chr3	85730363	85741196	10834	ENSMUSG00000051000	ENSMUST00000094148	protein_coding	11026	Fam160a1	family with sequence similarity 160, member A1 [Source:MGI Symbol;Acc:MGI:2444746]	GO:0003674(molecular_function);GO:0005575(cellular_component);GO:0008150(biological_process)	NA	ENSMUSG00000051000	2	522,46,	0,10787	-1.59	0.00169824	-0.459	Exon (ENSMUST00000118408/ENSMUSG00000051000, exon 2 of 12)	3	85660065	85741389	81325	2
chr3	85871570	85872046	477	ENSMUSG00000102805	ENSMUST00000146862	retained_intron	15798	Gm37240	predicted gene, 37240 [Source:MGI Symbol;Acc:MGI:5610468]	GO:0000139(Golgi membrane);GO:0005543(phospholipid binding);GO:0005737(cytoplasm);GO:0006886(intracellular protein transport);GO:0019904(protein domain specific binding);GO:0032588(trans-Golgi network membrane);GO:0034315(regulation of Arp2/3 complex-mediated actin nucleation);GO:0050708(regulation of protein secretion);GO:0070273(phosphatidylinositol-4-phosphate binding)	NA	ENSMUSG00000031286	1	476,	0	-2.15	0.000301995	0.988	3' UTR	3	85817123	85887368	70246	2
chr3	86919952	86920282	331	ENSMUSG00000028078	ENSMUST00000192773	nonsense_mediated_decay	0	Dclk2	doublecortin-like kinase 2 [Source:MGI Symbol;Acc:MGI:1918012]	GO:0000166(nucleotide binding);GO:0000226(microtubule cytoskeleton organization);GO:0004672(protein kinase activity);GO:0004674(protein serine/threonine kinase activity);GO:0005524(ATP binding);GO:0005737(cytoplasm);GO:0005856(cytoskeleton);GO:0005874(microtubule);GO:0006468(protein phosphorylation);GO:0016301(kinase activity);GO:0016310(phosphorylation);GO:0016740(transferase activity);GO:001810…	NA	ENSMUSG00000028078	1	330,	0	-0.728	0.0371535	1.05	5' UTR	3	86786153	86920188	134036	2
chr3	87259479	87263678	4200	ENSMUSG00000015852	ENSMUST00000090986	protein_coding	0	Fcrls	Fc receptor-like S, scavenger receptor [Source:MGI Symbol;Acc:MGI:1933397]	GO:0004888(transmembrane signaling receptor activity);GO:0005044(scavenger receptor activity);GO:0005887(integral component of plasma membrane);GO:0006897(endocytosis);GO:0007166(cell surface receptor signaling pathway);GO:0016020(membrane)	NA	ENSMUSG00000015852	4	153,21,155,1,	0,2699,3965,4198	-5.78	1.31826e-08	-0.659	5' UTR	3	87250758	87263599	12842	2
chr3	88820147	88820328	182	ENSMUSG00000098912	ENSMUST00000184640	lincRNA	12221	1500004A13Rik	RIKEN cDNA 1500004A13 gene [Source:MGI Symbol;Acc:MGI:2442808]	NA	NA	ENSMUSG00000098912	1	181,	0	-1.19	0.00676083	0.64	Exon (ENSMUST00000183707/ENSMUSG00000098912, exon 2 of 2)	3	88800688	88832368	31681	2
chr3	88824375	88824796	422	ENSMUSG00000098912	ENSMUST00000184640	lincRNA	7993	1500004A13Rik	RIKEN cDNA 1500004A13 gene [Source:MGI Symbol;Acc:MGI:2442808]	NA	NA	ENSMUSG00000098912	1	421,	0	-0.938	0.0162181	0.515	Exon (ENSMUST00000183707/ENSMUSG00000098912, exon 2 of 2)	3	88800688	88832368	31681	2
chr3	89209080	89209350	271	ENSMUSG00000064068	ENSMUST00000174218	retained_intron	584	Mtx1	metaxin 1 [Source:MGI Symbol;Acc:MGI:103025]	GO:0001401(SAM complex);GO:0005739(mitochondrion);GO:0005741(mitochondrial outer membrane);GO:0007595(lactation);GO:0015031(protein transport);GO:0016020(membrane);GO:0016021(integral component of membrane)	NA	ENSMUSG00000064068	1	270,	0	-5.53	2.45471e-08	-1.1	3' UTR	3	89209087	89209664	578	2
chr3	89234863	89235281	419	ENSMUSG00000042766	ENSMUST00000139419	processed_transcript	4482	Trim46	tripartite motif-containing 46 [Source:MGI Symbol;Acc:MGI:2673000]	GO:0000226(microtubule cytoskeleton organization);GO:0001578(microtubule bundle formation);GO:0001764(neuron migration);GO:0005515(protein binding);GO:0005737(cytoplasm);GO:0005856(cytoskeleton);GO:0007409(axonogenesis);GO:0008017(microtubule binding);GO:0008270(zinc ion binding);GO:0015630(microtubule cytoskeleton);GO:0030424(axon);GO:0030517(negative regulation of axon extension);GO:0042995(cel…	NA	ENSMUSG00000042766	1	418,	0	-0.882	0.0199526	-0.577	3' UTR	3	89234835	89239345	4511	2
chr3	89393132	89393342	211	ENSMUSG00000028042	ENSMUST00000142119	protein_coding	0	Zbtb7b	zinc finger and BTB domain containing 7B [Source:MGI Symbol;Acc:MGI:102755]	GO:0000122(negative regulation of transcription by RNA polymerase II);GO:0000978(RNA polymerase II cis-regulatory region sequence-specific DNA binding);GO:0000987(cis-regulatory region sequence-specific DNA binding);GO:0001228(DNA-binding transcription activator activity, RNA polymerase II-specific);GO:0001865(NK T cell differentiation);GO:0003676(nucleic acid binding);GO:0003677(DNA binding);GO:…	NA	ENSMUSG00000028042	1	210,	0	-1.94	0.00057544	1.16	5' UTR	3	89381174	89393342	12169	2
chr3	89401993	89402260	268	ENSMUSG00000078173	ENSMUST00000057431	protein_coding	800	Lenep	lens epithelial protein [Source:MGI Symbol;Acc:MGI:1930020]	GO:0003674(molecular_function);GO:0005737(cytoplasm);GO:0007275(multicellular organism development);GO:0008150(biological_process)	NA	ENSMUSG00000078173	1	267,	0	-0.814	0.0263027	-0.443	3' UTR	3	89400988	89402793	1806	2
chr3	89401987	89402257	271	ENSMUSG00000078173	ENSMUST00000057431	protein_coding	806	Lenep	lens epithelial protein [Source:MGI Symbol;Acc:MGI:1930020]	GO:0003674(molecular_function);GO:0005737(cytoplasm);GO:0007275(multicellular organism development);GO:0008150(biological_process)	NA	ENSMUSG00000042642	1	270,	0	-0.775	0.030903	-0.428	3' UTR	3	89400988	89402793	1806	2
chr3	89756143	89756473	331	ENSMUSG00000027950	ENSMUST00000199372	processed_transcript	7258	Chrnb2	cholinergic receptor, nicotinic, beta polypeptide 2 (neuronal) [Source:MGI Symbol;Acc:MGI:87891]	GO:0001508(action potential);GO:0001661(conditioned taste aversion);GO:0001666(response to hypoxia);GO:0004888(transmembrane signaling receptor activity);GO:0005216(ion channel activity);GO:0005230(extracellular ligand-gated ion channel activity);GO:0005515(protein binding);GO:0005886(plasma membrane);GO:0005887(integral component of plasma membrane);GO:0005892(acetylcholine-gated channel complex…	04080(Neuroactive ligand-receptor interaction);04725(Cholinergic synapse);05033(Nicotine addiction)	ENSMUSG00000027950	1	330,	0	-0.778	0.0301995	0.833	3' UTR	3	89752433	89763401	10969	2
chr3	89770150	89770420	271	ENSMUSG00000042579	ENSMUST00000195940	lincRNA	2641	4632404H12Rik	RIKEN cDNA 4632404H12 gene [Source:MGI Symbol;Acc:MGI:1921284]	NA	NA	ENSMUSG00000042579	1	270,	0	-0.956	0.0151356	-0.882	Exon (ENSMUST00000195940/ENSMUSG00000042579, exon 1 of 1)	3	89768121	89772791	4671	2
chr3	89940587	89941397	811	ENSMUSG00000060671	ENSMUST00000166502	protein_coding	3170	Atp8b2	ATPase, class I, type 8B, member 2 [Source:MGI Symbol;Acc:MGI:1859660]	GO:0000166(nucleotide binding);GO:0000287(magnesium ion binding);GO:0005515(protein binding);GO:0005524(ATP binding);GO:0005783(endoplasmic reticulum);GO:0005789(endoplasmic reticulum membrane);GO:0005794(Golgi apparatus);GO:0005802(trans-Golgi network);GO:0005886(plasma membrane);GO:0006869(lipid transport);GO:0007030(Golgi organization);GO:0015914(phospholipid transport);GO:0016020(membrane);GO…	NA	ENSMUSG00000060671	1	810,	0	-2.58	8.31764e-05	0.324	3' UTR	3	89941197	89943757	2561	2
chr3	90038420	90038511	92	ENSMUSG00000042520	ENSMUST00000199016	retained_intron	436	Ubap2l	ubiquitin-associated protein 2-like [Source:MGI Symbol;Acc:MGI:1921633]	GO:0003674(molecular_function);GO:0005515(protein binding);GO:0005634(nucleus);GO:0005671(Ada2/Gcn5/Ada3 transcription activator complex);GO:0005737(cytoplasm);GO:0007339(binding of sperm to zona pellucida);GO:0031519(PcG protein complex);GO:0034063(stress granule assembly);GO:0061484(hematopoietic stem cell homeostasis)	NA	ENSMUSG00000042520	1	91,	0	-1.03	0.011749	0.776	Exon (ENSMUST00000198322/ENSMUSG00000042520, exon 6 of 27)	3	90036461	90038856	2396	2
chr3	90432844	90433025	182	ENSMUSG00000027933	ENSMUST00000071488	protein_coding	459	Ints3	integrator complex subunit 3 [Source:MGI Symbol;Acc:MGI:2140050]	GO:0003674(molecular_function);GO:0005634(nucleus);GO:0005737(cytoplasm);GO:0006281(DNA repair);GO:0006974(cellular response to DNA damage stimulus);GO:0007093(mitotic cell cycle checkpoint);GO:0010212(response to ionizing radiation);GO:0016180(snRNA processing);GO:0032039(integrator complex);GO:0070876(SOSS complex)	NA	ENSMUSG00000027933	1	181,	0	-1.02	0.0120226	-0.491	5' UTR	3	90391388	90433303	41916	2
chr3	90499551	90502186	2636	ENSMUSG00000001017	ENSMUST00000131868	protein_coding	9471	Chtop	chromatin target of PRMT1 [Source:MGI Symbol;Acc:MGI:1913761]	GO:0000346(transcription export complex);GO:0003723(RNA binding);GO:0005515(protein binding);GO:0005634(nucleus);GO:0005654(nucleoplasm);GO:0005730(nucleolus);GO:0006406(mRNA export from nucleus);GO:0008284(positive regulation of cell population proliferation);GO:0008327(methyl-CpG binding);GO:0016607(nuclear speck);GO:0031062(positive regulation of histone methylation);GO:0032781(positive regula…	NA	ENSMUSG00000001017	2	556,71,	0,2564	-1.36	0.00371535	0.144	3' UTR	3	90503131	90509022	5892	2
chr3	95219998	95220416	419	ENSMUSG00000038766	ENSMUST00000136139	protein_coding	-2500	Gabpb2	GA repeat binding protein, beta 2 [Source:MGI Symbol;Acc:MGI:95612]	GO:0000976(transcription regulatory region sequence-specific DNA binding);GO:0005515(protein binding);GO:0005634(nucleus);GO:0045944(positive regulation of transcription by RNA polymerase II)	NA	ENSMUSG00000053192	1	418,	0	-5.06	8.31764e-08	-0.936	3' UTR	3	95181766	95217916	36151	2
chr3	95326266	95327831	1566	ENSMUSG00000093424	ENSMUST00000176569	antisense	-12704	6330562C20Rik	RIKEN cDNA 6330562C20 gene [Source:MGI Symbol;Acc:MGI:1923443]	NA	NA	ENSMUSG00000015697	3	6,29,624,	0,119,941	-2.86	3.63078e-05	0.519	Exon (ENSMUST00000124638/ENSMUSG00000015697, exon 15 of 21)	3	95311378	95315127	3750	2
chr3	95761178	95761448	271	ENSMUSG00000028107	ENSMUST00000197501	protein_coding	-1242	Tars2	threonyl-tRNA synthetase 2, mitochondrial (putative) [Source:MGI Symbol;Acc:MGI:1919057]	GO:0000166(nucleotide binding);GO:0002161(aminoacyl-tRNA editing activity);GO:0004812(aminoacyl-tRNA ligase activity);GO:0004829(threonine-tRNA ligase activity);GO:0005524(ATP binding);GO:0005737(cytoplasm);GO:0005739(mitochondrion);GO:0005759(mitochondrial matrix);GO:0006412(translation);GO:0006418(tRNA aminoacylation for protein translation);GO:0006435(threonyl-tRNA aminoacylation);GO:0016874(l…	00970(Aminoacyl-tRNA biosynthesis)	ENSMUSG00000028106	1	270,	0	-1.15	0.00776247	0.659	3' UTR	3	95754806	95760206	5401	2
chr3	95862663	95862752	90	ENSMUSG00000054312	ENSMUST00000132515	processed_transcript	644	Mrps21	mitochondrial ribosomal protein S21 [Source:MGI Symbol;Acc:MGI:1913542]	GO:0003735(structural constituent of ribosome);GO:0005739(mitochondrion);GO:0005743(mitochondrial inner membrane);GO:0005763(mitochondrial small ribosomal subunit);GO:0005840(ribosome);GO:0006412(translation);GO:0032543(mitochondrial translation)	03010(Ribosome)	ENSMUSG00000054312	1	89,	0	-0.826	0.0251189	-1.85	3' UTR	3	95862656	95863307	652	2
chr3	95904540	95904691	152	ENSMUSG00000038526	ENSMUST00000036181	protein_coding	0	Car14	carbonic anhydrase 14 [Source:MGI Symbol;Acc:MGI:1344341]	GO:0004089(carbonate dehydratase activity);GO:0005886(plasma membrane);GO:0006730(one-carbon metabolic process);GO:0006885(regulation of pH);GO:0008270(zinc ion binding);GO:0015670(carbon dioxide transport);GO:0016020(membrane);GO:0016021(integral component of membrane);GO:0016829(lyase activity);GO:0016836(hydro-lyase activity);GO:0046872(metal ion binding)	00910(Nitrogen metabolism)	ENSMUSG00000038526	1	151,	0	-1.09	0.00954993	-2.4	5' UTR	3	95897768	95904691	6924	2
chr3	96871127	96872489	1363	ENSMUSG00000028096	ENSMUST00000135533	retained_intron	5081	Gpr89	G protein-coupled receptor 89 [Source:MGI Symbol;Acc:MGI:1914799]	GO:0000139(Golgi membrane);GO:0005244(voltage-gated ion channel activity);GO:0005515(protein binding);GO:0005794(Golgi apparatus);GO:0006811(ion transport);GO:0008308(voltage-gated anion channel activity);GO:0015031(protein transport);GO:0015698(inorganic anion transport);GO:0016020(membrane);GO:0016021(integral component of membrane);GO:0030217(T cell differentiation);GO:0030660(Golgi-associated…	NA	ENSMUSG00000028096	2	467,13,	0,1349	-4.3	6.0256e-07	0.589	3' UTR	3	96871486	96876208	4723	2
chr3	97204260	97205968	1709	ENSMUSG00000038256	ENSMUST00000132266	processed_transcript	9749	Bcl9	B cell CLL/lymphoma 9 [Source:MGI Symbol;Acc:MGI:1924828]	GO:0003713(transcription coactivator activity);GO:0005634(nucleus);GO:0005737(cytoplasm);GO:0005794(Golgi apparatus);GO:0005801(cis-Golgi network);GO:0008013(beta-catenin binding);GO:0014908(myotube differentiation involved in skeletal muscle regeneration);GO:0016055(Wnt signaling pathway);GO:0035019(somatic stem cell population maintenance);GO:0035914(skeletal muscle cell differentiation);GO:004…	NA	ENSMUSG00000038256	1	1708,	0	-2.36	0.000158489	0.27	3' UTR	3	97210463	97214009	3547	2
chr3	97209763	97210692	930	ENSMUSG00000038256	ENSMUST00000132266	processed_transcript	4246	Bcl9	B cell CLL/lymphoma 9 [Source:MGI Symbol;Acc:MGI:1924828]	GO:0003713(transcription coactivator activity);GO:0005634(nucleus);GO:0005737(cytoplasm);GO:0005794(Golgi apparatus);GO:0005801(cis-Golgi network);GO:0008013(beta-catenin binding);GO:0014908(myotube differentiation involved in skeletal muscle regeneration);GO:0016055(Wnt signaling pathway);GO:0035019(somatic stem cell population maintenance);GO:0035914(skeletal muscle cell differentiation);GO:004…	NA	ENSMUSG00000038256	1	929,	0	-3.94	1.65959e-06	0.476	Exon (ENSMUST00000046521/ENSMUSG00000038256, exon 8 of 10)	3	97210463	97214009	3547	2
chr3	97741069	97741430	362	ENSMUSG00000038170	ENSMUST00000175751	nonsense_mediated_decay	26862	Pde4dip	phosphodiesterase 4D interacting protein (myomegalin) [Source:MGI Symbol;Acc:MGI:1891434]	GO:0005515(protein binding);GO:0005634(nucleus);GO:0005737(cytoplasm);GO:0005794(Golgi apparatus);GO:0005813(centrosome);GO:0005815(microtubule organizing center);GO:0005856(cytoskeleton);GO:0019899(enzyme binding);GO:0030016(myofibril);GO:0030953(astral microtubule organization);GO:0034622(cellular protein-containing complex assembly);GO:0060090(molecular adaptor activity);GO:0090063(positive re…	NA	ENSMUSG00000038170	1	361,	0	-1.24	0.00562341	-0.238	3' UTR	3	97740817	97767931	27115	2
chr3	103964565	103965045	481	ENSMUSG00000089998	ENSMUST00000160110	antisense	4016	Phtf1os	putative homeodomain transcription factor 1, opposite strand [Source:MGI Symbol;Acc:MGI:3698050]	NA	NA	ENSMUSG00000089998	1	480,	0	-2.96	2.75423e-05	-0.662	Exon (ENSMUST00000160110/ENSMUSG00000089998, exon 1 of 1)	3	103964536	103968581	4046	2
chr3	104463886	104464307	422	ENSMUSG00000032913	ENSMUST00000197018	retained_intron	-1484	Lrig2	leucine-rich repeats and immunoglobulin-like domains 2 [Source:MGI Symbol;Acc:MGI:2443718]	GO:0005102(signaling receptor binding);GO:0005515(protein binding);GO:0005615(extracellular space);GO:0005737(cytoplasm);GO:0005886(plasma membrane);GO:0007605(sensory perception of sound);GO:0010640(regulation of platelet-derived growth factor receptor signaling pathway);GO:0010977(negative regulation of neuron projection development);GO:0016020(membrane);GO:0016021(integral component of membran…	NA	ENSMUSG00000032913	1	421,	0	-2.97	2.63027e-05	-0.567	Exon (ENSMUST00000046316/ENSMUSG00000032913, exon 15 of 18)	3	104459207	104462823	3617	2
chr3	105005773	105006073	301	ENSMUSG00000027840	ENSMUST00000029429	protein_coding	-44152	Wnt2b	wingless-type MMTV integration site family, member 2B [Source:MGI Symbol;Acc:MGI:1261834]	GO:0002062(chondrocyte differentiation);GO:0005102(signaling receptor binding);GO:0005109(frizzled binding);GO:0005125(cytokine activity);GO:0005515(protein binding);GO:0005576(extracellular region);GO:0005615(extracellular space);GO:0007165(signal transduction);GO:0007267(cell-cell signaling);GO:0007275(multicellular organism development);GO:0008584(male gonad development);GO:0009267(cellular re…	04150(mTOR signaling pathway);04310(Wnt signaling pathway);04390(Hippo signaling pathway);04550(Signaling pathways regulating pluripotency of stem cells);04916(Melanogenesis);04934(Cushing syndrome);05165(Human papillomavirus infection);05200(Pathways in cancer);05205(Proteoglycans in cancer);05217(Basal cell carcinoma);05224(Breast cancer);05225(Hepatocellular carcinoma);05226(Gastric cancer)	ENSMUSG00000062127	1	300,	0	-0.737	0.0363078	-0.358	Exon (ENSMUST00000077548/ENSMUSG00000062127, exon 6 of 6)	3	104945272	104961921	16650	2
chr3	105728584	105728765	182	ENSMUSG00000106317	ENSMUST00000198060	lincRNA	-1618	Gm43848	predicted gene 43848 [Source:MGI Symbol;Acc:MGI:5663985]	NA	NA	ENSMUSG00000068798	1	181,	0	-1.57	0.0018197	-0.572	3' UTR	3	105725901	105727147	1247	2
chr3	105942697	105942818	122	ENSMUSG00000074342	ENSMUST00000098758	protein_coding	-10154	I830077J02Rik	RIKEN cDNA I830077J02 gene [Source:MGI Symbol;Acc:MGI:3588284]	GO:0003674(molecular_function);GO:0005575(cellular_component);GO:0008150(biological_process);GO:0016020(membrane);GO:0016021(integral component of membrane)	NA	ENSMUSG00000000563	1	121,	0	-3.36	8.91251e-06	0.641	3' UTR	3	105924358	105932664	8307	2
chr3	107325420	107325571	152	ENSMUSG00000048109	ENSMUST00000197769	retained_intron	7681	Rbm15	RNA binding motif protein 15 [Source:MGI Symbol;Acc:MGI:2443205]	GO:0000122(negative regulation of transcription by RNA polymerase II);GO:0000381(regulation of alternative mRNA splicing, via spliceosome);GO:0000398(mRNA splicing, via spliceosome);GO:0001510(RNA methylation);GO:0001569(branching involved in blood vessel morphogenesis);GO:0003676(nucleic acid binding);GO:0003723(RNA binding);GO:0003729(mRNA binding);GO:0005515(protein binding);GO:0005634(nucleus…	NA	ENSMUSG00000048109	1	151,	0	-0.697	0.042658	1.48	3' UTR	3	107327135	107333101	5967	2
chr3	108108745	108109284	540	ENSMUSG00000027889	ENSMUST00000102637	protein_coding	-22633	Ampd2	adenosine monophosphate deaminase 2 [Source:MGI Symbol;Acc:MGI:88016]	GO:0003876(AMP deaminase activity);GO:0005829(cytosol);GO:0006188(IMP biosynthetic process);GO:0009117(nucleotide metabolic process);GO:0009168(purine ribonucleoside monophosphate biosynthetic process);GO:0016787(hydrolase activity);GO:0019239(deaminase activity);GO:0032264(IMP salvage);GO:0042632(cholesterol homeostasis);GO:0042802(identical protein binding);GO:0046033(AMP metabolic process);GO:…	00230(Purine metabolism)	ENSMUSG00000000001	1	539,	0	-4.54	3.16228e-07	0.463	3' UTR	3	108074064	108086651	12588	2
chr3	108426538	108426927	390	ENSMUSG00000068740	ENSMUST00000090558	protein_coding	-11375	Celsr2	cadherin, EGF LAG seven-pass G-type receptor 2 [Source:MGI Symbol;Acc:MGI:1858235]	GO:0001764(neuron migration);GO:0003341(cilium movement);GO:0004888(transmembrane signaling receptor activity);GO:0004930(G protein-coupled receptor activity);GO:0005509(calcium ion binding);GO:0005515(protein binding);GO:0005737(cytoplasm);GO:0005886(plasma membrane);GO:0006355(regulation of transcription, DNA-templated);GO:0007155(cell adhesion);GO:0007156(homophilic cell adhesion via plasma me…	NA	ENSMUSG00000068739	1	389,	0	-1.69	0.00123027	0.97	3' UTR	3	108390851	108415552	24702	2
chr3	108557912	108560211	2300	ENSMUSG00000068732	ENSMUST00000106622	protein_coding	4258	Tmem167b	transmembrane protein 167B [Source:MGI Symbol;Acc:MGI:1914745]	GO:0000139(Golgi membrane);GO:0003674(molecular_function);GO:0005794(Golgi apparatus);GO:0016020(membrane);GO:0016021(integral component of membrane);GO:0045054(constitutive secretory pathway)	NA	ENSMUSG00000068732	2	1048,25,	0,2274	-2.24	0.000229087	0.24	3' UTR	3	108556425	108562170	5746	2
chr3	115711298	115714893	3596	ENSMUSG00000045092	ENSMUST00000055676	protein_coding	3774	S1pr1	sphingosine-1-phosphate receptor 1 [Source:MGI Symbol;Acc:MGI:1096355]	GO:0001525(angiogenesis);GO:0001664(G protein-coupled receptor binding);GO:0001955(blood vessel maturation);GO:0003245(cardiac muscle tissue growth involved in heart morphogenesis);GO:0003376(sphingosine-1-phosphate receptor signaling pathway);GO:0004930(G protein-coupled receptor activity);GO:0005654(nucleoplasm);GO:0005737(cytoplasm);GO:0005768(endosome);GO:0005886(plasma membrane);GO:0005901(c…	04068(FoxO signaling pathway);04071(Sphingolipid signaling pathway);04080(Neuroactive ligand-receptor interaction)	ENSMUSG00000045092	2	1816,185,	0,3410	-11.7	5.01187e-15	0.209	3' UTR	3	115710433	115715072	4640	2
chr3	116251120	116251480	361	ENSMUSG00000068696	ENSMUST00000197759	protein_coding	1969	Gpr88	G-protein coupled receptor 88 [Source:MGI Symbol;Acc:MGI:1927653]	GO:0003774(motor activity);GO:0004888(transmembrane signaling receptor activity);GO:0004930(G protein-coupled receptor activity);GO:0005634(nucleus);GO:0005737(cytoplasm);GO:0005886(plasma membrane);GO:0005887(integral component of plasma membrane);GO:0005929(cilium);GO:0007165(signal transduction);GO:0007186(G protein-coupled receptor signaling pathway);GO:0007602(phototransduction);GO:0007626(l…	NA	ENSMUSG00000068696	1	360,	0	-2.45	0.000123027	1.16	3' UTR	3	116252563	116253089	527	2
chr3	116489081	116489291	211	ENSMUSG00000000339	ENSMUST00000124486	retained_intron	6884	Rtca	RNA 3'-terminal phosphate cyclase [Source:MGI Symbol;Acc:MGI:1913618]	GO:0000166(nucleotide binding);GO:0003824(catalytic activity);GO:0003963(RNA-3'-phosphate cyclase activity);GO:0005524(ATP binding);GO:0005634(nucleus);GO:0005654(nucleoplasm);GO:0006396(RNA processing);GO:0016874(ligase activity)	NA	ENSMUSG00000000339	1	210,	0	-0.834	0.0239883	-0.729	3' UTR	3	116489240	116495965	6726	2
chr3	116744642	116744883	242	ENSMUSG00000027957	ENSMUST00000169530	protein_coding	-32052	Slc35a3	solute carrier family 35 (UDP-N-acetylglucosamine (UDP-GlcNAc) transporter), member 3 [Source:MGI Symbol;Acc:MGI:1917648]	GO:0000139(Golgi membrane);GO:0005459(UDP-galactose transmembrane transporter activity);GO:0005794(Golgi apparatus);GO:0008643(carbohydrate transport);GO:0015165(pyrimidine nucleotide-sugar transmembrane transporter activity);GO:0016020(membrane);GO:0016021(integral component of membrane);GO:0030173(integral component of Golgi membrane);GO:0072334(UDP-galactose transmembrane transport);GO:0090481…	NA	ENSMUSG00000033400	1	241,	0	-1.3	0.00446684	-0.424	3' UTR	3	116694430	116712831	18402	2
chr3	117322007	117322217	211	ENSMUSG00000044667	ENSMUST00000197743	protein_coding	38241	Plppr4	phospholipid phosphatase related 4 [Source:MGI Symbol;Acc:MGI:106530]	GO:0005515(protein binding);GO:0005887(integral component of plasma membrane);GO:0006644(phospholipid metabolic process);GO:0007165(signal transduction);GO:0007409(axonogenesis);GO:0008195(phosphatidate phosphatase activity);GO:0009897(external side of plasma membrane);GO:0016020(membrane);GO:0016021(integral component of membrane);GO:0016787(hydrolase activity);GO:0016791(phosphatase activity);G…	NA	ENSMUSG00000044667	1	210,	0	-1.36	0.00363078	3.83	Exon (ENSMUST00000061071/ENSMUSG00000044667, exon 7 of 7)	3	117321911	117360248	38338	2
chr3	122949154	122951187	2034	ENSMUSG00000039701	ENSMUST00000198814	retained_intron	0	Usp53	ubiquitin specific peptidase 53 [Source:MGI Symbol;Acc:MGI:2139607]	GO:0001508(action potential);GO:0005515(protein binding);GO:0005911(cell-cell junction);GO:0005923(bicellular tight junction);GO:0006508(proteolysis);GO:0006915(apoptotic process);GO:0007605(sensory perception of sound);GO:0010996(response to auditory stimulus);GO:0016579(protein deubiquitination);GO:0030054(cell junction);GO:0036459(thiol-dependent ubiquitinyl hydrolase activity);GO:0051402(neur…	NA	ENSMUSG00000039701	2	702,17,	0,2016	-0.715	0.0398107	0.367	Exon (ENSMUST00000090379/ENSMUSG00000039701, exon 12 of 16)	3	122947197	122949627	2431	2
chr3	123671539	123672378	840	ENSMUSG00000027977	ENSMUST00000029602	protein_coding	853	Ndst3	N-deacetylase/N-sulfotransferase (heparan glucosaminyl) 3 [Source:MGI Symbol;Acc:MGI:1932544]	GO:0000139(Golgi membrane);GO:0003824(catalytic activity);GO:0005794(Golgi apparatus);GO:0008146(sulfotransferase activity);GO:0008152(metabolic process);GO:0015012(heparan sulfate proteoglycan biosynthetic process);GO:0015014(heparan sulfate proteoglycan biosynthetic process, polysaccharide chain biosynthetic process);GO:0015016([heparan sulfate]-glucosamine N-sulfotransferase activity);GO:00160…	00534(Glycosaminoglycan biosynthesis - heparan sulfate / heparin)	ENSMUSG00000027977	1	839,	0	-0.878	0.0204174	0.66	5' UTR	3	123526169	123672392	146224	2
chr3	125914619	125915276	658	ENSMUSG00000032854	ENSMUST00000198610	protein_coding	1266	Ugt8a	UDP galactosyltransferase 8A [Source:MGI Symbol;Acc:MGI:109522]	GO:0002175(protein localization to paranode region of axon);GO:0003851(2-hydroxyacylsphingosine 1-beta-galactosyltransferase activity);GO:0006629(lipid metabolic process);GO:0006665(sphingolipid metabolic process);GO:0006682(galactosylceramide biosynthetic process);GO:0007010(cytoskeleton organization);GO:0008120(ceramide glucosyltransferase activity);GO:0008194(UDP-glycosyltransferase activity);…	00565(Ether lipid metabolism);00600(Sphingolipid metabolism)	ENSMUSG00000032854	1	657,	0	-0.7	0.0416869	-0.718	Exon (ENSMUST00000057944/ENSMUSG00000032854, exon 2 of 6)	3	125865506	125915885	50380	2
chr3	127677772	127679684	1913	ENSMUSG00000028028	ENSMUST00000159720	protein_coding	8568	Alpk1	alpha-kinase 1 [Source:MGI Symbol;Acc:MGI:1918731]	GO:0002753(cytoplasmic pattern recognition receptor signaling pathway);GO:0004674(protein serine/threonine kinase activity);GO:0005524(ATP binding);GO:0005829(cytosol);GO:0006468(protein phosphorylation);GO:0016301(kinase activity);GO:0016310(phosphorylation);GO:0016740(transferase activity);GO:0043123(positive regulation of I-kappaB kinase/NF-kappaB signaling);GO:0045087(innate immune response);…	NA	ENSMUSG00000028028	2	67,324,	0,1588	-1.1	0.00891251	-0.584	Exon (ENSMUST00000198955/ENSMUSG00000028028, exon 9 of 13)	3	127679520	127686340	6821	2
chr3	127679743	127680194	452	ENSMUSG00000028028	ENSMUST00000159720	protein_coding	6597	Alpk1	alpha-kinase 1 [Source:MGI Symbol;Acc:MGI:1918731]	GO:0002753(cytoplasmic pattern recognition receptor signaling pathway);GO:0004674(protein serine/threonine kinase activity);GO:0005524(ATP binding);GO:0005829(cytosol);GO:0006468(protein phosphorylation);GO:0016301(kinase activity);GO:0016310(phosphorylation);GO:0016740(transferase activity);GO:0043123(positive regulation of I-kappaB kinase/NF-kappaB signaling);GO:0045087(innate immune response);…	NA	ENSMUSG00000028028	1	451,	0	-1.38	0.00346737	0.559	Exon (ENSMUST00000198955/ENSMUSG00000028028, exon 9 of 13)	3	127679520	127686340	6821	2
chr3	127680313	127681154	842	ENSMUSG00000028028	ENSMUST00000159720	protein_coding	6027	Alpk1	alpha-kinase 1 [Source:MGI Symbol;Acc:MGI:1918731]	GO:0002753(cytoplasmic pattern recognition receptor signaling pathway);GO:0004674(protein serine/threonine kinase activity);GO:0005524(ATP binding);GO:0005829(cytosol);GO:0006468(protein phosphorylation);GO:0016301(kinase activity);GO:0016310(phosphorylation);GO:0016740(transferase activity);GO:0043123(positive regulation of I-kappaB kinase/NF-kappaB signaling);GO:0045087(innate immune response);…	NA	ENSMUSG00000028028	1	841,	0	-6.23	3.89045e-09	0.907	Exon (ENSMUST00000198955/ENSMUSG00000028028, exon 9 of 13)	3	127679520	127686340	6821	2
chr3	133466165	133468024	1860	ENSMUSG00000040943	ENSMUST00000197211	retained_intron	5652	Tet2	tet methylcytosine dioxygenase 2 [Source:MGI Symbol;Acc:MGI:2443298]	GO:0001822(kidney development);GO:0002318(myeloid progenitor cell differentiation);GO:0003677(DNA binding);GO:0005506(iron ion binding);GO:0005515(protein binding);GO:0005634(nucleus);GO:0005654(nucleoplasm);GO:0006211(5-methylcytosine catabolic process);GO:0006325(chromatin organization);GO:0006493(protein O-linked glycosylation);GO:0007049(cell cycle);GO:0008198(ferrous iron binding);GO:0008270…	NA	ENSMUSG00000040943	1	1859,	0	-6.43	2.29087e-09	-0.427	3' UTR	3	133465847	133471817	5971	2
chr3	138459942	138462405	2464	ENSMUSG00000005813	ENSMUST00000198700	protein_coding	9012	Metap1	methionyl aminopeptidase 1 [Source:MGI Symbol;Acc:MGI:1922874]	GO:0004177(aminopeptidase activity);GO:0005737(cytoplasm);GO:0006508(proteolysis);GO:0008233(peptidase activity);GO:0008235(metalloexopeptidase activity);GO:0016787(hydrolase activity);GO:0046872(metal ion binding);GO:0070006(metalloaminopeptidase activity);GO:0070084(protein initiator methionine removal)	NA	ENSMUSG00000005813	2	558,41,	0,2422	-1.61	0.00158489	0.283	3' UTR	3	138459681	138468954	9274	2
chr4	8785496	8801387	15892	ENSMUSG00000041235	ENSMUST00000170391	protein_coding	34058	Chd7	chromodomain helicase DNA binding protein 7 [Source:MGI Symbol;Acc:MGI:2444748]	GO:0000166(nucleotide binding);GO:0000978(RNA polymerase II cis-regulatory region sequence-specific DNA binding);GO:0001501(skeletal system development);GO:0001568(blood vessel development);GO:0001701(in utero embryonic development);GO:0001974(blood vessel remodeling);GO:0003007(heart morphogenesis);GO:0003222(ventricular trabecula myocardium morphogenesis);GO:0003226(right ventricular compact my…	NA	ENSMUSG00000041235	2	267,64,	0,15827	-0.726	0.0380189	-0.865	Exon (ENSMUST00000127476/ENSMUSG00000041235, exon 3 of 3)	4	8751438	8867224	115787	1
chr4	9822810	9823111	302	ENSMUSG00000051279	ENSMUST00000057613	protein_coding	-21261	Gdf6	growth differentiation factor 6 [Source:MGI Symbol;Acc:MGI:95689]	GO:0005125(cytokine activity);GO:0005576(extracellular region);GO:0005615(extracellular space);GO:0006915(apoptotic process);GO:0007275(multicellular organism development);GO:0008083(growth factor activity);GO:0010862(positive regulation of pathway-restricted SMAD protein phosphorylation);GO:0030509(BMP signaling pathway);GO:0032332(positive regulation of chondrocyte differentiation);GO:0032924(a…	04060(Cytokine-cytokine receptor interaction);04350(TGF-beta signaling pathway);04390(Hippo signaling pathway)	ENSMUSG00000085558	1	301,	0	-0.742	0.0354813	1.32	Exon (ENSMUST00000138390/ENSMUSG00000085558, exon 3 of 3)	4	9844372	9862345	17974	1
chr4	15979267	15983992	4726	ENSMUSG00000028224	ENSMUST00000149069	protein_coding	21300	Nbn	nibrin [Source:MGI Symbol;Acc:MGI:1351625]	GO:0000077(DNA damage checkpoint);GO:0000723(telomere maintenance);GO:0000724(double-strand break repair via homologous recombination);GO:0000781(chromosome, telomeric region);GO:0000784(nuclear chromosome, telomeric region);GO:0001701(in utero embryonic development);GO:0001832(blastocyst growth);GO:0003678(DNA helicase activity);GO:0003684(damaged DNA binding);GO:0005515(protein binding);GO:0005…	03440(Homologous recombination);04218(Cellular senescence)	ENSMUSG00000028224	3	146,442,39,	0,2039,4686	-0.87	0.020893	0.311	Exon (ENSMUST00000029879/ENSMUSG00000028224, exon 10 of 16)	4	15957967	15981554	23588	1
chr4	21848001	21854140	6140	ENSMUSG00000028248	ENSMUST00000185001	nonsense_mediated_decay	0	Pnisr	PNN interacting serine/arginine-rich [Source:MGI Symbol;Acc:MGI:1913875]	GO:0005634(nucleus);GO:0005654(nucleoplasm);GO:0005829(cytosol);GO:0005886(plasma membrane);GO:0008150(biological_process);GO:0016607(nuclear speck);GO:0048786(presynaptic active zone)	NA	ENSMUSG00000028248	2	138,73,	0,6066	-0.763	0.0323594	-0.648	5' UTR	4	21848048	21873755	25708	1
chr4	22375760	22386242	10483	ENSMUSG00000077561	ENSMUST00000104373	snoRNA	-10328	Gm24607	predicted gene, 24607 [Source:MGI Symbol;Acc:MGI:5454384]	NA	NA	ENSMUSG00000040410	3	10,582,336,	0,735,10146	-1.22	0.0060256	-0.231	5' UTR	4	22396570	22396702	133	1
chr4	28817461	28821610	4150	ENSMUSG00000028289	ENSMUST00000136827	processed_transcript	2032	Epha7	Eph receptor A7 [Source:MGI Symbol;Acc:MGI:95276]	GO:0000166(nucleotide binding);GO:0001934(positive regulation of protein phosphorylation);GO:0004672(protein kinase activity);GO:0004713(protein tyrosine kinase activity);GO:0004714(transmembrane receptor protein tyrosine kinase activity);GO:0005003(ephrin receptor activity);GO:0005004(GPI-linked ephrin receptor activity);GO:0005005(transmembrane-ephrin receptor activity);GO:0005515(protein bindi…	04360(Axon guidance)	ENSMUSG00000028289	2	48,612,	0,3537	-2.1	0.000346737	-1.16	Exon (ENSMUST00000080934/ENSMUSG00000028289, exon 2 of 10)	4	28815429	28821199	5771	1
chr4	32023048	32023467	420	ENSMUSG00000082398	ENSMUST00000118472	processed_pseudogene	-28271	Gm11927	predicted gene 11927 [Source:MGI Symbol;Acc:MGI:3651638]	NA	NA	ENSMUSG00000028284	1	419,	0	-3.77	2.63027e-06	-0.771	3' UTR	4	32051738	32052914	1177	1
chr4	33943676	33943916	241	ENSMUSG00000044288	ENSMUST00000084736	protein_coding	17474	Cnr1	cannabinoid receptor 1 (brain) [Source:MGI Symbol;Acc:MGI:104615]	GO:0002866(positive regulation of acute inflammatory response to antigenic stimulus);GO:0004930(G protein-coupled receptor activity);GO:0004949(cannabinoid receptor activity);GO:0005515(protein binding);GO:0005737(cytoplasm);GO:0005739(mitochondrion);GO:0005741(mitochondrial outer membrane);GO:0005886(plasma membrane);GO:0007165(signal transduction);GO:0007186(G protein-coupled receptor signaling…	04015(Rap1 signaling pathway);04080(Neuroactive ligand-receptor interaction);04714(Thermogenesis);04723(Retrograde endocannabinoid signaling)	ENSMUSG00000044288	1	240,	0	-0.954	0.0151356	-1.94	Exon (ENSMUST00000057188/ENSMUSG00000044288, exon 2 of 2)	4	33926202	33948819	22618	1
chr4	41135832	41136012	181	ENSMUSG00000036241	ENSMUST00000040008	protein_coding	89	Ube2r2	ubiquitin-conjugating enzyme E2R 2 [Source:MGI Symbol;Acc:MGI:1914865]	GO:0000166(nucleotide binding);GO:0000209(protein polyubiquitination);GO:0004842(ubiquitin-protein transferase activity);GO:0005524(ATP binding);GO:0006511(ubiquitin-dependent protein catabolic process);GO:0006513(protein monoubiquitination);GO:0016567(protein ubiquitination);GO:0016740(transferase activity);GO:0061631(ubiquitin conjugating enzyme activity);GO:0070936(protein K48-linked ubiquitin…	04120(Ubiquitin mediated proteolysis)	ENSMUSG00000036241	1	180,	0	-0.808	0.0269153	-0.774	5' UTR	4	41135743	41193380	57638	1
chr4	42459056	42459267	212	ENSMUSG00000093909	ENSMUST00000098119	unprocessed_pseudogene	2091	Gm3883	predicted gene 3883 [Source:MGI Symbol;Acc:MGI:3823028]	NA	NA	ENSMUSG00000093909	1	211,	0	-0.856	0.0223872	2.13	Exon (ENSMUST00000098119/ENSMUSG00000093909, exon 4 of 4)	4	42456965	42461867	4903	1
chr4	42583964	42584144	181	ENSMUSG00000095258	ENSMUST00000238374	transcribed_unprocessed_pseudogene	2124	Gm10593	predicted gene 10593 [Source:MGI Symbol;Acc:MGI:3710526]	NA	NA	ENSMUSG00000095258	1	180,	0	-1.79	0.000912011	3.15	Exon (ENSMUST00000178906/ENSMUSG00000095258, exon 5 of 5)	4	42581840	42586871	5032	1
chr4	43566822	43567060	239	ENSMUSG00000028466	ENSMUST00000138623	retained_intron	807	Creb3	cAMP responsive element binding protein 3 [Source:MGI Symbol;Acc:MGI:99946]	GO:0000977(RNA polymerase II regulatory region sequence-specific DNA binding);GO:0000978(RNA polymerase II cis-regulatory region sequence-specific DNA binding);GO:0000981(DNA-binding transcription factor activity, RNA polymerase II-specific);GO:0001228(DNA-binding transcription activator activity, RNA polymerase II-specific);GO:0003700(DNA-binding transcription factor activity);GO:0005634(nucleus…	04022(cGMP-PKG signaling pathway);04024(cAMP signaling pathway);04151(PI3K-Akt signaling pathway);04152(AMPK signaling pathway);04211(Longevity regulating pathway);04261(Adrenergic signaling in cardiomyocytes);04668(TNF signaling pathway);04714(Thermogenesis);04725(Cholinergic synapse);04728(Dopaminergic synapse);04911(Insulin secretion);04915(Estrogen signaling pathway);04916(Melanogenesis);0491…	ENSMUSG00000028466	1	238,	0	-0.881	0.0199526	0.609	3' UTR	4	43566015	43566704	690	1
chr4	43690091	43690541	451	ENSMUSG00000078716	ENSMUST00000154112	processed_transcript	401	Tmem8b	transmembrane protein 8B [Source:MGI Symbol;Acc:MGI:2441680]	GO:0003674(molecular_function);GO:0005634(nucleus);GO:0005737(cytoplasm);GO:0005739(mitochondrion);GO:0005783(endoplasmic reticulum);GO:0005886(plasma membrane);GO:0007155(cell adhesion);GO:0007160(cell-matrix adhesion);GO:0009986(cell surface);GO:0016020(membrane);GO:0016021(integral component of membrane);GO:0040008(regulation of growth)	NA	ENSMUSG00000078716	1	450,	0	-2.97	2.69153e-05	0.914	3' UTR	4	43689690	43690496	807	1
chr4	44108834	44109013	180	ENSMUSG00000084274	ENSMUST00000120860	processed_transcript	-12880	Gm12504	predicted pseudogene 12504 [Source:MGI Symbol;Acc:MGI:3651567]	NA	NA	ENSMUSG00000087326	1	179,	0	-0.689	0.0446684	-2.52	Exon (ENSMUST00000146576/ENSMUSG00000087326, exon 2 of 2)	4	44121893	44124123	2231	1
chr4	44931106	44932215	1110	ENSMUSG00000035649	ENSMUST00000126968	nonsense_mediated_decay	5111	Zcchc7	zinc finger, CCHC domain containing 7 [Source:MGI Symbol;Acc:MGI:2442912]	GO:0003676(nucleic acid binding);GO:0005634(nucleus);GO:0005730(nucleolus);GO:0005829(cytosol);GO:0008150(biological_process);GO:0008270(zinc ion binding);GO:0046872(metal ion binding)	03018(RNA degradation)	ENSMUSG00000035649	1	1109,	0	-2.8	4.36516e-05	-0.414	3' UTR	4	44925995	44931362	5368	1
chr4	45013007	45013392	386	ENSMUSG00000070997	ENSMUST00000095105	antisense	177	1700055D18Rik	RIKEN cDNA 1700055D18 gene [Source:MGI Symbol;Acc:MGI:1920655]	NA	NA	ENSMUSG00000070997	1	385,	0	-0.764	0.0323594	1.3	Exon (ENSMUST00000186030/ENSMUSG00000070997, exon 1 of 1)	4	45012830	45014399	1570	1
chr4	45284201	45284800	600	ENSMUSG00000035601	ENSMUST00000044673	protein_coding	-12327	Trmt10b	tRNA methyltransferase 10B [Source:MGI Symbol;Acc:MGI:1917184]	GO:0000049(tRNA binding);GO:0005634(nucleus);GO:0005654(nucleoplasm);GO:0005739(mitochondrion);GO:0005829(cytosol);GO:0008168(methyltransferase activity);GO:0009019(tRNA (guanine-N1-)-methyltransferase activity);GO:0016740(transferase activity);GO:0030488(tRNA methylation);GO:0032259(methylation);GO:0052905(tRNA (guanine(9)-N(1))-methyltransferase activity);GO:0090646(mitochondrial tRNA processin…	NA	ENSMUSG00000035615	1	599,	0	-0.98	0.0138038	-1.73	Exon (ENSMUST00000044773/ENSMUSG00000035615, exon 16 of 16)	4	45297127	45316131	19005	1
chr4	45372962	45374610	1649	ENSMUSG00000035572	ENSMUST00000153803	protein_coding	2616	Dcaf10	DDB1 and CUL4 associated factor 10 [Source:MGI Symbol;Acc:MGI:2140179]	GO:0003674(molecular_function);GO:0005515(protein binding);GO:0008150(biological_process);GO:0016567(protein ubiquitination);GO:0080008(Cul4-RING E3 ubiquitin ligase complex)	NA	ENSMUSG00000035572	2	107,702,	0,946	-2.13	0.000323594	0.34	3' UTR	4	45370346	45375667	5322	1
chr4	48181591	48182071	481	ENSMUSG00000061455	ENSMUST00000064765	protein_coding	56656	Stx17	syntaxin 17 [Source:MGI Symbol;Acc:MGI:1914977]	GO:0000149(SNARE binding);GO:0000421(autophagosome membrane);GO:0005484(SNAP receptor activity);GO:0005737(cytoplasm);GO:0005739(mitochondrion);GO:0005776(autophagosome);GO:0005783(endoplasmic reticulum);GO:0005789(endoplasmic reticulum membrane);GO:0005793(endoplasmic reticulum-Golgi intermediate compartment);GO:0005829(cytosol);GO:0005886(plasma membrane);GO:0006886(intracellular protein transp…	04130(SNARE interactions in vesicular transport);04140(Autophagy - animal)	ENSMUSG00000061455	1	480,	0	-1.53	0.0020893	-0.392	3' UTR	4	48124935	48182231	57297	1
chr4	56806334	56806844	511	ENSMUSG00000038827	ENSMUST00000147763	nonsense_mediated_decay	3716	Abitram	actin binding transcription modulator [Source:MGI Symbol;Acc:MGI:2677850]	GO:0003779(actin binding);GO:0003785(actin monomer binding);GO:0005634(nucleus);GO:0016607(nuclear speck);GO:0030027(lamellipodium);GO:0030425(dendrite);GO:0030426(growth cone);GO:0030833(regulation of actin filament polymerization);GO:0032433(filopodium tip);GO:0042995(cell projection);GO:0048813(dendrite morphogenesis);GO:0051015(actin filament binding);GO:0051489(regulation of filopodium assem…	NA	ENSMUSG00000038827	1	510,	0	-0.724	0.0380189	0.39	3' UTR	4	56802618	56805947	3330	1
chr4	57854592	57894254	39663	ENSMUSG00000096195	ENSMUST00000179236	snRNA	0	Gm26138	predicted gene, 26138 [Source:MGI Symbol;Acc:MGI:5455915]	NA	NA	ENSMUSG00000089945	4	2445,179,39,1386,	0,28431,31696,38276	-5.47	2.88403e-08	-0.132	3' UTR	4	57877389	57877495	107	2
chr4	57854592	57894255	39664	ENSMUSG00000096195	ENSMUST00000179236	snRNA	0	Gm26138	predicted gene, 26138 [Source:MGI Symbol;Acc:MGI:5455915]	NA	NA	ENSMUSG00000038729	4	2445,179,39,1387,	0,28431,31696,38276	-5.12	7.07946e-08	-0.128	3' UTR	4	57877389	57877495	107	2
chr4	59610661	59612795	2135	ENSMUSG00000045071	ENSMUST00000070150	protein_coding	-13416	E130308A19Rik	RIKEN cDNA E130308A19 gene [Source:MGI Symbol;Acc:MGI:2442164]	GO:0008150(biological_process)	NA	ENSMUSG00000028383	2	214,114,	0,2020	-2.47	0.000114815	0.431	Exon (ENSMUST00000030078/ENSMUSG00000028383, exon 9 of 11)	4	59626211	59761439	135229	1
chr4	59617767	59617916	150	ENSMUSG00000045071	ENSMUST00000070150	protein_coding	-8295	E130308A19Rik	RIKEN cDNA E130308A19 gene [Source:MGI Symbol;Acc:MGI:2442164]	GO:0008150(biological_process)	NA	ENSMUSG00000028383	1	149,	0	-1.45	0.00269153	-0.453	3' UTR	4	59626211	59761439	135229	1
chr4	59752360	59753679	1320	ENSMUSG00000045071	ENSMUST00000221633	processed_transcript	19102	E130308A19Rik	RIKEN cDNA E130308A19 gene [Source:MGI Symbol;Acc:MGI:2442164]	GO:0008150(biological_process)	NA	ENSMUSG00000045071	1	1319,	0	-0.931	0.0165959	0.48	3' UTR	4	59733258	59753039	19782	1
chr4	62701196	62702744	1549	ENSMUSG00000059810	ENSMUST00000153875	protein_coding	501	Rgs3	regulator of G-protein signaling 3 [Source:MGI Symbol;Acc:MGI:1354734]	GO:0005096(GTPase activator activity);GO:0005515(protein binding);GO:0005634(nucleus);GO:0005737(cytoplasm);GO:0005886(plasma membrane);GO:0007165(signal transduction);GO:0007186(G protein-coupled receptor signaling pathway);GO:0009968(negative regulation of signal transduction);GO:0016020(membrane);GO:0043547(positive regulation of GTPase activity)	04360(Axon guidance)	ENSMUSG00000059810	2	4,685,	0,863	-5.49	2.69153e-08	0.521	3' UTR	4	62700695	62704001	3307	1
chr4	65155831	65176260	20430	ENSMUSG00000028370	ENSMUST00000084501	protein_coding	31657	Pappa	pregnancy-associated plasma protein A [Source:MGI Symbol;Acc:MGI:97479]	GO:0004175(endopeptidase activity);GO:0004222(metalloendopeptidase activity);GO:0005576(extracellular region);GO:0005615(extracellular space);GO:0006508(proteolysis);GO:0007565(female pregnancy);GO:0008233(peptidase activity);GO:0008237(metallopeptidase activity);GO:0016787(hydrolase activity);GO:0032354(response to follicle-stimulating hormone);GO:0046872(metal ion binding);GO:0051384(response t…	NA	ENSMUSG00000028370	2	848,52,	0,20377	-1.34	0.00389045	0.508	Exon (ENSMUST00000084501/ENSMUSG00000028370, exon 2 of 22)	4	65124174	65357509	233336	1
chr4	65351725	65352326	602	ENSMUSG00000028370	ENSMUST00000084501	protein_coding	227551	Pappa	pregnancy-associated plasma protein A [Source:MGI Symbol;Acc:MGI:97479]	GO:0004175(endopeptidase activity);GO:0004222(metalloendopeptidase activity);GO:0005576(extracellular region);GO:0005615(extracellular space);GO:0006508(proteolysis);GO:0007565(female pregnancy);GO:0008233(peptidase activity);GO:0008237(metallopeptidase activity);GO:0016787(hydrolase activity);GO:0032354(response to follicle-stimulating hormone);GO:0046872(metal ion binding);GO:0051384(response t…	NA	ENSMUSG00000028370	1	601,	0	-1.29	0.00467735	0.747	3' UTR	4	65124174	65357509	233336	1
chr4	66834033	66842070	8038	ENSMUSG00000039005	ENSMUST00000147008	processed_transcript	5831	Tlr4	toll-like receptor 4 [Source:MGI Symbol;Acc:MGI:96824]	GO:0000187(activation of MAPK activity);GO:0001530(lipopolysaccharide binding);GO:0001726(ruffle);GO:0001774(microglial cell activation);GO:0001875(lipopolysaccharide immune receptor activity);GO:0001891(phagocytic cup);GO:0002218(activation of innate immune response);GO:0002224(toll-like receptor signaling pathway);GO:0002322(B cell proliferation involved in immune response);GO:0002376(immune sy…	04064(NF-kappa B signaling pathway);04066(HIF-1 signaling pathway);04145(Phagosome);04151(PI3K-Akt signaling pathway);04217(Necroptosis);04620(Toll-like receptor signaling pathway);04621(NOD-like receptor signaling pathway);05132(Salmonella infection);05133(Pertussis);05134(Legionellosis);05140(Leishmaniasis);05142(Chagas disease (American trypanosomiasis));05144(Malaria);05145(Toxoplasmosis);051…	ENSMUSG00000039005	2	27,2842,	0,5195	-7.63	1.12202e-10	0.264	3' UTR	4	66828202	66839618	11417	1
chr4	80910913	80911509	597	ENSMUSG00000048706	ENSMUST00000055922	protein_coding	267	Lurap1l	leucine rich adaptor protein 1-like [Source:MGI Symbol;Acc:MGI:106510]	GO:0003674(molecular_function);GO:0005575(cellular_component);GO:0008150(biological_process);GO:0043123(positive regulation of I-kappaB kinase/NF-kappaB signaling)	NA	ENSMUSG00000048706	1	596,	0	-1.54	0.00204174	-0.683	5' UTR	4	80910646	80955628	44983	1
chr4	86825045	86826065	1021	ENSMUSG00000038024	ENSMUST00000128710	processed_transcript	47202	Dennd4c	DENN/MADD domain containing 4C [Source:MGI Symbol;Acc:MGI:1914769]	GO:0005085(guanyl-nucleotide exchange factor activity);GO:0005515(protein binding);GO:0005737(cytoplasm);GO:0005794(Golgi apparatus);GO:0005829(cytosol);GO:0005886(plasma membrane);GO:0015031(protein transport);GO:0016020(membrane);GO:0017112(Rab guanyl-nucleotide exchange factor activity);GO:0030659(cytoplasmic vesicle membrane);GO:0030904(retromer complex);GO:0031410(cytoplasmic vesicle);GO:003…	NA	ENSMUSG00000038024	1	1020,	0	-1.26	0.00524807	-0.182	Exon (ENSMUST00000045512/ENSMUSG00000038024, exon 23 of 26)	4	86777843	86781752	3910	1
chr4	86932096	86932666	571	ENSMUSG00000038007	ENSMUST00000135874	processed_transcript	1405	Acer2	alkaline ceramidase 2 [Source:MGI Symbol;Acc:MGI:1920932]	GO:0000139(Golgi membrane);GO:0001953(negative regulation of cell-matrix adhesion);GO:0005794(Golgi apparatus);GO:0006629(lipid metabolic process);GO:0006665(sphingolipid metabolic process);GO:0006672(ceramide metabolic process);GO:0006919(activation of cysteine-type endopeptidase activity involved in apoptotic process);GO:0006974(cellular response to DNA damage stimulus);GO:0008284(positive regu…	00600(Sphingolipid metabolism);04071(Sphingolipid signaling pathway)	ENSMUSG00000038007	1	570,	0	-1.55	0.00194984	0.962	Exon (ENSMUST00000128712/ENSMUSG00000038007, exon 6 of 6)	4	86930691	86934822	4132	1
chr4	98932945	98934916	1972	ENSMUSG00000028560	ENSMUST00000125104	protein_coding	4848	Usp1	ubiquitin specific peptidase 1 [Source:MGI Symbol;Acc:MGI:2385198]	GO:0001501(skeletal system development);GO:0004197(cysteine-type endopeptidase activity);GO:0004843(thiol-dependent ubiquitin-specific protease activity);GO:0005634(nucleus);GO:0005654(nucleoplasm);GO:0005829(cytosol);GO:0006281(DNA repair);GO:0006282(regulation of DNA repair);GO:0006508(proteolysis);GO:0006511(ubiquitin-dependent protein catabolic process);GO:0006974(cellular response to DNA dam…	03460(Fanconi anemia pathway)	ENSMUSG00000028560	2	80,847,	0,1124	-1.51	0.00223872	0.386	3' UTR	4	98928097	98930881	2785	1
chr4	102255103	102255404	302	ENSMUSG00000028525	ENSMUST00000174186	nonsense_mediated_decay	0	Pde4b	phosphodiesterase 4B, cAMP specific [Source:MGI Symbol;Acc:MGI:99557]	GO:0000930(gamma-tubulin complex);GO:0001780(neutrophil homeostasis);GO:0004114(3',5'-cyclic-nucleotide phosphodiesterase activity);GO:0004115(3',5'-cyclic-AMP phosphodiesterase activity);GO:0005515(protein binding);GO:0005634(nucleus);GO:0005737(cytoplasm);GO:0005813(centrosome);GO:0005829(cytosol);GO:0005891(voltage-gated calcium channel complex);GO:0006198(cAMP catabolic process);GO:0007165(si…	00230(Purine metabolism);04024(cAMP signaling pathway);04928(Parathyroid hormone synthesis, secretion and action);05032(Morphine addiction)	ENSMUSG00000028525	1	301,	0	-0.988	0.0134896	1.52	5' UTR	4	102255230	102506038	250809	1
chr4	102968248	102970180	1933	ENSMUSG00000028524	ENSMUST00000140676	processed_transcript	5892	Sgip1	SH3-domain GRB2-like (endophilin) interacting protein 1 [Source:MGI Symbol;Acc:MGI:1920344]	GO:0002021(response to dietary excess);GO:0005515(protein binding);GO:0005543(phospholipid binding);GO:0005737(cytoplasm);GO:0005856(cytoskeleton);GO:0005886(plasma membrane);GO:0005905(clathrin-coated pit);GO:0006897(endocytosis);GO:0008017(microtubule binding);GO:0008092(cytoskeletal protein binding);GO:0015631(tubulin binding);GO:0016020(membrane);GO:0017124(SH3 domain binding);GO:0030122(AP-2…	NA	ENSMUSG00000028524	2	87,124,	0,1808	-0.956	0.0151356	-1.4	3' UTR	4	102962356	102967914	5559	1
chr4	103313811	103319396	5586	ENSMUSG00000035069	ENSMUST00000035780	protein_coding	0	Oma1	OMA1 zinc metallopeptidase [Source:MGI Symbol;Acc:MGI:1914263]	GO:0002024(diet induced thermogenesis);GO:0004222(metalloendopeptidase activity);GO:0005739(mitochondrion);GO:0005743(mitochondrial inner membrane);GO:0006006(glucose metabolic process);GO:0006508(proteolysis);GO:0006515(protein quality control for misfolded or incompletely synthesized proteins);GO:0006629(lipid metabolic process);GO:0007005(mitochondrion organization);GO:0008233(peptidase activi…	NA	ENSMUSG00000035069	2	72,375,	0,5210	-0.783	0.0301995	-0.386	5' UTR	4	103313812	103366443	52632	1
chr4	107178636	107178727	92	ENSMUSG00000028618	ENSMUST00000141013	retained_intron	0	Tmem59	transmembrane protein 59 [Source:MGI Symbol;Acc:MGI:1929278]	GO:0000137(Golgi cis cisterna);GO:0000138(Golgi trans cisterna);GO:0000139(Golgi membrane);GO:0004175(endopeptidase activity);GO:0005764(lysosome);GO:0005765(lysosomal membrane);GO:0005768(endosome);GO:0005770(late endosome);GO:0005794(Golgi apparatus);GO:0005797(Golgi medial cisterna);GO:0005886(plasma membrane);GO:0006508(proteolysis);GO:0006914(autophagy);GO:0010508(positive regulation of auto…	NA	ENSMUSG00000028618	1	91,	0	-1.12	0.00831764	-0.437	5' UTR	4	107178667	107190890	12224	1
chr4	107789593	107789891	299	ENSMUSG00000087289	ENSMUST00000132609	lincRNA	1744	4933424M12Rik	RIKEN cDNA 4933424M12 gene [Source:MGI Symbol;Acc:MGI:1914798]	NA	NA	ENSMUSG00000087289	1	298,	0	-0.776	0.030903	3.02	Exon (ENSMUST00000203451/ENSMUSG00000087289, exon 3 of 3)	4	107787849	107789921	2073	1
chr4	115877040	115878356	1317	ENSMUSG00000028708	ENSMUST00000135209	processed_transcript	2269	Mknk1	MAP kinase-interacting serine/threonine kinase 1 [Source:MGI Symbol;Acc:MGI:894316]	GO:0000166(nucleotide binding);GO:0004672(protein kinase activity);GO:0004674(protein serine/threonine kinase activity);GO:0005524(ATP binding);GO:0005654(nucleoplasm);GO:0006468(protein phosphorylation);GO:0018105(peptidyl-serine phosphorylation);GO:0035556(intracellular signal transduction)	04010(MAPK signaling pathway);04066(HIF-1 signaling pathway);04910(Insulin signaling pathway)	ENSMUSG00000028708	2	12,407,	0,909	-1.49	0.00239883	0.435	3' UTR	4	115874771	115877052	2282	1
chr4	116221617	116221708	92	ENSMUSG00000028698	ENSMUST00000147292	protein_coding	0	Pik3r3	phosphoinositide-3-kinase regulatory subunit 3 [Source:MGI Symbol;Acc:MGI:109277]	GO:0001784(phosphotyrosine residue binding);GO:0001934(positive regulation of protein phosphorylation);GO:0002042(cell migration involved in sprouting angiogenesis);GO:0005515(protein binding);GO:0005942(phosphatidylinositol 3-kinase complex);GO:0008286(insulin receptor signaling pathway);GO:0010628(positive regulation of gene expression);GO:0043491(protein kinase B signaling);GO:0043551(regulati…	01521(EGFR tyrosine kinase inhibitor resistance);01522(Endocrine resistance);01524(Platinum drug resistance);04012(ErbB signaling pathway);04014(Ras signaling pathway);04015(Rap1 signaling pathway);04024(cAMP signaling pathway);04062(Chemokine signaling pathway);04066(HIF-1 signaling pathway);04068(FoxO signaling pathway);04070(Phosphatidylinositol signaling system);04071(Sphingolipid signaling p…	ENSMUSG00000028698	1	91,	0	-0.908	0.018197	0.929	5' UTR	4	116221618	116259576	37959	1
chr4	116221767	116221828	62	ENSMUSG00000028698	ENSMUST00000106490	protein_coding	71	Pik3r3	phosphoinositide-3-kinase regulatory subunit 3 [Source:MGI Symbol;Acc:MGI:109277]	GO:0001784(phosphotyrosine residue binding);GO:0001934(positive regulation of protein phosphorylation);GO:0002042(cell migration involved in sprouting angiogenesis);GO:0005515(protein binding);GO:0005942(phosphatidylinositol 3-kinase complex);GO:0008286(insulin receptor signaling pathway);GO:0010628(positive regulation of gene expression);GO:0043491(protein kinase B signaling);GO:0043551(regulati…	01521(EGFR tyrosine kinase inhibitor resistance);01522(Endocrine resistance);01524(Platinum drug resistance);04012(ErbB signaling pathway);04014(Ras signaling pathway);04015(Rap1 signaling pathway);04024(cAMP signaling pathway);04062(Chemokine signaling pathway);04066(HIF-1 signaling pathway);04068(FoxO signaling pathway);04070(Phosphatidylinositol signaling system);04071(Sphingolipid signaling p…	ENSMUSG00000028698	1	61,	0	-1.71	0.0011749	0.915	5' UTR	4	116221696	116299841	78146	1
chr4	116532772	116538153	5382	ENSMUSG00000087299	ENSMUST00000138426	antisense	-13587	Gm12953	predicted gene 12953 [Source:MGI Symbol;Acc:MGI:3649497]	NA	NA	ENSMUSG00000028696	2	6,354,	0,5027	-1.54	0.00204174	-0.752	3' UTR	4	116551740	116552627	888	1
chr4	116552143	116552569	427	ENSMUSG00000087299	ENSMUST00000138426	antisense	403	Gm12953	predicted gene 12953 [Source:MGI Symbol;Acc:MGI:3649497]	NA	NA	ENSMUSG00000087299	2	204,85,	0,341	-0.915	0.0177828	-1.15	Exon (ENSMUST00000138426/ENSMUSG00000087299, exon 1 of 2)	4	116551740	116552627	888	1
chr4	116599996	116600176	181	ENSMUSG00000034035	ENSMUST00000148260	processed_transcript	1504	Ccdc17	coiled-coil domain containing 17 [Source:MGI Symbol;Acc:MGI:1915667]	GO:0003674(molecular_function);GO:0005575(cellular_component);GO:0008150(biological_process)	NA	ENSMUSG00000034035	1	180,	0	-0.741	0.0354813	2.29	3' UTR	4	116598492	116599164	673	1
chr4	118361329	118361569	241	ENSMUSG00000006395	ENSMUST00000132882	retained_intron	7	Hyi	hydroxypyruvate isomerase (putative) [Source:MGI Symbol;Acc:MGI:1915430]	GO:0008903(hydroxypyruvate isomerase activity);GO:0016853(isomerase activity)	NA	ENSMUSG00000006395	1	240,	0	-2.93	2.95121e-05	-1.47	Exon (ENSMUST00000132882/ENSMUSG00000006395, exon 1 of 5)	4	118361322	118362495	1174	1
chr4	124658864	124659462	599	ENSMUSG00000090125	ENSMUST00000053491	protein_coding	2057	Pou3f1	POU domain, class 3, transcription factor 1 [Source:MGI Symbol;Acc:MGI:101896]	GO:0000981(DNA-binding transcription factor activity, RNA polymerase II-specific);GO:0001228(DNA-binding transcription activator activity, RNA polymerase II-specific);GO:0003677(DNA binding);GO:0003700(DNA-binding transcription factor activity);GO:0005634(nucleus);GO:0005654(nucleoplasm);GO:0005667(transcription factor complex);GO:0006355(regulation of transcription, DNA-templated);GO:0006357(reg…	NA	ENSMUSG00000090125	1	598,	0	-0.83	0.0245471	-2.32	3' UTR	4	124656807	124660655	3849	1
chr4	124719143	124719318	176	ENSMUSG00000083104	ENSMUST00000119850	processed_pseudogene	144	Gm12917	predicted gene 12917 [Source:MGI Symbol;Acc:MGI:3652006]	NA	NA	ENSMUSG00000083104	1	175,	0	-1.31	0.00436516	-1.46	Exon (ENSMUST00000119850/ENSMUSG00000083104, exon 1 of 1)	4	124718999	124719637	639	1
chr4	124804661	124805321	661	ENSMUSG00000028890	ENSMUST00000175875	protein_coding	1983	Mtf1	metal response element binding transcription factor 1 [Source:MGI Symbol;Acc:MGI:101786]	GO:0000977(RNA polymerase II regulatory region sequence-specific DNA binding);GO:0000978(RNA polymerase II cis-regulatory region sequence-specific DNA binding);GO:0000981(DNA-binding transcription factor activity, RNA polymerase II-specific);GO:0000987(cis-regulatory region sequence-specific DNA binding);GO:0001228(DNA-binding transcription activator activity, RNA polymerase II-specific);GO:00036…	NA	ENSMUSG00000028890	1	660,	0	-1.4	0.00323594	-0.519	5' UTR	4	124802678	124804740	2063	1
chr4	125109315	125109615	301	ENSMUSG00000028863	ENSMUST00000155212	retained_intron	1339	Meaf6	MYST/Esa1-associated factor 6 [Source:MGI Symbol;Acc:MGI:1917338]	GO:0000123(histone acetyltransferase complex);GO:0000775(chromosome, centromeric region);GO:0000776(kinetochore);GO:0000777(condensed chromosome kinetochore);GO:0005634(nucleus);GO:0005694(chromosome);GO:0005730(nucleolus);GO:0006325(chromatin organization);GO:0016573(histone acetylation);GO:0035267(NuA4 histone acetyltransferase complex);GO:0043968(histone H2A acetylation);GO:0043972(histone H3-…	NA	ENSMUSG00000028863	1	300,	0	-1.53	0.0020893	0.574	3' UTR	4	125107976	125109428	1453	1
chr4	126262354	126272764	10411	ENSMUSG00000028847	ENSMUST00000126786	processed_transcript	0	Trappc3	trafficking protein particle complex 3 [Source:MGI Symbol;Acc:MGI:1351486]	GO:0000139(Golgi membrane);GO:0005515(protein binding);GO:0005783(endoplasmic reticulum);GO:0005794(Golgi apparatus);GO:0005829(cytosol);GO:0006888(endoplasmic reticulum to Golgi vesicle-mediated transport);GO:0006891(intra-Golgi vesicle-mediated transport);GO:0016192(vesicle-mediated transport);GO:0030008(TRAPP complex);GO:0033106(cis-Golgi network membrane);GO:0048193(Golgi vesicle transport)	NA	ENSMUSG00000028847	2	183,87,	0,10323	-1.46	0.00263027	-0.654	5' UTR	4	126262400	126273475	11076	1
chr4	126566147	126566418	272	ENSMUSG00000042489	ENSMUST00000126512	protein_coding	-137	Clspn	claspin [Source:MGI Symbol;Acc:MGI:2445153]	GO:0000076(DNA replication checkpoint);GO:0000077(DNA damage checkpoint);GO:0000217(DNA secondary structure binding);GO:0003677(DNA binding);GO:0005634(nucleus);GO:0005654(nucleoplasm);GO:0005694(chromosome);GO:0005794(Golgi apparatus);GO:0006281(DNA repair);GO:0006974(cellular response to DNA damage stimulus);GO:0007049(cell cycle);GO:0007095(mitotic G2 DNA damage checkpoint);GO:0010997(anaphase…	NA	ENSMUSG00000042489	1	271,	0	-0.662	0.0489779	1.81	Exon (ENSMUST00000048391/ENSMUSG00000042489, exon 8 of 26)	4	126566555	126577748	11194	1
chr4	126853404	126853615	212	ENSMUSG00000028830	ENSMUST00000125225	processed_transcript	2887	AU040320	expressed sequence AU040320 [Source:MGI Symbol;Acc:MGI:2140475]	GO:0000139(Golgi membrane);GO:0001675(acrosome assembly);GO:0001764(neuron migration);GO:0003674(molecular_function);GO:0005730(nucleolus);GO:0005794(Golgi apparatus);GO:0005802(trans-Golgi network);GO:0005886(plasma membrane);GO:0007283(spermatogenesis);GO:0010996(response to auditory stimulus);GO:0016020(membrane);GO:0016021(integral component of membrane);GO:0019065(receptor-mediated endocytos…	NA	ENSMUSG00000028830	1	211,	0	-0.903	0.0186209	-0.342	3' UTR	4	126850517	126853551	3035	1
chr4	128767653	128768282	630	ENSMUSG00000028794	ENSMUST00000030585	protein_coding	8395	A3galt2	alpha 1,3-galactosyltransferase 2 (isoglobotriaosylceramide synthase) [Source:MGI Symbol;Acc:MGI:2685279]	GO:0001962(alpha-1,3-galactosyltransferase activity);GO:0005794(Golgi apparatus);GO:0005975(carbohydrate metabolic process);GO:0006688(glycosphingolipid biosynthetic process);GO:0016020(membrane);GO:0016021(integral component of membrane);GO:0016740(transferase activity);GO:0016757(transferase activity, transferring glycosyl groups);GO:0016758(transferase activity, transferring hexosyl groups);GO…	00603(Glycosphingolipid biosynthesis - globo and isoglobo series)	ENSMUSG00000028794	1	629,	0	-1.42	0.00301995	1.36	3' UTR	4	128759258	128769298	10041	1
chr4	129354276	129354427	152	ENSMUSG00000057572	ENSMUST00000140272	retained_intron	10336	Zbtb8os	zinc finger and BTB domain containing 8 opposite strand [Source:MGI Symbol;Acc:MGI:1914356]	GO:0003674(molecular_function);GO:0006388(tRNA splicing, via endonucleolytic cleavage and ligation);GO:0008033(tRNA processing);GO:0046872(metal ion binding);GO:0072669(tRNA-splicing ligase complex)	NA	ENSMUSG00000057572	1	151,	0	-1.05	0.0107152	-1.02	3' UTR	4	129343940	129346930	2991	1
chr4	129461640	129465282	3643	ENSMUSG00000040859	ENSMUST00000149587	processed_transcript	0	Bsdc1	BSD domain containing 1 [Source:MGI Symbol;Acc:MGI:1913466]	GO:0003674(molecular_function);GO:0005575(cellular_component);GO:0008150(biological_process)	NA	ENSMUSG00000040859	4	65,167,45,53,	0,195,2901,3589	-0.749	0.0338844	0.668	5' UTR	4	129461672	129466990	5319	1
chr4	132776748	132776928	181	ENSMUSG00000028884	ENSMUST00000156968	protein_coding	1620	Rpa2	replication protein A2 [Source:MGI Symbol;Acc:MGI:1339939]	GO:0000723(telomere maintenance);GO:0000724(double-strand break repair via homologous recombination);GO:0000781(chromosome, telomeric region);GO:0000785(chromatin);GO:0003677(DNA binding);GO:0003684(damaged DNA binding);GO:0003697(single-stranded DNA binding);GO:0005634(nucleus);GO:0005654(nucleoplasm);GO:0005662(DNA replication factor A complex);GO:0006260(DNA replication);GO:0006281(DNA repair)…	03030(DNA replication);03420(Nucleotide excision repair);03430(Mismatch repair);03440(Homologous recombination);03460(Fanconi anemia pathway)	ENSMUSG00000028884	1	180,	0	-1.14	0.00794328	-1.29	3' UTR	4	132775128	132777162	2035	1
chr4	133061661	133062859	1199	ENSMUSG00000037692	ENSMUST00000148518	processed_transcript	-3390	Ahdc1	AT hook, DNA binding motif, containing 1 [Source:MGI Symbol;Acc:MGI:2444218]	GO:0003674(molecular_function);GO:0003677(DNA binding);GO:0005575(cellular_component);GO:0008150(biological_process)	NA	ENSMUSG00000037692	1	1198,	0	-2.07	0.000389045	0.227	Exon (ENSMUST00000105915/ENSMUSG00000037692, exon 6 of 7)	4	133066249	133072063	5815	1
chr4	133422146	133422984	839	ENSMUSG00000028854	ENSMUST00000141658	processed_transcript	2174	Slc9a1	solute carrier family 9 (sodium/hydrogen exchanger), member 1 [Source:MGI Symbol;Acc:MGI:102462]	GO:0002026(regulation of the force of heart contraction);GO:0005516(calmodulin binding);GO:0005654(nucleoplasm);GO:0005737(cytoplasm);GO:0005739(mitochondrion);GO:0005783(endoplasmic reticulum);GO:0005789(endoplasmic reticulum membrane);GO:0005886(plasma membrane);GO:0005887(integral component of plasma membrane);GO:0006811(ion transport);GO:0006812(cation transport);GO:0006814(sodium ion transpo…	04024(cAMP signaling pathway);04260(Cardiac muscle contraction);04261(Adrenergic signaling in cardiomyocytes);04371(Apelin signaling pathway);04810(Regulation of actin cytoskeleton);04919(Thyroid hormone signaling pathway);04970(Salivary secretion);04971(Gastric acid secretion);04972(Pancreatic secretion);04976(Bile secretion);05205(Proteoglycans in cancer)	ENSMUSG00000028854	1	838,	0	-1.42	0.00301995	-0.206	3' UTR	4	133419972	133422320	2349	1
chr4	134244407	134244737	331	ENSMUSG00000086322	ENSMUST00000134320	processed_transcript	424	E130218I03Rik	RIKEN cDNA E130218I03 gene [Source:MGI Symbol;Acc:MGI:3528958]	GO:0016020(membrane);GO:0016021(integral component of membrane)	NA	ENSMUSG00000086322	1	330,	0	-0.819	0.025704	-0.778	3' UTR	4	134243983	134245277	1295	1
chr4	134426217	134427054	838	ENSMUSG00000037366	ENSMUST00000145626	processed_transcript	23247	Pafah2	platelet-activating factor acetylhydrolase 2 [Source:MGI Symbol;Acc:MGI:2140321]	GO:0003847(1-alkyl-2-acetylglycerophosphocholine esterase activity);GO:0005737(cytoplasm);GO:0005783(endoplasmic reticulum);GO:0005789(endoplasmic reticulum membrane);GO:0006629(lipid metabolic process);GO:0016020(membrane);GO:0016042(lipid catabolic process);GO:0016787(hydrolase activity);GO:0043066(negative regulation of apoptotic process)	00565(Ether lipid metabolism)	ENSMUSG00000037366	1	837,	0	-1.98	0.000512861	-0.398	3' UTR	4	134402970	134422532	19563	1
chr4	135858876	135859117	242	ENSMUSG00000028676	ENSMUST00000149878	processed_transcript	-2671	Srsf10	serine and arginine-rich splicing factor 10 [Source:MGI Symbol;Acc:MGI:1333805]	GO:0000375(RNA splicing, via transesterification reactions);GO:0000381(regulation of alternative mRNA splicing, via spliceosome);GO:0000398(mRNA splicing, via spliceosome);GO:0003676(nucleic acid binding);GO:0003723(RNA binding);GO:0005634(nucleus);GO:0005654(nucleoplasm);GO:0005737(cytoplasm);GO:0005829(cytosol);GO:0006355(regulation of transcription, DNA-templated);GO:0006376(mRNA splice site s…	03040(Spliceosome)	ENSMUSG00000028676	1	241,	0	-1.23	0.0057544	-0.884	Exon (ENSMUST00000030438/ENSMUSG00000028676, exon 3 of 7)	4	135861788	135863663	1876	1
chr4	138311970	138312568	599	ENSMUSG00000028757	ENSMUST00000030538	protein_coding	7240	Ddost	dolichyl-di-phosphooligosaccharide-protein glycotransferase [Source:MGI Symbol;Acc:MGI:1194508]	GO:0005783(endoplasmic reticulum);GO:0005789(endoplasmic reticulum membrane);GO:0006486(protein glycosylation);GO:0006487(protein N-linked glycosylation);GO:0008047(enzyme activator activity);GO:0008250(oligosaccharyltransferase complex);GO:0016020(membrane);GO:0016021(integral component of membrane);GO:0018279(protein N-linked glycosylation via asparagine);GO:0031647(regulation of protein stabil…	00510(N-Glycan biosynthesis);04141(Protein processing in endoplasmic reticulum)	ENSMUSG00000028757	1	598,	0	-3.41	7.58578e-06	-0.32	3' UTR	4	138304730	138312628	7899	1
chr4	138439638	138440176	539	ENSMUSG00000041241	ENSMUST00000105815	protein_coding	4915	Mul1	mitochondrial ubiquitin ligase activator of NFKB 1 [Source:MGI Symbol;Acc:MGI:1915600]	GO:0000266(mitochondrial fission);GO:0004842(ubiquitin-protein transferase activity);GO:0005739(mitochondrion);GO:0005741(mitochondrial outer membrane);GO:0005777(peroxisome);GO:0006915(apoptotic process);GO:0006919(activation of cysteine-type endopeptidase activity involved in apoptotic process);GO:0006996(organelle organization);GO:0007257(activation of JUN kinase activity);GO:0010637(negative …	NA	ENSMUSG00000041241	1	538,	0	-0.661	0.0489779	0.268	3' UTR	4	138434723	138439011	4289	1
chr4	138442055	138442116	62	ENSMUSG00000041241	ENSMUST00000105815	protein_coding	7332	Mul1	mitochondrial ubiquitin ligase activator of NFKB 1 [Source:MGI Symbol;Acc:MGI:1915600]	GO:0000266(mitochondrial fission);GO:0004842(ubiquitin-protein transferase activity);GO:0005739(mitochondrion);GO:0005741(mitochondrial outer membrane);GO:0005777(peroxisome);GO:0006915(apoptotic process);GO:0006919(activation of cysteine-type endopeptidase activity involved in apoptotic process);GO:0006996(organelle organization);GO:0007257(activation of JUN kinase activity);GO:0010637(negative …	NA	ENSMUSG00000041241	1	61,	0	-0.665	0.0489779	0.782	3' UTR	4	138434723	138439011	4289	1
chr4	138457379	138457827	449	ENSMUSG00000046447	ENSMUST00000050918	protein_coding	3065	Camk2n1	calcium/calmodulin-dependent protein kinase II inhibitor 1 [Source:MGI Symbol;Acc:MGI:1913509]	GO:0003084(positive regulation of systemic arterial blood pressure);GO:0004860(protein kinase inhibitor activity);GO:0006469(negative regulation of protein kinase activity);GO:0008285(negative regulation of cell population proliferation);GO:0008427(calcium-dependent protein kinase inhibitor activity);GO:0010628(positive regulation of gene expression);GO:0014069(postsynaptic density);GO:0019901(pr…	NA	ENSMUSG00000046447	1	448,	0	-2.28	0.000204174	0.343	3' UTR	4	138454314	138460123	5810	1
chr4	141302511	141308812	6302	ENSMUSG00000006445	ENSMUST00000145523	processed_transcript	-82	Epha2	Eph receptor A2 [Source:MGI Symbol;Acc:MGI:95278]	GO:0000166(nucleotide binding);GO:0001501(skeletal system development);GO:0001525(angiogenesis);GO:0001568(blood vessel development);GO:0001570(vasculogenesis);GO:0001649(osteoblast differentiation);GO:0001818(negative regulation of cytokine production);GO:0002043(blood vessel endothelial cell proliferation involved in sprouting angiogenesis);GO:0004672(protein kinase activity);GO:0004713(protein…	04010(MAPK signaling pathway);04014(Ras signaling pathway);04015(Rap1 signaling pathway);04151(PI3K-Akt signaling pathway);04360(Axon guidance)	ENSMUSG00000006445	3	4,68,408,	0,4002,5893	-1.27	0.00501187	-0.569	Exon (ENSMUST00000006614/ENSMUSG00000006445, exon 2 of 17)	4	141308894	141310958	2065	1
chr4	141328454	141329234	781	ENSMUSG00000006445	ENSMUST00000149002	processed_transcript	11541	Epha2	Eph receptor A2 [Source:MGI Symbol;Acc:MGI:95278]	GO:0000166(nucleotide binding);GO:0001501(skeletal system development);GO:0001525(angiogenesis);GO:0001568(blood vessel development);GO:0001570(vasculogenesis);GO:0001649(osteoblast differentiation);GO:0001818(negative regulation of cytokine production);GO:0002043(blood vessel endothelial cell proliferation involved in sprouting angiogenesis);GO:0004672(protein kinase activity);GO:0004713(protein…	04010(MAPK signaling pathway);04014(Ras signaling pathway);04015(Rap1 signaling pathway);04151(PI3K-Akt signaling pathway);04360(Axon guidance)	ENSMUSG00000006445	1	780,	0	-2.08	0.000380189	-0.662	3' UTR	4	141316913	141320901	3989	1
chr4	145828571	145829674	1104	ENSMUSG00000084350	ENSMUST00000122051	unprocessed_pseudogene	3334	Znf41-ps	ZNF41, pseudogene [Source:MGI Symbol;Acc:MGI:1917255]	NA	NA	ENSMUSG00000084350	1	1103,	0	-0.741	0.0354813	0.591	Exon (ENSMUST00000122051/ENSMUSG00000084350, exon 3 of 3)	4	145825237	145829942	4706	1
chr4	147179209	147180371	1163	ENSMUSG00000095054	ENSMUST00000118508	processed_pseudogene	-7337	Gm13146	predicted gene 13146 [Source:MGI Symbol;Acc:MGI:3651742]	NA	NA	ENSMUSG00000067916	1	1162,	0	-1.15	0.00758578	0.615	3' UTR	4	147187708	147188487	780	1
chr4	148055085	148056074	990	ENSMUSG00000029009	ENSMUST00000156113	nonsense_mediated_decay	2407	Mthfr	methylenetetrahydrofolate reductase [Source:MGI Symbol;Acc:MGI:106639]	GO:0001666(response to hypoxia);GO:0001843(neural tube closure);GO:0003824(catalytic activity);GO:0004489(methylenetetrahydrofolate reductase (NAD(P)H) activity);GO:0005829(cytosol);GO:0006555(methionine metabolic process);GO:0006730(one-carbon metabolic process);GO:0008152(metabolic process);GO:0009086(methionine biosynthetic process);GO:0016491(oxidoreductase activity);GO:0031060(regulation of …	00670(One carbon pool by folate);01523(Antifolate resistance)	ENSMUSG00000029009	2	19,702,	0,287	-0.827	0.0251189	0.214	3' UTR	4	148052678	148059548	6871	1
chr4	148929381	148932866	3486	ENSMUSG00000028977	ENSMUST00000139806	protein_coding	-248	Casz1	castor zinc finger 1 [Source:MGI Symbol;Acc:MGI:1196251]	GO:0003676(nucleic acid binding);GO:0003677(DNA binding);GO:0005634(nucleus);GO:0005654(nucleoplasm);GO:0005829(cytosol);GO:0006355(regulation of transcription, DNA-templated);GO:0007275(multicellular organism development);GO:0043231(intracellular membrane-bounded organelle);GO:0045664(regulation of neuron differentiation);GO:0045665(negative regulation of neuron differentiation);GO:0045893(posit…	NA	ENSMUSG00000028977	2	101,109,	0,3376	-0.816	0.0263027	0.828	Exon (ENSMUST00000094464/ENSMUSG00000028977, exon 5 of 16)	4	148933114	148940511	7398	1
chr4	148960386	148961680	1295	ENSMUSG00000086740	ENSMUST00000153443	antisense	26	Gm17029	predicted gene 17029 [Source:MGI Symbol;Acc:MGI:4937856]	NA	NA	ENSMUSG00000086740	2	36,295,	0,999	-1.75	0.00104713	-0.553	Exon (ENSMUST00000145143/ENSMUSG00000086740, exon 1 of 3)	4	148960360	148966998	6639	1
chr4	152114829	152115400	572	ENSMUSG00000024793	ENSMUST00000025706	protein_coding	-534	Tnfrsf25	tumor necrosis factor receptor superfamily, member 25 [Source:MGI Symbol;Acc:MGI:1934667]	GO:0005515(protein binding);GO:0005886(plasma membrane);GO:0006915(apoptotic process);GO:0007165(signal transduction);GO:0016020(membrane);GO:0016021(integral component of membrane)	04060(Cytokine-cytokine receptor interaction)	ENSMUSG00000039713	1	571,	0	-4.09	1.09648e-06	0.571	3' UTR	4	152115934	152120119	4186	1
chr4	155996371	155999491	3121	ENSMUSG00000029076	ENSMUST00000124872	retained_intron	0	Sdf4	stromal cell derived factor 4 [Source:MGI Symbol;Acc:MGI:108079]	GO:0005509(calcium ion binding);GO:0005737(cytoplasm);GO:0005770(late endosome);GO:0005783(endoplasmic reticulum);GO:0005794(Golgi apparatus);GO:0005796(Golgi lumen);GO:0005886(plasma membrane);GO:0009650(UV protection);GO:0017156(calcium-ion regulated exocytosis);GO:0021549(cerebellum development);GO:0042802(identical protein binding);GO:0045444(fat cell differentiation);GO:0045471(response to e…	NA	ENSMUSG00000029076	2	147,94,	0,3026	-5.48	2.81838e-08	-0.398	Exon (ENSMUST00000105579/ENSMUSG00000029076, exon 3 of 8)	4	155999448	156000985	1538	1
chr4	156010792	156011092	301	ENSMUSG00000029076	ENSMUST00000149971	retained_intron	2282	Sdf4	stromal cell derived factor 4 [Source:MGI Symbol;Acc:MGI:108079]	GO:0005509(calcium ion binding);GO:0005737(cytoplasm);GO:0005770(late endosome);GO:0005783(endoplasmic reticulum);GO:0005794(Golgi apparatus);GO:0005796(Golgi lumen);GO:0005886(plasma membrane);GO:0009650(UV protection);GO:0017156(calcium-ion regulated exocytosis);GO:0021549(cerebellum development);GO:0042802(identical protein binding);GO:0045444(fat cell differentiation);GO:0045471(response to e…	NA	ENSMUSG00000029076	1	300,	0	-2.57	8.51138e-05	-0.769	3' UTR	4	156008510	156009857	1348	1
chr4	156203419	156204139	721	ENSMUSG00000078349	ENSMUST00000105140	processed_transcript	115	AW011738	expressed sequence AW011738 [Source:MGI Symbol;Acc:MGI:2140540]	NA	NA	ENSMUSG00000078349	1	720,	0	-1.48	0.00245471	0.598	Exon (ENSMUST00000238370/ENSMUSG00000078349, exon 1 of 2)	4	156203304	156205151	1848	1
chr4	6688089	6688420	332	ENSMUSG00000086052	ENSMUST00000137749	antisense	0	Gm11802	predicted gene 11802 [Source:MGI Symbol;Acc:MGI:3650651]	NA	NA	ENSMUSG00000041272	1	331,	0	-0.951	0.0154882	1.99	3' UTR	4	6688169	6704160	15992	1
chr4	9452589	9452680	92	ENSMUSG00000087564	ENSMUST00000155578	antisense	-5481	Gm11817	predicted gene 11817 [Source:MGI Symbol;Acc:MGI:3650295]	NA	NA	ENSMUSG00000028207	1	91,	0	-1.17	0.00724436	0.606	3' UTR	4	9431961	9447199	15239	2
chr4	14810066	14810397	332	ENSMUSG00000023151	ENSMUST00000023917	protein_coding	-14337	Lrrc69	leucine rich repeat containing 69 [Source:MGI Symbol;Acc:MGI:1920564]	GO:0003674(molecular_function);GO:0005515(protein binding);GO:0005575(cellular_component);GO:0007165(signal transduction)	NA	ENSMUSG00000040550	1	331,	0	-0.73	0.0371535	-0.247	3' UTR	4	14623620	14796060	172441	2
chr4	34592133	34592494	362	ENSMUSG00000040044	ENSMUST00000141529	processed_transcript	3055	Orc3	origin recognition complex, subunit 3 [Source:MGI Symbol;Acc:MGI:1354944]	GO:0000785(chromatin);GO:0000808(origin recognition complex);GO:0003677(DNA binding);GO:0003688(DNA replication origin binding);GO:0005634(nucleus);GO:0005654(nucleoplasm);GO:0005656(nuclear pre-replicative complex);GO:0005664(nuclear origin of replication recognition complex);GO:0005694(chromosome);GO:0006260(DNA replication);GO:0006267(pre-replicative complex assembly involved in nuclear cell c…	04110(Cell cycle)	ENSMUSG00000040044	1	361,	0	-1.73	0.00109648	-0.597	Exon (ENSMUST00000133107/ENSMUSG00000040044, exon 5 of 5)	4	34592533	34595188	2656	2
chr4	41123566	41124305	740	ENSMUSG00000028430	ENSMUST00000129112	processed_transcript	-771	Nol6	nucleolar protein family 6 (RNA-associated) [Source:MGI Symbol;Acc:MGI:2140151]	GO:0000794(condensed nuclear chromosome);GO:0003723(RNA binding);GO:0005634(nucleus);GO:0005654(nucleoplasm);GO:0005694(chromosome);GO:0005730(nucleolus);GO:0005739(mitochondrion);GO:0006364(rRNA processing);GO:0006409(tRNA export from nucleus);GO:0032040(small-subunit processome);GO:0032545(CURI complex);GO:0034456(UTP-C complex)	03008(Ribosome biogenesis in eukaryotes)	ENSMUSG00000028430	2	93,147,	0,592	-0.715	0.0398107	-0.508	5' UTR	4	41121547	41123534	1988	2
chr4	41498028	41498478	451	ENSMUSG00000046312	ENSMUST00000149596	protein_coding	4640	Myorg	myogenesis regulating glycosidase (putative) [Source:MGI Symbol;Acc:MGI:2140300]	GO:0004553(hydrolase activity, hydrolyzing O-glycosyl compounds);GO:0005515(protein binding);GO:0005634(nucleus);GO:0005783(endoplasmic reticulum);GO:0005789(endoplasmic reticulum membrane);GO:0005975(carbohydrate metabolic process);GO:0008152(metabolic process);GO:0016020(membrane);GO:0016021(integral component of membrane);GO:0016787(hydrolase activity);GO:0016798(hydrolase activity, acting on …	NA	ENSMUSG00000046312	1	450,	0	-0.925	0.0169824	0.594	Exon (ENSMUST00000054920/ENSMUSG00000046312, exon 2 of 2)	4	41499494	41502668	3175	2
chr4	41518911	41519210	300	ENSMUSG00000028441	ENSMUST00000030152	protein_coding	-1877	1110017D15Rik	RIKEN cDNA 1110017D15 gene [Source:MGI Symbol;Acc:MGI:1920971]	GO:0002177(manchette);GO:0005634(nucleus);GO:0005737(cytoplasm);GO:0005856(cytoskeleton);GO:0007283(spermatogenesis);GO:0030154(cell differentiation);GO:0034622(cellular protein-containing complex assembly);GO:0043014(alpha-tubulin binding);GO:0048471(perinuclear region of cytoplasm)	NA	ENSMUSG00000028439	1	299,	0	-1.88	0.000691831	-0.37	3' UTR	4	41505009	41517333	12325	2
chr4	42793317	42793826	510	ENSMUSG00000094686	ENSMUST00000095114	protein_coding	-19833	Ccl21a	chemokine (C-C motif) ligand 21A (serine) [Source:MGI Symbol;Acc:MGI:1349183]	GO:0001768(establishment of T cell polarity);GO:0001771(immunological synapse formation);GO:0001954(positive regulation of cell-matrix adhesion);GO:0002407(dendritic cell chemotaxis);GO:0002548(monocyte chemotaxis);GO:0002606(positive regulation of dendritic cell antigen processing and presentation);GO:0005125(cytokine activity);GO:0005576(extracellular region);GO:0005615(extracellular space);GO:…	04060(Cytokine-cytokine receptor interaction);04062(Chemokine signaling pathway);04064(NF-kappa B signaling pathway)	ENSMUSG00000078722	1	509,	0	-2.66	6.45654e-05	-0.871	Exon (ENSMUST00000107981/ENSMUSG00000078722, exon 3 of 4)	4	42772860	42773993	1134	2
chr4	42979962	42980083	122	ENSMUSG00000028452	ENSMUST00000154541	processed_transcript	5859	Vcp	valosin containing protein [Source:MGI Symbol;Acc:MGI:99919]	GO:0000166(nucleotide binding);GO:0000502(proteasome complex);GO:0005102(signaling receptor binding);GO:0005515(protein binding);GO:0005524(ATP binding);GO:0005634(nucleus);GO:0005654(nucleoplasm);GO:0005737(cytoplasm);GO:0005783(endoplasmic reticulum);GO:0005789(endoplasmic reticulum membrane);GO:0005811(lipid droplet);GO:0005829(cytosol);GO:0006281(DNA repair);GO:0006302(double-strand break rep…	04141(Protein processing in endoplasmic reticulum);05134(Legionellosis)	ENSMUSG00000028452	1	121,	0	-1.02	0.0120226	0.701	3' UTR	4	42984366	42985821	1456	2
chr4	43562270	43562541	272	ENSMUSG00000028465	ENSMUST00000030187	protein_coding	0	Tln1	talin 1 [Source:MGI Symbol;Acc:MGI:1099832]	GO:0001726(ruffle);GO:0001786(phosphatidylserine binding);GO:0003779(actin binding);GO:0005178(integrin binding);GO:0005200(structural constituent of cytoskeleton);GO:0005515(protein binding);GO:0005737(cytoplasm);GO:0005856(cytoskeleton);GO:0005886(plasma membrane);GO:0005912(adherens junction);GO:0005925(focal adhesion);GO:0007010(cytoskeleton organization);GO:0007016(cytoskeletal anchoring at …	04015(Rap1 signaling pathway);04510(Focal adhesion);04611(Platelet activation);05166(Human T-cell leukemia virus 1 infection)	ENSMUSG00000028465	1	271,	0	-0.758	0.0331131	0.668	5' UTR	4	43531519	43562422	30904	2
chr4	44129357	44129628	272	ENSMUSG00000035696	ENSMUST00000148869	processed_transcript	9595	Rnf38	ring finger protein 38 [Source:MGI Symbol;Acc:MGI:1920719]	GO:0005634(nucleus);GO:0005654(nucleoplasm);GO:0008584(male gonad development);GO:0016567(protein ubiquitination);GO:0016740(transferase activity);GO:0036126(sperm flagellum);GO:0046872(metal ion binding);GO:0061630(ubiquitin protein ligase activity)	NA	ENSMUSG00000035696	1	271,	0	-1.54	0.00204174	-0.536	3' UTR	4	44129506	44138952	9447	2
chr4	44992890	44994449	1560	ENSMUSG00000086205	ENSMUST00000123899	antisense	-16130	Gm12679	predicted gene 12679 [Source:MGI Symbol;Acc:MGI:3650924]	NA	NA	ENSMUSG00000049657	1	1559,	0	-1.28	0.00501187	0.248	3' UTR	4	44970576	44978319	7744	2
chr4	45105297	45106746	1450	ENSMUSG00000078713	ENSMUST00000107809	protein_coding	2741	Tomm5	translocase of outer mitochondrial membrane 5 [Source:MGI Symbol;Acc:MGI:1915762]	GO:0005739(mitochondrion);GO:0005741(mitochondrial outer membrane);GO:0005742(mitochondrial outer membrane translocase complex);GO:0006626(protein targeting to mitochondrion);GO:0015031(protein transport);GO:0016020(membrane);GO:0016021(integral component of membrane)	NA	ENSMUSG00000078713	2	347,132,	0,1317	-1.02	0.0123027	-0.415	3' UTR	4	45105212	45108038	2827	2
chr4	46538969	46539239	271	ENSMUSG00000039853	ENSMUST00000046897	protein_coding	-3098	Trim14	tripartite motif-containing 14 [Source:MGI Symbol;Acc:MGI:1921985]	GO:0000209(protein polyubiquitination);GO:0002376(immune system process);GO:0005515(protein binding);GO:0005654(nucleoplasm);GO:0005737(cytoplasm);GO:0005739(mitochondrion);GO:0005741(mitochondrial outer membrane);GO:0005829(cytosol);GO:0008270(zinc ion binding);GO:0010468(regulation of gene expression);GO:0010508(positive regulation of autophagy);GO:0016020(membrane);GO:0016567(protein ubiquitin…	NA	ENSMUSG00000028337	1	270,	0	-1.08	0.00977237	-0.908	3' UTR	4	46506847	46536141	29295	2
chr4	46649729	46650059	331	ENSMUSG00000039813	ENSMUST00000107750	protein_coding	480	Tbc1d2	TBC1 domain family, member 2 [Source:MGI Symbol;Acc:MGI:2652885]	GO:0005096(GTPase activator activity);GO:0005654(nucleoplasm);GO:0005737(cytoplasm);GO:0005829(cytosol);GO:0006886(intracellular protein transport);GO:0017137(Rab GTPase binding);GO:0030054(cell junction);GO:0031410(cytoplasmic vesicle);GO:0043547(positive regulation of GTPase activity);GO:0045296(cadherin binding);GO:0090630(activation of GTPase activity)	NA	ENSMUSG00000039813	1	330,	0	-0.812	0.0263027	0.829	5' UTR	4	46632580	46650209	17630	2
chr4	49770618	49771068	451	ENSMUSG00000083153	ENSMUST00000120659	processed_pseudogene	-23822	Gm12459	predicted gene 12459 [Source:MGI Symbol;Acc:MGI:3651071]	NA	NA	ENSMUSG00000039579	1	450,	0	-0.787	0.0295121	-1.36	Exon (ENSMUST00000076674/ENSMUSG00000039579, exon 3 of 9)	4	49746731	49747246	516	2
chr4	53033032	53033333	302	ENSMUSG00000015243	ENSMUST00000149127	processed_transcript	7894	Abca1	ATP-binding cassette, sub-family A (ABC1), member 1 [Source:MGI Symbol;Acc:MGI:99607]	GO:0000166(nucleotide binding);GO:0002790(peptide secretion);GO:0005102(signaling receptor binding);GO:0005319(lipid transporter activity);GO:0005515(protein binding);GO:0005524(ATP binding);GO:0005548(phospholipid transporter activity);GO:0005768(endosome);GO:0005794(Golgi apparatus);GO:0005886(plasma membrane);GO:0005887(integral component of plasma membrane);GO:0006497(protein lipidation);GO:0…	02010(ABC transporters);04975(Fat digestion and absorption);04979(Cholesterol metabolism)	ENSMUSG00000015243	1	301,	0	-2.07	0.000380189	0.194	3' UTR	4	53035488	53040926	5439	2
chr4	63728666	63729055	390	ENSMUSG00000050395	ENSMUST00000062246	protein_coding	16447	Tnfsf15	tumor necrosis factor (ligand) superfamily, member 15 [Source:MGI Symbol;Acc:MGI:2180140]	GO:0005164(tumor necrosis factor receptor binding);GO:0005515(protein binding);GO:0005576(extracellular region);GO:0005886(plasma membrane);GO:0006915(apoptotic process);GO:0006919(activation of cysteine-type endopeptidase activity involved in apoptotic process);GO:0006955(immune response);GO:0007165(signal transduction);GO:0007250(activation of NF-kappaB-inducing kinase activity);GO:0016020(memb…	04060(Cytokine-cytokine receptor interaction)	ENSMUSG00000050395	1	389,	0	-2.06	0.000398107	-2.33	3' UTR	4	63727084	63745113	18030	2
chr4	63729114	63729862	749	ENSMUSG00000050395	ENSMUST00000062246	protein_coding	15999	Tnfsf15	tumor necrosis factor (ligand) superfamily, member 15 [Source:MGI Symbol;Acc:MGI:2180140]	GO:0005164(tumor necrosis factor receptor binding);GO:0005515(protein binding);GO:0005576(extracellular region);GO:0005886(plasma membrane);GO:0006915(apoptotic process);GO:0006919(activation of cysteine-type endopeptidase activity involved in apoptotic process);GO:0006955(immune response);GO:0007165(signal transduction);GO:0007250(activation of NF-kappaB-inducing kinase activity);GO:0016020(memb…	04060(Cytokine-cytokine receptor interaction)	ENSMUSG00000050395	1	748,	0	-3.82	2.29087e-06	1.92	3' UTR	4	63727084	63745113	18030	2
chr4	64857132	64857695	564	ENSMUSG00000081941	ENSMUST00000121364	processed_pseudogene	1007	Gm11218	predicted gene 11218 [Source:MGI Symbol;Acc:MGI:3651636]	NA	NA	ENSMUSG00000081941	1	563,	0	-1.27	0.00501187	-2.77	Exon (ENSMUST00000121364/ENSMUSG00000081941, exon 1 of 1)	4	64856926	64858139	1214	2
chr4	70222701	70222882	182	ENSMUSG00000039298	ENSMUST00000124251	processed_transcript	21151	Cdk5rap2	CDK5 regulatory subunit associated protein 2 [Source:MGI Symbol;Acc:MGI:2384875]	GO:0000132(establishment of mitotic spindle orientation);GO:0000226(microtubule cytoskeleton organization);GO:0000242(pericentriolar material);GO:0000922(spindle pole);GO:0000976(transcription regulatory region sequence-specific DNA binding);GO:0001578(microtubule bundle formation);GO:0005515(protein binding);GO:0005516(calmodulin binding);GO:0005737(cytoplasm);GO:0005794(Golgi apparatus);GO:0005…	NA	ENSMUSG00000039298	1	181,	0	-0.78	0.0301995	-1.34	3' UTR	4	70242471	70243852	1382	2
chr4	82505534	82705660	200127	ENSMUSG00000008575	ENSMUST00000107245	protein_coding	0	Nfib	nuclear factor I/B [Source:MGI Symbol;Acc:MGI:103188]	GO:0000122(negative regulation of transcription by RNA polymerase II);GO:0000978(RNA polymerase II cis-regulatory region sequence-specific DNA binding);GO:0000981(DNA-binding transcription factor activity, RNA polymerase II-specific);GO:0001228(DNA-binding transcription activator activity, RNA polymerase II-specific);GO:0001650(fibrillar center);GO:0002062(chondrocyte differentiation);GO:0003677(…	NA	ENSMUSG00000008575	2	245,146,	0,199980	-1.63	0.00151356	0.483	5' UTR	4	82290173	82505770	215598	2
chr4	83226868	83230412	3545	ENSMUSG00000038172	ENSMUST00000143362	retained_intron	6302	Ttc39b	tetratricopeptide repeat domain 39B [Source:MGI Symbol;Acc:MGI:1917113]	GO:0003674(molecular_function);GO:0005515(protein binding);GO:0005575(cellular_component);GO:0006629(lipid metabolic process);GO:0010874(regulation of cholesterol efflux);GO:0010887(negative regulation of cholesterol storage);GO:0042632(cholesterol homeostasis);GO:0090181(regulation of cholesterol metabolic process)	NA	ENSMUSG00000038172	2	356,5,	0,3539	-2.51	0.0001	-0.777	3' UTR	4	83226419	83233170	6752	2
chr4	96553541	96553661	121	ENSMUSG00000052914	ENSMUST00000030303	protein_coding	0	Cyp2j6	cytochrome P450, family 2, subfamily j, polypeptide 6 [Source:MGI Symbol;Acc:MGI:1270148]	GO:0001523(retinoid metabolic process);GO:0003958(NADPH-hemoprotein reductase activity);GO:0004497(monooxygenase activity);GO:0005506(iron ion binding);GO:0005737(cytoplasm);GO:0005783(endoplasmic reticulum);GO:0005789(endoplasmic reticulum membrane);GO:0006082(organic acid metabolic process);GO:0006690(icosanoid metabolic process);GO:0006805(xenobiotic metabolic process);GO:0007565(female pregna…	00590(Arachidonic acid metabolism);00591(Linoleic acid metabolism);04726(Serotonergic synapse);04750(Inflammatory mediator regulation of TRP channels);04913(Ovarian steroidogenesis)	ENSMUSG00000052914	1	120,	0	-0.988	0.0134896	-3.64	5' UTR	4	96516138	96553661	37524	2
chr4	99653898	99654161	264	ENSMUSG00000086096	ENSMUST00000136525	lincRNA	1085	Gm12688	predicted gene 12688 [Source:MGI Symbol;Acc:MGI:3650434]	NA	NA	ENSMUSG00000086096	1	263,	0	-1.78	0.000954993	-2.77	Exon (ENSMUST00000136525/ENSMUSG00000086096, exon 2 of 2)	4	99653607	99654983	1377	2
chr4	106720670	106721031	362	ENSMUSG00000047502	ENSMUST00000106770	protein_coding	7260	Mroh7	maestro heat-like repeat family member 7 [Source:MGI Symbol;Acc:MGI:2685873]	GO:0003674(molecular_function);GO:0008150(biological_process);GO:0016020(membrane);GO:0016021(integral component of membrane)	NA	ENSMUSG00000047502	1	361,	0	-1.07	0.0102329	-1.97	Exon (ENSMUST00000106770/ENSMUSG00000047502, exon 3 of 24)	4	106680417	106727930	47514	2
chr4	107066628	107066868	241	ENSMUSG00000028622	ENSMUST00000030365	protein_coding	0	Mrpl37	mitochondrial ribosomal protein L37 [Source:MGI Symbol;Acc:MGI:1926268]	GO:0003735(structural constituent of ribosome);GO:0005739(mitochondrion);GO:0005761(mitochondrial ribosome);GO:0005762(mitochondrial large ribosomal subunit);GO:0005840(ribosome);GO:0006412(translation);GO:0008150(biological_process)	NA	ENSMUSG00000028622	1	240,	0	-0.816	0.0263027	-0.658	5' UTR	4	107055874	107066868	10995	2
chr4	108021215	108021454	240	ENSMUSG00000028600	ENSMUST00000130026	protein_coding	311	Podn	podocan [Source:MGI Symbol;Acc:MGI:2674939]	GO:0005515(protein binding);GO:0005518(collagen binding);GO:0005576(extracellular region);GO:0005615(extracellular space);GO:0005737(cytoplasm);GO:0008285(negative regulation of cell population proliferation);GO:0030336(negative regulation of cell migration)	NA	ENSMUSG00000028600	1	239,	0	-1.92	0.00060256	0.481	Exon (ENSMUST00000106709/ENSMUSG00000028600, exon 10 of 13)	4	108017723	108021526	3804	2
chr4	116046933	116048662	1730	ENSMUSG00000028706	ENSMUST00000030474	nonsense_mediated_decay	0	Nsun4	NOL1/NOP2/Sun domain family, member 4 [Source:MGI Symbol;Acc:MGI:1919431]	GO:0000049(tRNA binding);GO:0001510(RNA methylation);GO:0003723(RNA binding);GO:0005634(nucleus);GO:0005737(cytoplasm);GO:0005739(mitochondrion);GO:0005762(mitochondrial large ribosomal subunit);GO:0006364(rRNA processing);GO:0008168(methyltransferase activity);GO:0009383(rRNA (cytosine-C5-)-methyltransferase activity);GO:0016428(tRNA (cytosine-5-)-methyltransferase activity);GO:0016740(transfera…	NA	ENSMUSG00000028706	2	27,333,	0,1396	-1.77	0.000977237	-0.565	3' UTR	4	116033005	116048490	15486	2
chr4	116605689	116605809	121	ENSMUSG00000028693	ENSMUST00000155398	processed_transcript	559	Nasp	nuclear autoantigenic sperm protein (histone-binding) [Source:MGI Symbol;Acc:MGI:1355328]	GO:0000082(G1/S transition of mitotic cell cycle);GO:0000790(nuclear chromatin);GO:0001824(blastocyst development);GO:0005515(protein binding);GO:0005634(nucleus);GO:0005654(nucleoplasm);GO:0005737(cytoplasm);GO:0006260(DNA replication);GO:0006334(nucleosome assembly);GO:0006335(DNA replication-dependent nucleosome assembly);GO:0006336(DNA replication-independent nucleosome assembly);GO:0007049(c…	NA	ENSMUSG00000028693	1	120,	0	-1.27	0.00512861	-1.05	Exon (ENSMUST00000030457/ENSMUSG00000028693, exon 6 of 14)	4	116602726	116606248	3523	2
chr4	117288494	117288885	392	ENSMUSG00000028677	ENSMUST00000102690	protein_coding	0	Rnf220	ring finger protein 220 [Source:MGI Symbol;Acc:MGI:1913993]	GO:0004842(ubiquitin-protein transferase activity);GO:0005515(protein binding);GO:0005737(cytoplasm);GO:0016567(protein ubiquitination);GO:0016740(transferase activity);GO:0046872(metal ion binding);GO:0051865(protein autoubiquitination);GO:0061630(ubiquitin protein ligase activity);GO:0090263(positive regulation of canonical Wnt signaling pathway)	NA	ENSMUSG00000028677	1	391,	0	-0.922	0.0169824	0.75	5' UTR	4	117271464	117288772	17309	2
chr4	117489623	117490313	691	ENSMUSG00000028677	ENSMUST00000123222	processed_transcript	5388	Rnf220	ring finger protein 220 [Source:MGI Symbol;Acc:MGI:1913993]	GO:0004842(ubiquitin-protein transferase activity);GO:0005515(protein binding);GO:0005737(cytoplasm);GO:0016567(protein ubiquitination);GO:0016740(transferase activity);GO:0046872(metal ion binding);GO:0051865(protein autoubiquitination);GO:0061630(ubiquitin protein ligase activity);GO:0090263(positive regulation of canonical Wnt signaling pathway)	NA	ENSMUSG00000028677	1	690,	0	-1.56	0.00186209	-0.79	5' UTR	4	117490235	117495011	4777	2
chr4	117911818	117912296	479	ENSMUSG00000033365	ENSMUST00000036156	protein_coding	3181	Ipo13	importin 13 [Source:MGI Symbol;Acc:MGI:2385205]	GO:0005634(nucleus);GO:0005737(cytoplasm);GO:0006606(protein import into nucleus);GO:0006886(intracellular protein transport);GO:0008536(Ran GTPase binding);GO:0015031(protein transport);GO:0035259(glucocorticoid receptor binding)	NA	ENSMUSG00000033365	1	478,	0	-1.62	0.00154882	-0.392	Exon (ENSMUST00000036156/ENSMUSG00000033365, exon 2 of 20)	4	117894486	117914999	20514	2
chr4	118136986	118137496	511	ENSMUSG00000028538	ENSMUST00000106410	protein_coding	-2582	St3gal3	ST3 beta-galactoside alpha-2,3-sialyltransferase 3 [Source:MGI Symbol;Acc:MGI:1316659]	GO:0003836(beta-galactoside (CMP) alpha-2,3-sialyltransferase activity);GO:0005794(Golgi apparatus);GO:0006486(protein glycosylation);GO:0008118(N-acetyllactosaminide alpha-2,3-sialyltransferase activity);GO:0008373(sialyltransferase activity);GO:0016020(membrane);GO:0016021(integral component of membrane);GO:0016740(transferase activity);GO:0016757(transferase activity, transferring glycosyl gro…	00514(Other types of O-glycan biosynthesis);00515(Mannose type O-glycan biosynthesis);00533(Glycosaminoglycan biosynthesis - keratan sulfate);00601(Glycosphingolipid biosynthesis - lacto and neolacto series)	ENSMUSG00000033326	1	510,	0	-0.97	0.0144544	0.553	3' UTR	4	117932158	118134914	202757	2
chr4	118161676	118162547	872	ENSMUSG00000033326	ENSMUST00000164821	processed_transcript	-890	Kdm4a	lysine (K)-specific demethylase 4A [Source:MGI Symbol;Acc:MGI:2446210]	GO:0005634(nucleus);GO:0005721(pericentric heterochromatin);GO:0005737(cytoplasm);GO:0006325(chromatin organization);GO:0006338(chromatin remodeling);GO:0008270(zinc ion binding);GO:0010507(negative regulation of autophagy);GO:0010628(positive regulation of gene expression);GO:0010629(negative regulation of gene expression);GO:0014898(cardiac muscle hypertrophy in response to stress);GO:0016491(o…	NA	ENSMUSG00000033326	2	178,153,	0,718	-0.786	0.0295121	-0.344	Exon (ENSMUST00000106406/ENSMUSG00000033326, exon 9 of 22)	4	118149051	118161657	12607	2
chr4	118479274	118479545	272	ENSMUSG00000033191	ENSMUST00000184261	protein_coding	10481	Tie1	tyrosine kinase with immunoglobulin-like and EGF-like domains 1 [Source:MGI Symbol;Acc:MGI:99906]	GO:0000166(nucleotide binding);GO:0001525(angiogenesis);GO:0001568(blood vessel development);GO:0001570(vasculogenesis);GO:0001701(in utero embryonic development);GO:0004672(protein kinase activity);GO:0004713(protein tyrosine kinase activity);GO:0004714(transmembrane receptor protein tyrosine kinase activity);GO:0005515(protein binding);GO:0005524(ATP binding);GO:0005886(plasma membrane);GO:0005…	NA	ENSMUSG00000033191	1	271,	0	-0.776	0.030903	-0.42	3' UTR	4	118471191	118489755	18565	2
chr4	119169662	119170982	1321	ENSMUSG00000045268	ENSMUST00000154226	protein_coding	4194	Zfp691	zinc finger protein 691 [Source:MGI Symbol;Acc:MGI:3041163]	GO:0003676(nucleic acid binding)	NA	ENSMUSG00000045268	1	1320,	0	-1.19	0.00676083	-0.414	3' UTR	4	119170996	119173856	2861	2
chr4	119223974	119224275	302	ENSMUSG00000028642	ENSMUST00000212054	protein_coding	-6058	Tmem269	transmembrane protein 269 [Source:MGI Symbol;Acc:MGI:1922430]	GO:0016020(membrane);GO:0016021(integral component of membrane)	NA	ENSMUSG00000078584	1	301,	0	-0.689	0.0446684	-0.507	3' UTR	4	119205055	119218217	13163	2
chr4	119224934	119225145	212	ENSMUSG00000028642	ENSMUST00000212054	protein_coding	-6928	Tmem269	transmembrane protein 269 [Source:MGI Symbol;Acc:MGI:1922430]	GO:0016020(membrane);GO:0016021(integral component of membrane)	NA	ENSMUSG00000078584	1	211,	0	-0.665	0.0489779	-0.499	3' UTR	4	119205055	119218217	13163	2
chr4	119538637	119539529	893	ENSMUSG00000087385	ENSMUST00000079611	protein_coding	0	Frg2f1	FSHD region gene 2 family member 1 [Source:MGI Symbol;Acc:MGI:3035485]	NA	NA	ENSMUSG00000087385	2	493,318,	0,574	-1.14	0.00794328	-0.667	5' UTR	4	119530308	119538769	8462	2
chr4	121060880	121061210	331	ENSMUSG00000088314	ENSMUST00000157689	snoRNA	15042	Gm26186	predicted gene, 26186 [Source:MGI Symbol;Acc:MGI:5455963]	NA	NA	ENSMUSG00000043207	1	330,	0	-1.25	0.00537032	0.32	3' UTR	4	121075798	121075922	125	2
chr4	122859046	122859346	301	ENSMUSG00000028656	ENSMUST00000150919	processed_transcript	5586	Cap1	CAP, adenylate cyclase-associated protein 1 (yeast) [Source:MGI Symbol;Acc:MGI:88262]	GO:0000902(cell morphogenesis);GO:0001667(ameboidal-type cell migration);GO:0003779(actin binding);GO:0005515(protein binding);GO:0005576(extracellular region);GO:0005737(cytoplasm);GO:0005829(cytosol);GO:0005886(plasma membrane);GO:0006898(receptor-mediated endocytosis);GO:0007010(cytoskeleton organization);GO:0007163(establishment or maintenance of cell polarity);GO:0008154(actin polymerization…	NA	ENSMUSG00000028656	1	300,	0	-2.11	0.000338844	-0.445	3' UTR	4	122862416	122864632	2217	2
chr4	124849678	124850129	452	ENSMUSG00000078570	ENSMUST00000184704	retained_intron	652	1110065P20Rik	RIKEN cDNA 1110065P20 gene [Source:MGI Symbol;Acc:MGI:1916170]	GO:0003674(molecular_function);GO:0005575(cellular_component);GO:0008150(biological_process)	NA	ENSMUSG00000078570	1	451,	0	-0.956	0.0151356	-0.465	3' UTR	4	124849080	124850330	1251	2
chr4	124856346	124856976	631	ENSMUSG00000078570	ENSMUST00000185036	protein_coding	-5780	1110065P20Rik	RIKEN cDNA 1110065P20 gene [Source:MGI Symbol;Acc:MGI:1916170]	GO:0003674(molecular_function);GO:0005575(cellular_component);GO:0008150(biological_process)	NA	ENSMUSG00000042763	1	630,	0	-2.3	0.000186209	-1.63	3' UTR	4	124849490	124851196	1707	2
chr4	126177994	126178810	817	ENSMUSG00000043962	ENSMUST00000163306	protein_coding	0	Thrap3	thyroid hormone receptor associated protein 3 [Source:MGI Symbol;Acc:MGI:2442637]	GO:0000166(nucleotide binding);GO:0000184(nuclear-transcribed mRNA catabolic process, nonsense-mediated decay);GO:0000381(regulation of alternative mRNA splicing, via spliceosome);GO:0000956(nuclear-transcribed mRNA catabolic process);GO:0000978(RNA polymerase II cis-regulatory region sequence-specific DNA binding);GO:0003677(DNA binding);GO:0003712(transcription coregulator activity);GO:0003713(…	NA	ENSMUSG00000043962	2	563,37,	0,779	-3.19	1.44544e-05	-0.361	Exon (ENSMUST00000080919/ENSMUSG00000043962, exon 4 of 11)	4	126175366	126178526	3161	2
chr4	126240119	126242095	1977	ENSMUSG00000028849	ENSMUST00000125981	protein_coding	-1984	Map7d1	MAP7 domain containing 1 [Source:MGI Symbol;Acc:MGI:2384297]	GO:0000226(microtubule cytoskeleton organization);GO:0005737(cytoplasm);GO:0005819(spindle);GO:0005829(cytosol);GO:0005856(cytoskeleton);GO:0015630(microtubule cytoskeleton)	NA	ENSMUSG00000028849	4	18,164,69,79,	0,594,1661,1897	-0.967	0.0144544	-0.201	Exon (ENSMUST00000122129/ENSMUSG00000028849, exon 2 of 18)	4	126232167	126240111	7945	2
chr4	126490558	126491337	780	ENSMUSG00000082381	ENSMUST00000117115	processed_pseudogene	-14038	Gm12928	predicted gene 12928 [Source:MGI Symbol;Acc:MGI:3652022]	NA	NA	ENSMUSG00000042500	1	779,	0	-1.25	0.00537032	-0.572	3' UTR	4	126476727	126477299	573	2
chr4	126750474	126750744	271	ENSMUSG00000028833	ENSMUST00000030637	protein_coding	2935	Ncdn	neurochondrin [Source:MGI Symbol;Acc:MGI:1347351]	GO:0005515(protein binding);GO:0005737(cytoplasm);GO:0005768(endosome);GO:0005829(cytosol);GO:0010008(endosome membrane);GO:0016020(membrane);GO:0030054(cell junction);GO:0030425(dendrite);GO:0031175(neuron projection development);GO:0042995(cell projection);GO:0043005(neuron projection);GO:0043025(neuronal cell body);GO:0043204(perikaryon);GO:0045202(synapse);GO:0045453(bone resorption);GO:00481…	NA	ENSMUSG00000028833	1	270,	0	-0.781	0.0301995	0.483	Exon (ENSMUST00000030637/ENSMUSG00000028833, exon 3 of 7)	4	126743750	126753409	9660	2
chr4	127326395	127329087	2693	ENSMUSG00000042367	ENSMUST00000106091	protein_coding	2766	Gjb3	gap junction protein, beta 3 [Source:MGI Symbol;Acc:MGI:95721]	GO:0001701(in utero embryonic development);GO:0001890(placenta development);GO:0005243(gap junction channel activity);GO:0005515(protein binding);GO:0005737(cytoplasm);GO:0005886(plasma membrane);GO:0005911(cell-cell junction);GO:0005921(gap junction);GO:0005922(connexin complex);GO:0007154(cell communication);GO:0007267(cell-cell signaling);GO:0007283(spermatogenesis);GO:0016020(membrane);GO:001…	NA	ENSMUSG00000042367	2	376,12,	0,2680	-3.92	1.77828e-06	1.83	5' UTR	4	127325235	127329161	3927	2
chr4	127355282	127356203	922	ENSMUSG00000046623	ENSMUST00000060419	protein_coding	-2122	Gjb4	gap junction protein, beta 4 [Source:MGI Symbol;Acc:MGI:95722]	GO:0005243(gap junction channel activity);GO:0005515(protein binding);GO:0005654(nucleoplasm);GO:0005730(nucleolus);GO:0005886(plasma membrane);GO:0005887(integral component of plasma membrane);GO:0005921(gap junction);GO:0005922(connexin complex);GO:0007154(cell communication);GO:0007267(cell-cell signaling);GO:0007608(sensory perception of smell);GO:0016020(membrane);GO:0016021(integral compone…	NA	ENSMUSG00000042357	1	921,	0	-3.95	1.58489e-06	0.973	3' UTR	4	127351086	127354081	2996	2
chr4	129620640	129621037	398	ENSMUSG00000028795	ENSMUST00000141361	retained_intron	0	Ccdc28b	coiled coil domain containing 28B [Source:MGI Symbol;Acc:MGI:1913514]	GO:0003674(molecular_function);GO:0005737(cytoplasm);GO:0005813(centrosome);GO:0005815(microtubule organizing center);GO:0005856(cytoskeleton);GO:0030030(cell projection organization);GO:0060271(cilium assembly)	NA	ENSMUSG00000028795	2	275,54,	0,343	-2.18	0.000269153	0.607	3' UTR	4	129619275	129620915	1641	2
chr4	129631583	129639242	7660	ENSMUSG00000053841	ENSMUST00000142577	retained_intron	9057	Txlna	taxilin alpha [Source:MGI Symbol;Acc:MGI:105968]	GO:0005737(cytoplasm);GO:0006887(exocytosis);GO:0019905(syntaxin binding);GO:0042113(B cell activation)	NA	ENSMUSG00000053841	5	127,195,171,92,14,	0,506,2791,5512,7645	-2.11	0.000338844	-0.402	Exon (ENSMUST00000046425/ENSMUSG00000053841, exon 3 of 11)	4	129626083	129640640	14558	2
chr4	129647478	129649214	1737	ENSMUSG00000003731	ENSMUST00000138916	retained_intron	7457	Kpna6	karyopherin (importin) alpha 6 [Source:MGI Symbol;Acc:MGI:1100836]	GO:0005515(protein binding);GO:0005634(nucleus);GO:0005654(nucleoplasm);GO:0005737(cytoplasm);GO:0006606(protein import into nucleus);GO:0006607(NLS-bearing protein import into nucleus);GO:0008139(nuclear localization sequence binding);GO:0015031(protein transport);GO:0019079(viral genome replication);GO:0030682(mitigation of host defenses by symbiont);GO:0042025(host cell nucleus);GO:0045944(pos…	NA	ENSMUSG00000003731	2	701,17,	0,1719	-3.25	1.23027e-05	-0.416	3' UTR	4	129653656	129654935	1280	2
chr4	129657447	129661102	3656	ENSMUSG00000003731	ENSMUST00000146215	retained_intron	-4376	Kpna6	karyopherin (importin) alpha 6 [Source:MGI Symbol;Acc:MGI:1100836]	GO:0005515(protein binding);GO:0005634(nucleus);GO:0005654(nucleoplasm);GO:0005737(cytoplasm);GO:0006606(protein import into nucleus);GO:0006607(NLS-bearing protein import into nucleus);GO:0008139(nuclear localization sequence binding);GO:0015031(protein transport);GO:0019079(viral genome replication);GO:0030682(mitigation of host defenses by symbiont);GO:0042025(host cell nucleus);GO:0045944(pos…	NA	ENSMUSG00000003731	3	41,93,106,	0,320,3549	-1.08	0.00977237	0.517	Exon (ENSMUST00000102590/ENSMUSG00000003731, exon 3 of 14)	4	129654304	129656726	2423	2
chr4	130174472	130174772	301	ENSMUSG00000028776	ENSMUST00000132545	protein_coding	0	Tinagl1	tubulointerstitial nephritis antigen-like 1 [Source:MGI Symbol;Acc:MGI:2137617]	GO:0005201(extracellular matrix structural constituent);GO:0005576(extracellular region);GO:0005615(extracellular space);GO:0005737(cytoplasm);GO:0005764(lysosome);GO:0006508(proteolysis);GO:0008234(cysteine-type peptidase activity);GO:0043236(laminin binding);GO:0062023(collagen-containing extracellular matrix)	NA	ENSMUSG00000028776	2	219,50,	0,250	-1.27	0.00501187	-1.17	5' UTR	4	130169113	130174691	5579	2
chr4	130316012	130318552	2541	ENSMUSG00000028772	ENSMUST00000141615	processed_transcript	2727	Zcchc17	zinc finger, CCHC domain containing 17 [Source:MGI Symbol;Acc:MGI:1919955]	GO:0003676(nucleic acid binding);GO:0003723(RNA binding);GO:0005634(nucleus);GO:0005730(nucleolus);GO:0008270(zinc ion binding);GO:0022625(cytosolic large ribosomal subunit);GO:0042802(identical protein binding);GO:0046872(metal ion binding)	NA	ENSMUSG00000028772	2	796,45,	0,2495	-1.3	0.00446684	0.354	3' UTR	4	130316279	130318739	2461	2
chr4	132221084	132221415	332	ENSMUSG00000083757	ENSMUST00000229086	processed_transcript	-926	Rps15a-ps4	ribosomal protein S15A, pseudogene 4 [Source:MGI Symbol;Acc:MGI:3652187]	NA	NA	ENSMUSG00000028901	1	331,	0	-1.77	0.000954993	3.16	3' UTR	4	132219988	132220489	502	2
chr4	133970933	133980129	9197	ENSMUSG00000012117	ENSMUST00000134096	processed_transcript	9677	Dhdds	dehydrodolichyl diphosphate synthase [Source:MGI Symbol;Acc:MGI:1914672]	GO:0002094(polyprenyltransferase activity);GO:0005783(endoplasmic reticulum);GO:0005789(endoplasmic reticulum membrane);GO:0006486(protein glycosylation);GO:0006489(dolichyl diphosphate biosynthetic process);GO:0006629(lipid metabolic process);GO:0016020(membrane);GO:0016094(polyprenol biosynthetic process);GO:0016740(transferase activity);GO:0016765(transferase activity, transferring alkyl or ar…	00900(Terpenoid backbone biosynthesis)	ENSMUSG00000012117	2	323,6,	0,9190	-0.826	0.0251189	-0.364	3' UTR	4	133969058	133980610	11553	2
chr4	134746465	134749467	3003	ENSMUSG00000037295	ENSMUST00000148479	retained_intron	3642	Ldlrap1	low density lipoprotein receptor adaptor protein 1 [Source:MGI Symbol;Acc:MGI:2140175]	GO:0001540(amyloid-beta binding);GO:0001784(phosphotyrosine residue binding);GO:0005102(signaling receptor binding);GO:0005515(protein binding);GO:0005546(phosphatidylinositol-4,5-bisphosphate binding);GO:0005737(cytoplasm);GO:0005769(early endosome);GO:0005829(cytosol);GO:0005883(neurofilament);GO:0006629(lipid metabolic process);GO:0006897(endocytosis);GO:0006898(receptor-mediated endocytosis);…	04144(Endocytosis);04979(Cholesterol metabolism)	ENSMUSG00000037295	3	734,35,131,	0,1816,2871	-1.05	0.0107152	-0.189	3' UTR	4	134746576	134750107	3532	2
chr4	134804167	134804617	451	ENSMUSG00000028826	ENSMUST00000150031	processed_transcript	7046	Maco1	macoilin 1 [Source:MGI Symbol;Acc:MGI:1913396]	GO:0005634(nucleus);GO:0005783(endoplasmic reticulum);GO:0005789(endoplasmic reticulum membrane);GO:0006935(chemotaxis);GO:0007420(brain development);GO:0008017(microtubule binding);GO:0016020(membrane);GO:0016021(integral component of membrane);GO:0023041(neuronal signal transduction);GO:0030424(axon);GO:0030867(rough endoplasmic reticulum membrane);GO:0031965(nuclear membrane);GO:0043005(neuron…	NA	ENSMUSG00000028826	1	450,	0	-1.02	0.0120226	0.308	3' UTR	4	134802759	134811213	8455	2
chr4	138338541	138338779	239	ENSMUSG00000028755	ENSMUST00000144986	retained_intron	5108	Cda	cytidine deaminase [Source:MGI Symbol;Acc:MGI:1919519]	GO:0001882(nucleoside binding);GO:0003824(catalytic activity);GO:0004126(cytidine deaminase activity);GO:0005829(cytosol);GO:0008270(zinc ion binding);GO:0009972(cytidine deamination);GO:0016787(hydrolase activity);GO:0030308(negative regulation of cell growth);GO:0042802(identical protein binding);GO:0042803(protein homodimerization activity);GO:0045980(negative regulation of nucleotide metaboli…	00240(Pyrimidine metabolism);00983(Drug metabolism - other enzymes)	ENSMUSG00000028755	1	238,	0	-0.782	0.0301995	-0.908	3' UTR	4	138338424	138343649	5226	2
chr4	141115337	141116580	1244	ENSMUSG00000097620	ENSMUST00000181450	antisense	0	4921514A10Rik	RIKEN cDNA 4921514A10 gene [Source:MGI Symbol;Acc:MGI:3704238]	NA	NA	ENSMUSG00000040842	2	527,14,	0,1229	-2.56	8.70964e-05	0.289	3' UTR	4	141115660	141118087	2428	1
chr4	141516902	141538327	21426	ENSMUSG00000040761	ENSMUST00000144500	processed_transcript	0	Spen	spen family transcription repressor [Source:MGI Symbol;Acc:MGI:1891706]	GO:0000122(negative regulation of transcription by RNA polymerase II);GO:0001085(RNA polymerase II transcription factor binding);GO:0003676(nucleic acid binding);GO:0003714(transcription corepressor activity);GO:0003723(RNA binding);GO:0005654(nucleoplasm);GO:0017053(transcriptional repressor complex);GO:0045892(negative regulation of transcription, DNA-templated);GO:0050769(positive regulation o…	NA	ENSMUSG00000040761	3	416,590,164,	0,4900,21261	-2.8	4.2658e-05	0.31	5' UTR	4	141495529	141516909	21381	2
[truncated: 2,068 more rows]
