# Supplementary material for: Transcriptome-wide N6-methyladenosine methylation profile of atherosclerosis in mice
Source: BMC Genomics. 2023 Dec 14;24:774. doi: 10.1186/s12864-023-09878-1 (PMC10720251; doi:10.1186/s12864-023-09878-1)
Supplement: Supplementary file 4 — Supplementary Material 4 [file 12864_2023_9878_MOESM4_ESM.xlsx]

## Sheet: Sheet1
Supplementary Table S4 differentially expressed genes between AS and Ctrl group
Chr	start	end	strand	gene_id	gene_name	transcript_id	GO	KEGG	KO_ENTRY	EC	Description	FPKM.ApoE_AS1_input	FPKM.ApoE_AS2_input	FPKM.ApoE_AS3_input	FPKM.ApoE_Ctrl1_input	FPKM.ApoE_Ctrl2_input	FPKM.ApoE_Ctrl3_input	fc	log2(fc)	pval	qval	regulation	significant
chr3	96239749	96240276	-	ENSMUSG00000063954	H2ac19	ENSMUST00000074976	GO:0000786(nucleosome);GO:0000790(nuclear chromatin);GO:0003677(DNA binding);GO:0005634(nucleus);GO:0005694(chromosome);GO:0006325(chromatin organization);GO:0006334(nucleosome assembly);GO:0006342(chromatin silencing);GO:0046982(protein heterodimerization activity)	04217(Necroptosis);05034(Alcoholism);05322(Systemic lupus erythematosus)	K11251	NA	H2A clustered histone 19 [Source:MGI Symbol;Acc:MGI:2448283]	1.63255	1.26524	1.60673	22.811	24.4382	50.9164	0.045887	-4.44577	9.92557e-18	1.79405e-13	down	yes
chr9	57687928	57703824	+	ENSMUSG00000032315	Cyp1a1	ENSMUST00000034865;ENSMUST00000216433	GO:0001666(response to hypoxia);GO:0001889(liver development);GO:0002933(lipid hydroxylation);GO:0003824(catalytic activity);GO:0004497(monooxygenase activity);GO:0005506(iron ion binding);GO:0005737(cytoplasm);GO:0005739(mitochondrion);GO:0005743(mitochondrial inner membrane);GO:0005783(endoplasmic reticulum);GO:0005789(endoplasmic reticulum membrane);GO:0006629(lipid metabolic process);GO:00066…	00140(Steroid hormone biosynthesis);00380(Tryptophan metabolism);00830(Retinol metabolism);00980(Metabolism of xenobiotics by cytochrome P450);04913(Ovarian steroidogenesis);05204(Chemical carcinogenesis);05204(Chemical carcinogenesis)	K07408	EC:1.14.14.1	cytochrome P450, family 1, subfamily a, polypeptide 1 [Source:MGI Symbol;Acc:MGI:88588]	0	0.0592566	0	5.24336	1.43511	1.59215	0.00716471	-7.12488	2.37425e-12	2.14573e-08	down	yes
chr2	168180986	168230364	-	ENSMUSG00000093752	Gm20716	ENSMUST00000138667	GO:0004169(dolichyl-phosphate-mannose-protein mannosyltransferase activity);GO:0004582(dolichyl-phosphate beta-D-mannosyltransferase activity);GO:0005537(mannose binding);GO:0005783(endoplasmic reticulum);GO:0005789(endoplasmic reticulum membrane);GO:0006486(protein glycosylation);GO:0006506(GPI anchor biosynthetic process);GO:0016020(membrane);GO:0016740(transferase activity);GO:0016757(transfer…	NA	NA	NA	predicted gene 20716 [Source:MGI Symbol;Acc:MGI:5313163]	0	0	0	6.25666	0	13.4067	-inf	-inf	5.05177e-09	3.04369e-05	down	yes
chr13	30749226	30766976	+	ENSMUSG00000021356	Irf4	ENSMUST00000021784;ENSMUST00000110307;ENSMUST00000222125	GO:0000788(nuclear nucleosome);GO:0000976(transcription regulatory region sequence-specific DNA binding);GO:0000978(RNA polymerase II cis-regulatory region sequence-specific DNA binding);GO:0000981(DNA-binding transcription factor activity, RNA polymerase II-specific);GO:0001228(DNA-binding transcription activator activity, RNA polymerase II-specific);GO:0002376(immune system process);GO:0003677(…	04659(Th17 cell differentiation);04659(Th17 cell differentiation)	K09445	NA	interferon regulatory factor 4 [Source:MGI Symbol;Acc:MGI:1096873]	7.38642	3.10019	3.30138	13.6888	22.1836	21.2814	0.241244	-2.05144	1.00766e-08	4.55337e-05	down	yes
chr5	138264921	138272840	-	ENSMUSG00000075593	Gal3st4	ENSMUST00000100530;ENSMUST00000161647	GO:0001733(galactosylceramide sulfotransferase activity);GO:0005794(Golgi apparatus);GO:0008146(sulfotransferase activity);GO:0009101(glycoprotein biosynthetic process);GO:0009247(glycolipid biosynthetic process);GO:0016020(membrane);GO:0016021(integral component of membrane);GO:0050694(galactose 3-O-sulfotransferase activity);GO:0050694(galactose 3-O-sulfotransferase activity)	NA	K09677	EC:2.8.2.-	galactose-3-O-sulfotransferase 4 [Source:MGI Symbol;Acc:MGI:1916254]	0.389711	0.592657	0.534262	0	0	0.0319166	47.5186	5.57042	5.49988e-08	0.000198821	up	yes
chr7	140763739	140774987	+	ENSMUSG00000025479	Cyp2e1	ENSMUST00000026552;ENSMUST00000210403;ENSMUST00000209253;ENSMUST00000210235	GO:0000139(Golgi membrane);GO:0002933(lipid hydroxylation);GO:0004497(monooxygenase activity);GO:0005506(iron ion binding);GO:0005737(cytoplasm);GO:0005739(mitochondrion);GO:0005743(mitochondrial inner membrane);GO:0005783(endoplasmic reticulum);GO:0005789(endoplasmic reticulum membrane);GO:0006082(organic acid metabolic process);GO:0006629(lipid metabolic process);GO:0006631(fatty acid metabolic…	00140(Steroid hormone biosynthesis);00590(Arachidonic acid metabolism);00591(Linoleic acid metabolism);00980(Metabolism of xenobiotics by cytochrome P450);00982(Drug metabolism - cytochrome P450);00983(Drug metabolism - other enzymes);04932(Non-alcoholic fatty liver disease (NAFLD));05204(Chemical carcinogenesis);05204(Chemical carcinogenesis)	K07415	EC:1.14.13.-	cytochrome P450, family 2, subfamily e, polypeptide 1 [Source:MGI Symbol;Acc:MGI:88607]	48.6577	42.825	55.1829	119.899	205.315	126.382	0.324771	-1.6225	8.98529e-08	0.000270682	down	yes
chr6	116650609	116652794	+	ENSMUSG00000048489	Depp1	ENSMUST00000067354;ENSMUST00000178241;ENSMUST00000204555	GO:0003674(molecular_function);GO:0005737(cytoplasm);GO:0005739(mitochondrion);GO:0005777(peroxisome);GO:0006914(autophagy);GO:0010506(regulation of autophagy);GO:0043231(intracellular membrane-bounded organelle);GO:0043231(intracellular membrane-bounded organelle)	NA	NA	NA	DEPP1 autophagy regulator [Source:MGI Symbol;Acc:MGI:1918730]	7.81852	6.63229	11.3865	11.4217	70.0347	45.6795	0.203226	-2.29884	8.69455e-06	0.0224506	down	yes
chr9	7344381	7369499	+	ENSMUSG00000049723	Mmp12	ENSMUST00000127722;ENSMUST00000005950;ENSMUST00000148005;ENSMUST00000120655;ENSMUST00000138220;ENSMUST00000065079	GO:0000122(negative regulation of transcription by RNA polymerase II);GO:0001046(core promoter sequence-specific DNA binding);GO:0004222(metalloendopeptidase activity);GO:0005509(calcium ion binding);GO:0005518(collagen binding);GO:0005576(extracellular region);GO:0005615(extracellular space);GO:0005634(nucleus);GO:0005737(cytoplasm);GO:0006508(proteolysis);GO:0006606(protein import into nucleus)…	NA	K01413	EC:3.4.24.65	matrix metallopeptidase 12 [Source:MGI Symbol;Acc:MGI:97005]	32.527	35.3507	33.1805	13.6164	18.5934	12.9211	2.23922	1.163	1.47011e-05	0.0332152	up	yes
chr7	19258492	19259739	+	ENSMUSG00000089636	1700058P15Rik	ENSMUST00000159981	NA	NA	NA	NA	RIKEN cDNA 1700058P15 gene [Source:MGI Symbol;Acc:MGI:1920627]	0	0	0	2.41556	3.23822	0	-inf	-inf	2.19294e-05	0.0440415	down	yes
chr16	57167401	57174413	+	ENSMUSG00000097876	Gm16892	ENSMUST00000180999	NA	NA	NA	NA	predicted gene, 16892 [Source:MGI Symbol;Acc:MGI:4439816]	0	0.579652	0.48538	0	0	0	inf	inf	2.60338e-05	0.047056	up	yes
chr12	114048241	114048812	-	ENSMUSG00000096108	Ighv11-2	ENSMUST00000103468	GO:0003823(antigen binding);GO:0006910(phagocytosis, recognition);GO:0006911(phagocytosis, engulfment);GO:0006958(complement activation, classical pathway);GO:0009897(external side of plasma membrane);GO:0034987(immunoglobulin receptor binding);GO:0042571(immunoglobulin complex, circulating);GO:0042742(defense response to bacterium);GO:0045087(innate immune response);GO:0050853(B cell receptor si…	NA	NA	NA	immunoglobulin heavy variable V11-2 [Source:MGI Symbol;Acc:MGI:4947968]	0	0	0	2.3357	0	1.97373	-inf	-inf	3.05366e-05	0.0501772	down	yes
chr3	10012548	10016607	+	ENSMUSG00000027533	Fabp5	ENSMUST00000029046;ENSMUST00000123744	GO:0001972(retinoic acid binding);GO:0005324(long-chain fatty acid transporter activity);GO:0005504(fatty acid binding);GO:0005576(extracellular region);GO:0005615(extracellular space);GO:0005634(nucleus);GO:0005737(cytoplasm);GO:0006006(glucose metabolic process);GO:0006629(lipid metabolic process);GO:0006656(phosphatidylcholine biosynthetic process);GO:0008289(lipid binding);GO:0010829(negative…	03320(PPAR signaling pathway);03320(PPAR signaling pathway)	K08754	NA	fatty acid binding protein 5, epidermal [Source:MGI Symbol;Acc:MGI:101790]	18.1578	22.6935	26.2495	11.52	10.5145	9.52726	2.12602	1.08815	3.71873e-05	0.0560134	up	yes
chr18	62177816	62179959	-	ENSMUSG00000045730	Adrb2	ENSMUST00000053640	GO:0001540(amyloid-beta binding);GO:0001965(G-protein alpha-subunit binding);GO:0001993(regulation of systemic arterial blood pressure by norepinephrine-epinephrine);GO:0002024(diet induced thermogenesis);GO:0002025(norepinephrine-epinephrine-mediated vasodilation involved in regulation of systemic arterial blood pressure);GO:0002028(regulation of sodium ion transport);GO:0002032(desensitization …	04020(Calcium signaling pathway);04022(cGMP-PKG signaling pathway);04024(cAMP signaling pathway);04080(Neuroactive ligand-receptor interaction);04261(Adrenergic signaling in cardiomyocytes);04923(Regulation of lipolysis in adipocytes);04924(Renin secretion);04970(Salivary secretion)	K04142	NA	adrenergic receptor, beta 2 [Source:MGI Symbol;Acc:MGI:87938]	4.82633	2.81722	3.93092	4.41666	21.8018	21.002	0.245115	-2.02847	6.39443e-05	0.0889072	down	yes
chr6	134981718	134986836	+	ENSMUSG00000090698	Apold1	ENSMUST00000167323	GO:0001525(angiogenesis);GO:0001666(response to hypoxia);GO:0005576(extracellular region);GO:0005654(nucleoplasm);GO:0005829(cytosol);GO:0006869(lipid transport);GO:0008289(lipid binding);GO:0016020(membrane);GO:0016021(integral component of membrane);GO:0042118(endothelial cell activation);GO:0042157(lipoprotein metabolic process);GO:0045601(regulation of endothelial cell differentiation)	NA	NA	NA	apolipoprotein L domain containing 1 [Source:MGI Symbol;Acc:MGI:2685921]	7.65233	8.25761	6.16733	12.5034	24.4199	15.0531	0.424755	-1.2353	7.9671e-05	0.102861	down	yes
chr6	82877864	82881853	-	ENSMUSG00000100291	2310069B03Rik	ENSMUST00000186147;ENSMUST00000186119	NA	NA	NA	NA	RIKEN cDNA 2310069B03 gene [Source:MGI Symbol;Acc:MGI:1916902]	0.717008	1.08053	1.87769	0.250332	0.110886	0.161017	7.03751	2.81506	9.35854e-05	0.112188	up	yes
chr15	93234363	93234700	+	ENSMUSG00000065911	Gm24447	ENSMUST00000083977	NA	NA	NA	NA	predicted gene, 24447 [Source:MGI Symbol;Acc:MGI:5454224]	97.2353	55.4813	70.8759	47.058	208.703	2832.6	0.0723983	-3.7879	9.93088e-05	0.112188	down	yes
chr2	151842927	151874668	+	ENSMUSG00000032852	Rspo4	ENSMUST00000042217	GO:0005576(extracellular region);GO:0008201(heparin binding);GO:0016055(Wnt signaling pathway);GO:0030177(positive regulation of Wnt signaling pathway);GO:0035878(nail development);GO:0050896(response to stimulus)	04310(Wnt signaling pathway)	K23099	NA	R-spondin 4 [Source:MGI Symbol;Acc:MGI:1924467]	0.20613	0.42941	0.639138	0.065216	0	0	19.5455	4.28876	0.000167534	0.159918	up	yes
chr6	29200434	29216364	-	ENSMUSG00000003500	Impdh1	ENSMUST00000162099;ENSMUST00000159124;ENSMUST00000162739;ENSMUST00000160613;ENSMUST00000078155;ENSMUST00000161654;ENSMUST00000160749;ENSMUST00000162215;ENSMUST00000162242	GO:0000166(nucleotide binding);GO:0003676(nucleic acid binding);GO:0003677(DNA binding);GO:0003824(catalytic activity);GO:0003938(IMP dehydrogenase activity);GO:0005634(nucleus);GO:0005737(cytoplasm);GO:0005829(cytosol);GO:0006164(purine nucleotide biosynthetic process);GO:0006177(GMP biosynthetic process);GO:0006183(GTP biosynthetic process);GO:0016491(oxidoreductase activity);GO:0042802(identic…	00230(Purine metabolism);00983(Drug metabolism - other enzymes);00983(Drug metabolism - other enzymes)	K00088	EC:1.1.1.205	inosine monophosphate dehydrogenase 1 [Source:MGI Symbol;Acc:MGI:96567]	11.5478	12.0749	13.3263	18.3818	38.8044	27.7815	0.434859	-1.20138	0.000173608	0.159918	down	yes
chr3	90212522	90213651	-	ENSMUSG00000090733	Rps27	ENSMUST00000170122;ENSMUST00000200305;ENSMUST00000199031;ENSMUST00000196205;ENSMUST00000199428;ENSMUST00000196196;ENSMUST00000197361	GO:0000028(ribosomal small subunit assembly);GO:0003723(RNA binding);GO:0003735(structural constituent of ribosome);GO:0005515(protein binding);GO:0005840(ribosome);GO:0006364(rRNA processing);GO:0006412(translation);GO:0022627(cytosolic small ribosomal subunit);GO:0046872(metal ion binding);GO:0046872(metal ion binding)	03010(Ribosome);03010(Ribosome)	K02978	NA	ribosomal protein S27 [Source:MGI Symbol;Acc:MGI:1888676]	37.1144	25.432	22.2152	63.6858	35.9034	151.917	0.337017	-1.56911	0.000220037	0.189389	down	yes
chr9	15051841	15112108	-	ENSMUSG00000031936	Hephl1	ENSMUST00000159985	GO:0004322(ferroxidase activity);GO:0005507(copper ion binding);GO:0005886(plasma membrane);GO:0006811(ion transport);GO:0006825(copper ion transport);GO:0006826(iron ion transport);GO:0006879(cellular iron ion homeostasis);GO:0016020(membrane);GO:0016021(integral component of membrane);GO:0016491(oxidoreductase activity);GO:0046872(metal ion binding);GO:0055072(iron ion homeostasis);GO:0055114(o…	NA	NA	NA	hephaestin-like 1 [Source:MGI Symbol;Acc:MGI:2685355]	0.409342	0.541836	2.26909	0.179116	0.222989	0.07564	6.74056	2.75287	0.000252484	0.19842	up	yes
chr11	54902453	54910377	+	ENSMUSG00000018339	Gpx3	ENSMUST00000149324;ENSMUST00000082430	GO:0004601(peroxidase activity);GO:0004602(glutathione peroxidase activity);GO:0005576(extracellular region);GO:0005615(extracellular space);GO:0006749(glutathione metabolic process);GO:0006979(response to oxidative stress);GO:0008430(selenium binding);GO:0016491(oxidoreductase activity);GO:0042744(hydrogen peroxide catabolic process);GO:0042802(identical protein binding);GO:0055114(oxidation-red…	00480(Glutathione metabolism);00590(Arachidonic acid metabolism);04918(Thyroid hormone synthesis);04918(Thyroid hormone synthesis)	K00432	EC:1.11.1.9	glutathione peroxidase 3 [Source:MGI Symbol;Acc:MGI:105102]	204.111	207.778	245.485	314.57	659.343	458.495	0.458929	-1.12366	0.00030078	0.217464	down	yes
chr6	58932090	59024549	-	ENSMUSG00000037709	Fam13a	ENSMUST00000089860;ENSMUST00000173712;ENSMUST00000204616;ENSMUST00000174307	GO:0003674(molecular_function);GO:0005575(cellular_component);GO:0008150(biological_process);GO:0008150(biological_process)	NA	NA	NA	family with sequence similarity 13, member A [Source:MGI Symbol;Acc:MGI:1889842]	5.7733	9.70695	11.455	17.9623	31.3266	16.1392	0.411676	-1.28042	0.000361986	0.25165	down	yes
chr2	26640372	26645944	+	ENSMUSG00000086775	Snhg7os	ENSMUST00000131841	NA	NA	NA	NA	small nucleolar RNA host gene 7, opposite strand [Source:MGI Symbol;Acc:MGI:3045374]	0.038307	0.227661	0.193493	0	0	0.029497	15.5765	3.9613	0.000404194	0.270586	up	yes
chr10	59949669	59951834	-	ENSMUSG00000020108	Ddit4	ENSMUST00000020308	GO:0001666(response to hypoxia);GO:0001764(neuron migration);GO:0005737(cytoplasm);GO:0005739(mitochondrion);GO:0005829(cytosol);GO:0006915(apoptotic process);GO:0007420(brain development);GO:0009968(negative regulation of signal transduction);GO:0010801(negative regulation of peptidyl-threonine phosphorylation);GO:0030182(neuron differentiation);GO:0032006(regulation of TOR signaling);GO:0032007…	04140(Autophagy - animal);04150(mTOR signaling pathway);04151(PI3K-Akt signaling pathway);05206(MicroRNAs in cancer)	K08270	NA	DNA-damage-inducible transcript 4 [Source:MGI Symbol;Acc:MGI:1921997]	9.2339	8.47084	6.93804	9.61643	21.8194	36.2482	0.364085	-1.45765	0.000431691	0.276472	down	yes
chr3	37348346	37410108	+	ENSMUSG00000037225	Fgf2	ENSMUST00000150021;ENSMUST00000138563;ENSMUST00000200585;ENSMUST00000091203;ENSMUST00000199938;ENSMUST00000145228;ENSMUST00000038885	GO:0000186(activation of MAPKK activity);GO:0001525(angiogenesis);GO:0001658(branching involved in ureteric bud morphogenesis);GO:0001759(organ induction);GO:0001934(positive regulation of protein phosphorylation);GO:0001938(positive regulation of endothelial cell proliferation);GO:0002042(cell migration involved in sprouting angiogenesis);GO:0005104(fibroblast growth factor receptor binding);GO:…	01521(EGFR tyrosine kinase inhibitor resistance);04010(MAPK signaling pathway);04014(Ras signaling pathway);04015(Rap1 signaling pathway);04151(PI3K-Akt signaling pathway);04550(Signaling pathways regulating pluripotency of stem cells);04810(Regulation of actin cytoskeleton);05167(Kaposi sarcoma-associated herpesvirus infection);05200(Pathways in cancer);05205(Proteoglycans in cancer);05218(Melan…	K18497	NA	fibroblast growth factor 2 [Source:MGI Symbol;Acc:MGI:95516]	1.65483	2.14458	13.4559	1.6045	1.07513	1.13753	4.52045	2.17647	0.000445933	0.276472	up	yes
chr9	48654297	48836222	-	ENSMUSG00000066687	Zbtb16	ENSMUST00000093852;ENSMUST00000216150	GO:0000122(negative regulation of transcription by RNA polymerase II);GO:0000978(RNA polymerase II cis-regulatory region sequence-specific DNA binding);GO:0001227(DNA-binding transcription repressor activity, RNA polymerase II-specific);GO:0001501(skeletal system development);GO:0001823(mesonephros development);GO:0003676(nucleic acid binding);GO:0003677(DNA binding);GO:0003690(double-stranded DN…	05200(Pathways in cancer);05202(Transcriptional misregulation in cancer);05221(Acute myeloid leukemia);05221(Acute myeloid leukemia)	K10055	NA	zinc finger and BTB domain containing 16 [Source:MGI Symbol;Acc:MGI:103222]	16.898	13.3188	16.5684	19.8438	36.987	47.9395	0.44655	-1.16311	0.000458875	0.276472	down	yes
X	111388192	111537959	-	ENSMUSG00000025665	Rps6ka6	ENSMUST00000113428;ENSMUST00000065976;ENSMUST00000082034	GO:0000166(nucleotide binding);GO:0000287(magnesium ion binding);GO:0001650(fibrillar center);GO:0004672(protein kinase activity);GO:0004674(protein serine/threonine kinase activity);GO:0005524(ATP binding);GO:0005654(nucleoplasm);GO:0005730(nucleolus);GO:0005739(mitochondrion);GO:0006468(protein phosphorylation);GO:0006978(DNA damage response, signal transduction by p53 class mediator resulting …	04010(MAPK signaling pathway);04114(Oocyte meiosis);04150(mTOR signaling pathway);04714(Thermogenesis);04720(Long-term potentiation);04722(Neurotrophin signaling pathway);04914(Progesterone-mediated oocyte maturation);04931(Insulin resistance);04931(Insulin resistance)	K04373	EC:2.7.11.1	ribosomal protein S6 kinase polypeptide 6 [Source:MGI Symbol;Acc:MGI:1914321]	0.0132287	0.0277859	0	0.0743063	0.179728	0.177054	0.0951418	-3.39378	0.000484864	0.282707	down	yes
chr4	122995652	123002485	+	ENSMUSG00000028654	Mycl	ENSMUST00000030407;ENSMUST00000106252;ENSMUST00000147259;ENSMUST00000135925;ENSMUST00000144998	GO:0000978(RNA polymerase II cis-regulatory region sequence-specific DNA binding);GO:0001228(DNA-binding transcription activator activity, RNA polymerase II-specific);GO:0003677(DNA binding);GO:0003700(DNA-binding transcription factor activity);GO:0005515(protein binding);GO:0005634(nucleus);GO:0005654(nucleoplasm);GO:0006355(regulation of transcription, DNA-templated);GO:0042025(host cell nucleu…	NA	K09110	NA	v-myc avian myelocytomatosis viral oncogene lung carcinoma derived [Source:MGI Symbol;Acc:MGI:96799]	0.970242	0.712622	0.88402	0.920342	4.89273	4.20979	0.256103	-1.9652	0.000552783	0.287076	down	yes
chr14	63145150	63179578	-	ENSMUSG00000021273	Fdft1	ENSMUST00000054963;ENSMUST00000238526;ENSMUST00000224267;ENSMUST00000224625;ENSMUST00000223810	GO:0003824(catalytic activity);GO:0004310(farnesyl-diphosphate farnesyltransferase activity);GO:0005783(endoplasmic reticulum);GO:0005789(endoplasmic reticulum membrane);GO:0006629(lipid metabolic process);GO:0006694(steroid biosynthetic process);GO:0006695(cholesterol biosynthetic process);GO:0008152(metabolic process);GO:0008202(steroid metabolic process);GO:0008203(cholesterol metabolic proces…	00100(Steroid biosynthesis);00100(Steroid biosynthesis)	K00801	EC:2.5.1.21	farnesyl diphosphate farnesyl transferase 1 [Source:MGI Symbol;Acc:MGI:102706]	4.90238	5.15874	7.38508	8.86927	18.3241	12.4244	0.440364	-1.18323	0.000553339	0.287076	down	yes
chr10	69398773	70027438	+	ENSMUSG00000069601	Ank3	ENSMUST00000182992;ENSMUST00000218194;ENSMUST00000182884;ENSMUST00000182142;ENSMUST00000182379;ENSMUST00000186247;ENSMUST00000182194;ENSMUST00000183169;ENSMUST00000182474;ENSMUST00000183240;ENSMUST00000182692;ENSMUST00000182687;ENSMUST00000218680;ENSMUST00000182762;ENSMUST00000183261;ENSMUST00000182367;ENSMUST00000183082;ENSMUST00000092433;ENSMUST00000182492;ENSMUST00000182993;ENSMUST00000182683;…	GO:0000281(mitotic cytokinesis);GO:0005200(structural constituent of cytoskeleton);GO:0005515(protein binding);GO:0005737(cytoplasm);GO:0005764(lysosome);GO:0005856(cytoskeleton);GO:0005886(plasma membrane);GO:0005923(bicellular tight junction);GO:0007009(plasma membrane organization);GO:0007010(cytoskeleton organization);GO:0007165(signal transduction);GO:0007409(axonogenesis);GO:0007411(axon gu…	05205(Proteoglycans in cancer);05205(Proteoglycans in cancer)	K10380	NA	ankyrin 3, epithelial [Source:MGI Symbol;Acc:MGI:88026]	0.490246	0.530167	0.497166	1.33874	0.796585	1.0757	0.472615	-1.08126	0.000555886	0.287076	down	yes
chr1	93478993	93509733	+	ENSMUSG00000116048	Septin2	ENSMUST00000168776;ENSMUST00000179353;ENSMUST00000172165	GO:0000145(exocyst);GO:0000166(nucleotide binding);GO:0000775(chromosome, centromeric region);GO:0000776(kinetochore);GO:0000777(condensed chromosome kinetochore);GO:0002036(regulation of L-glutamate import across plasma membrane);GO:0003924(GTPase activity);GO:0005515(protein binding);GO:0005525(GTP binding);GO:0005634(nucleus);GO:0005654(nucleoplasm);GO:0005694(chromosome);GO:0005737(cytoplasm)…	05100(Bacterial invasion of epithelial cells);05100(Bacterial invasion of epithelial cells)	K16942	NA	septin 2 [Source:MGI Symbol;Acc:MGI:97298]	25.1687	14.8447	10.8739	4.04019	10.0978	2.53948	3.05125	1.6094	0.000639675	0.299156	up	yes
chr6	87428994	87437677	+	ENSMUSG00000030046	Bmp10	ENSMUST00000032125	GO:0001822(kidney development);GO:0005125(cytokine activity);GO:0005179(hormone activity);GO:0005576(extracellular region);GO:0005615(extracellular space);GO:0005737(cytoplasm);GO:0007155(cell adhesion);GO:0007275(multicellular organism development);GO:0007507(heart development);GO:0007512(adult heart development);GO:0008083(growth factor activity);GO:0009986(cell surface);GO:0010596(negative reg…	04060(Cytokine-cytokine receptor interaction)	K22670	NA	bone morphogenetic protein 10 [Source:MGI Symbol;Acc:MGI:1338820]	0.106634	0	0	0	6.38777	3.34106	0.0109606	-6.51153	0.000648479	0.299156	down	yes
chr15	88862186	88865726	+	ENSMUSG00000035828	Pim3	ENSMUST00000042818	GO:0000166(nucleotide binding);GO:0004672(protein kinase activity);GO:0004674(protein serine/threonine kinase activity);GO:0005515(protein binding);GO:0005524(ATP binding);GO:0005737(cytoplasm);GO:0005829(cytosol);GO:0006468(protein phosphorylation);GO:0006915(apoptotic process);GO:0007049(cell cycle);GO:0007346(regulation of mitotic cell cycle);GO:0016301(kinase activity);GO:0016310(phosphorylat…	NA	K08807	EC:2.7.11.1	proviral integration site 3 [Source:MGI Symbol;Acc:MGI:1355297]	10.3811	13.2193	12.7019	14.8405	32.7178	31.8592	0.457109	-1.12939	0.000664831	0.299156	down	yes
chr8	3917655	3926844	-	ENSMUSG00000065987	Cd209b	ENSMUST00000111014;ENSMUST00000084086;ENSMUST00000188386;ENSMUST00000171635	GO:0001872((1->3)-beta-D-glucan binding);GO:0001879(detection of yeast);GO:0005537(mannose binding);GO:0006897(endocytosis);GO:0006910(phagocytosis, recognition);GO:0009897(external side of plasma membrane);GO:0016020(membrane);GO:0016021(integral component of membrane);GO:0016045(detection of bacterium);GO:0030246(carbohydrate binding);GO:0030247(polysaccharide binding);GO:0042535(positive regul…	04145(Phagosome);04625(C-type lectin receptor signaling pathway);05152(Tuberculosis);05162(Measles);05162(Measles)	K06563	NA	CD209b antigen [Source:MGI Symbol;Acc:MGI:1916415]	1.46204	0.975391	1.15063	1.86594	0.890322	30.403	0.108207	-3.20813	0.000701181	0.299156	down	yes
chr11	114922781	114934386	-	ENSMUSG00000063193	Cd300lb	ENSMUST00000106581;ENSMUST00000239005;ENSMUST00000149663;ENSMUST00000126655	GO:0002376(immune system process);GO:0002446(neutrophil mediated immunity);GO:0005515(protein binding);GO:0005886(plasma membrane);GO:0016020(membrane);GO:0016021(integral component of membrane);GO:0033005(positive regulation of mast cell activation);GO:0071222(cellular response to lipopolysaccharide);GO:0071222(cellular response to lipopolysaccharide)	NA	K20395	NA	CD300 molecule like family member B [Source:MGI Symbol;Acc:MGI:2685099]	9.04038	7.95657	7.51601	3.63809	4.49811	3.25431	2.15205	1.10571	0.00070405	0.299156	up	yes
chr7	56014016	56014414	+	ENSMUSG00000078087	Rps12l1	ENSMUST00000183090	NA	NA	NA	NA	ribosomal protein S12-like 1 [Source:MGI Symbol;Acc:MGI:3783241]	0.07113	0.646688	0.324705	1.6425	3.83671	2.64559	0.128314	-2.96225	0.000713988	0.299156	down	yes
chr12	114093928	114094358	-	ENSMUSG00000096805	Ighv9-1	ENSMUST00000103471;ENSMUST00000195884	GO:0003823(antigen binding);GO:0006910(phagocytosis, recognition);GO:0006911(phagocytosis, engulfment);GO:0006958(complement activation, classical pathway);GO:0009897(external side of plasma membrane);GO:0034987(immunoglobulin receptor binding);GO:0042571(immunoglobulin complex, circulating);GO:0042742(defense response to bacterium);GO:0045087(innate immune response);GO:0050853(B cell receptor si…	NA	NA	NA	immunoglobulin heavy variable 9-1 [Source:MGI Symbol;Acc:MGI:4439911]	1.15719	0.090299	0.194326	69.0438	0	3.96043	0.0197497	-5.66202	0.000753187	0.299156	down	yes
chr12	113838526	113839010	-	ENSMUSG00000094194	Ighv5-16	ENSMUST00000103458;ENSMUST00000193652	GO:0003823(antigen binding);GO:0006910(phagocytosis, recognition);GO:0006911(phagocytosis, engulfment);GO:0006958(complement activation, classical pathway);GO:0009897(external side of plasma membrane);GO:0034987(immunoglobulin receptor binding);GO:0042571(immunoglobulin complex, circulating);GO:0042742(defense response to bacterium);GO:0045087(innate immune response);GO:0050853(B cell receptor si…	NA	NA	NA	immunoglobulin heavy variable 5-16 [Source:MGI Symbol;Acc:MGI:4439556]	1.05753	0.160962	0	24.9358	0	31.3981	0.0216299	-5.53083	0.000761338	0.299156	down	yes
chr7	131174402	131306451	+	ENSMUSG00000006204	Cdcp3	ENSMUST00000208921	GO:0005044(scavenger receptor activity);GO:0005576(extracellular region);GO:0006897(endocytosis);GO:0007275(multicellular organism development);GO:0008150(biological_process);GO:0015031(protein transport);GO:0016020(membrane);GO:0030154(cell differentiation)	04970(Salivary secretion)	K13912	NA	CUB domain containing protein 3 [Source:MGI Symbol;Acc:MGI:1918645]	0	0.00580101	0	0	0.117403	0.11995	0.0244404	-5.35459	0.000792329	0.30471	down	yes
chr6	126640397	126646384	-	ENSMUSG00000047976	Kcna1	ENSMUST00000203094;ENSMUST00000055168;ENSMUST00000205171	GO:0001964(startle response);GO:0005216(ion channel activity);GO:0005244(voltage-gated ion channel activity);GO:0005249(voltage-gated potassium channel activity);GO:0005251(delayed rectifier potassium channel activity);GO:0005267(potassium channel activity);GO:0005515(protein binding);GO:0005783(endoplasmic reticulum);GO:0005829(cytosol);GO:0005886(plasma membrane);GO:0005887(integral component o…	NA	K04874	NA	potassium voltage-gated channel, shaker-related subfamily, member 1 [Source:MGI Symbol;Acc:MGI:96654]	2.16013	2.99675	3.66662	10.4344	5.53151	5.16953	0.417475	-1.26024	0.000843328	0.305928	down	yes
chr4	45848664	45887008	+	ENSMUSG00000028327	Stra6l	ENSMUST00000030011;ENSMUST00000165478;ENSMUST00000107783;ENSMUST00000107782;ENSMUST00000128947	GO:0005515(protein binding);GO:0005886(plasma membrane);GO:0016020(membrane);GO:0016021(integral component of membrane);GO:0034633(retinol transport);GO:0071939(vitamin A import);GO:0071939(vitamin A import)	NA	K23088	NA	STRA6-like [Source:MGI Symbol;Acc:MGI:1921402]	2.03964	2.67701	2.2309	0.921921	1.02487	1.31513	2.1299	1.09078	0.000851075	0.305928	up	yes
chr1	171150711	171161130	+	ENSMUSG00000056569	Mpz	ENSMUST00000111334;ENSMUST00000238908;ENSMUST00000125565;ENSMUST00000070758	GO:0005764(lysosome);GO:0005791(rough endoplasmic reticulum);GO:0005886(plasma membrane);GO:0005887(integral component of plasma membrane);GO:0016020(membrane);GO:0016021(integral component of membrane);GO:0016323(basolateral plasma membrane);GO:0042552(myelination);GO:0043066(negative regulation of apoptotic process);GO:0043209(myelin sheath);GO:0098742(cell-cell adhesion via plasma-membrane adh…	04514(Cell adhesion molecules (CAMs));04514(Cell adhesion molecules (CAMs))	K06770	NA	myelin protein zero [Source:MGI Symbol;Acc:MGI:103177]	2.11696	4.35201	5.64987	21.2206	7.80573	8.34235	0.324305	-1.62458	0.000863201	0.305928	down	yes
chr6	68049983	68050456	+	ENSMUSG00000094872	Igkv9-120	ENSMUST00000103316	NA	NA	NA	NA	immunoglobulin kappa chain variable 9-120 [Source:MGI Symbol;Acc:MGI:3647784]	1.5132	1.2712	0.541204	13.6607	0.296887	22.1944	0.0919894	-3.44239	0.000916591	0.313746	down	yes
chr1	74125541	74148223	+	ENSMUSG00000061815	Rufy4	ENSMUST00000080167;ENSMUST00000127134	GO:0000045(autophagosome assembly);GO:0005776(autophagosome);GO:0006914(autophagy);GO:0016239(positive regulation of macroautophagy);GO:0031410(cytoplasmic vesicle);GO:0032266(phosphatidylinositol-3-phosphate binding);GO:0046872(metal ion binding);GO:0071353(cellular response to interleukin-4);GO:0071353(cellular response to interleukin-4)	NA	NA	NA	RUN and FYVE domain containing 4 [Source:MGI Symbol;Acc:MGI:3588214]	0.116882	0.219412	0.121122	0.408872	0.873929	1.10704	0.191401	-2.38533	0.000965365	0.314264	down	yes
chr11	67238029	67260446	+	ENSMUSG00000057003	Myh4	ENSMUST00000018632;ENSMUST00000170942	GO:0000166(nucleotide binding);GO:0003725(double-stranded RNA binding);GO:0003774(motor activity);GO:0003779(actin binding);GO:0005515(protein binding);GO:0005516(calmodulin binding);GO:0005524(ATP binding);GO:0005737(cytoplasm);GO:0006936(muscle contraction);GO:0014823(response to activity);GO:0016459(myosin complex);GO:0030016(myofibril);GO:0032982(myosin filament);GO:0051015(actin filament bin…	04530(Tight junction);04530(Tight junction)	K10352	NA	myosin, heavy polypeptide 4, skeletal muscle [Source:MGI Symbol;Acc:MGI:1339713]	0.267362	0.680923	0.585719	0.703905	2.05621	3.15076	0.259522	-1.94607	0.000981334	0.314264	down	yes
chr9	107399612	107529343	+	ENSMUSG00000010066	Cacna2d2	ENSMUST00000168532;ENSMUST00000010210;ENSMUST00000194842	GO:0005244(voltage-gated ion channel activity);GO:0005245(voltage-gated calcium channel activity);GO:0005262(calcium channel activity);GO:0005891(voltage-gated calcium channel complex);GO:0006811(ion transport);GO:0006816(calcium ion transport);GO:0007528(neuromuscular junction development);GO:0008016(regulation of heart contraction);GO:0016020(membrane);GO:0016021(integral component of membrane)…	04010(MAPK signaling pathway);04260(Cardiac muscle contraction);04261(Adrenergic signaling in cardiomyocytes);04921(Oxytocin signaling pathway);05410(Hypertrophic cardiomyopathy (HCM));05412(Arrhythmogenic right ventricular cardiomyopathy (ARVC));05414(Dilated cardiomyopathy (DCM));05414(Dilated cardiomyopathy (DCM))	K04859	NA	calcium channel, voltage-dependent, alpha 2/delta subunit 2 [Source:MGI Symbol;Acc:MGI:1929813]	0.196013	0.279565	0.127384	0.214071	1.46831	1.09841	0.216832	-2.20535	0.00103896	0.320285	down	yes
chr4	141683851	141685599	-	ENSMUSG00000040715	Rsc1a1	ENSMUST00000105782	GO:0005515(protein binding);GO:0005634(nucleus);GO:0005654(nucleoplasm);GO:0005794(Golgi apparatus);GO:0005886(plasma membrane);GO:0005903(brush border);GO:0006355(regulation of transcription, DNA-templated);GO:0010829(negative regulation of glucose transmembrane transport);GO:0016020(membrane);GO:0019871(sodium channel inhibitor activity);GO:0030054(cell junction);GO:0032243(negative regulation …	NA	NA	NA	regulatory solute carrier protein, family 1, member 1 [Source:MGI Symbol;Acc:MGI:3526447]	0.080882	0.660332	0.091884	0.798057	2.35368	2.71953	0.141894	-2.81711	0.00104547	0.320285	down	yes
chr7	119760923	119787513	+	ENSMUSG00000030935	Acsm3	ENSMUST00000149766;ENSMUST00000063770;ENSMUST00000106527;ENSMUST00000149598;ENSMUST00000106529;ENSMUST00000154828;ENSMUST00000106528;ENSMUST00000106526	GO:0000166(nucleotide binding);GO:0003824(catalytic activity);GO:0003996(acyl-CoA ligase activity);GO:0004321(fatty-acyl-CoA synthase activity);GO:0005524(ATP binding);GO:0005739(mitochondrion);GO:0005759(mitochondrial matrix);GO:0006629(lipid metabolic process);GO:0006631(fatty acid metabolic process);GO:0006633(fatty acid biosynthetic process);GO:0006637(acyl-CoA metabolic process);GO:0015645(f…	00650(Butanoate metabolism);00650(Butanoate metabolism)	K01896	EC:6.2.1.2	acyl-CoA synthetase medium-chain family member 3 [Source:MGI Symbol;Acc:MGI:99538]	5.14612	5.0773	9.88442	10.3959	22.9175	13.9447	0.42549	-1.2328	0.00114196	0.344014	down	yes
chr2	154142880	154149219	+	ENSMUSG00000027483	Bpifa1	ENSMUST00000028985;ENSMUST00000140006;ENSMUST00000144665	GO:0002376(immune system process);GO:0002395(immune response in nasopharyngeal-associated lymphoid tissue);GO:0003674(molecular_function);GO:0005576(extracellular region);GO:0005615(extracellular space);GO:0005902(microvillus);GO:0008289(lipid binding);GO:0019731(antibacterial humoral response);GO:0042742(defense response to bacterium);GO:0045087(innate immune response);GO:0050828(regulation of l…	NA	NA	NA	BPI fold containing family A, member 1 [Source:MGI Symbol;Acc:MGI:1338036]	0.694903	1.44088	14.9268	0.94703	0.246525	0.96414	7.9078	2.98328	0.00128699	0.381351	up	yes
chr11	49901835	49980994	+	ENSMUSG00000020374	Rasgef1c	ENSMUST00000063444;ENSMUST00000093142;ENSMUST00000109172;ENSMUST00000093141	GO:0005085(guanyl-nucleotide exchange factor activity);GO:0007264(small GTPase mediated signal transduction);GO:0007264(small GTPase mediated signal transduction)	NA	NA	NA	RasGEF domain family, member 1C [Source:MGI Symbol;Acc:MGI:1921813]	0.242047	0.289184	0.20183	1.09694	0.714417	0.884293	0.271943	-1.87863	0.0013102	0.381964	down	yes
chr13	117602320	117987418	+	ENSMUSG00000021730	Hcn1	ENSMUST00000006991;ENSMUST00000207599	GO:0000166(nucleotide binding);GO:0003254(regulation of membrane depolarization);GO:0005216(ion channel activity);GO:0005222(intracellular cAMP-activated cation channel activity);GO:0005244(voltage-gated ion channel activity);GO:0005248(voltage-gated sodium channel activity);GO:0005249(voltage-gated potassium channel activity);GO:0005267(potassium channel activity);GO:0005272(sodium channel activ…	NA	K04954	NA	hyperpolarization activated cyclic nucleotide gated potassium channel 1 [Source:MGI Symbol;Acc:MGI:1096392]	0.0847406	0.125633	0.0764093	0.163635	0.449994	0.399462	0.283077	-1.82073	0.00134438	0.381964	down	yes
chr12	114937113	114937544	-	ENSMUSG00000094652	Ighv1-42	ENSMUST00000103516;ENSMUST00000191868	GO:0003823(antigen binding);GO:0006910(phagocytosis, recognition);GO:0006911(phagocytosis, engulfment);GO:0006958(complement activation, classical pathway);GO:0009897(external side of plasma membrane);GO:0034987(immunoglobulin receptor binding);GO:0042571(immunoglobulin complex, circulating);GO:0042742(defense response to bacterium);GO:0045087(innate immune response);GO:0050853(B cell receptor si…	NA	NA	NA	immunoglobulin heavy variable V1-42 [Source:MGI Symbol;Acc:MGI:3704123]	0.331571	0	0	4.04969	0	11.0955	0.0218929	-5.5134	0.00138293	0.381964	down	yes
chr19	46131897	46135694	+	ENSMUSG00000038754	Elovl3	ENSMUST00000237098;ENSMUST00000043739	GO:0005783(endoplasmic reticulum);GO:0005789(endoplasmic reticulum membrane);GO:0006629(lipid metabolic process);GO:0006631(fatty acid metabolic process);GO:0006633(fatty acid biosynthetic process);GO:0006636(unsaturated fatty acid biosynthetic process);GO:0009922(fatty acid elongase activity);GO:0016020(membrane);GO:0016021(integral component of membrane);GO:0016740(transferase activity);GO:0019…	00062(Fatty acid elongation);01040(Biosynthesis of unsaturated fatty acids);01040(Biosynthesis of unsaturated fatty acids)	K10248	EC:2.3.1.199	elongation of very long chain fatty acids (FEN1/Elo2, SUR4/Elo3, yeast)-like 3 [Source:MGI Symbol;Acc:MGI:1195976]	4.71988	7.2644	16.4456	4.51797	0.715173	0.463699	4.99046	2.31917	0.00142715	0.381964	up	yes
chr4	48344215	48345230	-	ENSMUSG00000081953	Gm12435	ENSMUST00000118949	NA	NA	NA	NA	predicted gene 12435 [Source:MGI Symbol;Acc:MGI:3651950]	0.441579	0.420847	1.08959	1.23806	0.939496	14.3407	0.118173	-3.08102	0.00143699	0.381964	down	yes
chr5	125531774	125792583	+	ENSMUSG00000070498	Tmem132b	ENSMUST00000031446;ENSMUST00000185104;ENSMUST00000184422	GO:0003674(molecular_function);GO:0008150(biological_process);GO:0016020(membrane);GO:0016021(integral component of membrane);GO:0016021(integral component of membrane)	NA	K17599	NA	transmembrane protein 132B [Source:MGI Symbol;Acc:MGI:3609245]	0.080739	0.0339521	0.00603167	0.0706584	0.439973	0.363207	0.138152	-2.85567	0.00148485	0.388965	down	yes
chr9	7445822	7455975	+	ENSMUSG00000043613	Mmp3	ENSMUST00000034497	GO:0004222(metalloendopeptidase activity);GO:0006508(proteolysis);GO:0008233(peptidase activity);GO:0008237(metallopeptidase activity);GO:0008270(zinc ion binding);GO:0016787(hydrolase activity);GO:0031012(extracellular matrix);GO:0046872(metal ion binding)	04657(IL-17 signaling pathway);04668(TNF signaling pathway);05202(Transcriptional misregulation in cancer);05215(Prostate cancer);05323(Rheumatoid arthritis)	K01394	EC:3.4.24.17	matrix metallopeptidase 3 [Source:MGI Symbol;Acc:MGI:97010]	151.743	88.4832	90.7006	78.7301	33.9923	48.5833	2.05155	1.03671	0.00153396	0.390706	up	yes
chr17	28522720	28525398	+	ENSMUSG00000066170	E230001N04Rik	ENSMUST00000181029;ENSMUST00000095448	NA	NA	NA	NA	RIKEN cDNA E230001N04 gene [Source:MGI Symbol;Acc:MGI:2443549]	0.610416	0.477283	0.377182	0.630821	2.32274	2.87458	0.251346	-1.99225	0.00166224	0.407761	down	yes
chr5	49219676	49222161	-	ENSMUSG00000106579	Gm42771	ENSMUST00000198342	NA	NA	NA	NA	predicted gene 42771 [Source:MGI Symbol;Acc:MGI:5662908]	0.146979	0.041939	0.043452	0.531422	0.523811	0.298948	0.171594	-2.54292	0.00177385	0.427498	down	yes
chr9	95559657	95568023	+	ENSMUSG00000064225	Paqr9	ENSMUST00000079597	GO:0005496(steroid binding);GO:0005886(plasma membrane);GO:0008289(lipid binding);GO:0016020(membrane);GO:0016021(integral component of membrane);GO:0038023(signaling receptor activity)	NA	NA	NA	progestin and adipoQ receptor family member IX [Source:MGI Symbol;Acc:MGI:1922802]	5.75495	8.85595	12.4461	6.3401	3.27692	3.26429	2.10049	1.07072	0.00182262	0.43158	up	yes
chr6	69516339	69516629	+	ENSMUSG00000092746	Rn7s6	ENSMUST00000175005	NA	NA	NA	NA	7S RNA 6 [Source:MGI Symbol;Acc:MGI:97956]	428.435	335.767	456.153	245.568	2374.02	1365.11	0.30626	-1.70717	0.00183854	0.43158	down	yes
chr3	87250758	87263738	-	ENSMUSG00000015852	Fcrls	ENSMUST00000090986;ENSMUST00000146512	GO:0004888(transmembrane signaling receptor activity);GO:0005044(scavenger receptor activity);GO:0005887(integral component of plasma membrane);GO:0006897(endocytosis);GO:0007166(cell surface receptor signaling pathway);GO:0016020(membrane);GO:0016020(membrane)	NA	K06727	NA	Fc receptor-like S, scavenger receptor [Source:MGI Symbol;Acc:MGI:1933397]	19.9016	13.6452	18.0986	12.2258	7.27434	5.96478	2.0281	1.02013	0.00208874	0.477899	up	yes
chr10	79890853	79892655	+	ENSMUSG00000061780	Cfd	ENSMUST00000061653;ENSMUST00000217837	GO:0002376(immune system process);GO:0004175(endopeptidase activity);GO:0004252(serine-type endopeptidase activity);GO:0005576(extracellular region);GO:0005615(extracellular space);GO:0006508(proteolysis);GO:0006957(complement activation, alternative pathway);GO:0007219(Notch signaling pathway);GO:0008233(peptidase activity);GO:0008236(serine-type peptidase activity);GO:0009617(response to bacter…	04610(Complement and coagulation cascades);05150(Staphylococcus aureus infection);05150(Staphylococcus aureus infection)	K01334	EC:3.4.21.46	complement factor D (adipsin) [Source:MGI Symbol;Acc:MGI:87931]	76.5823	62.8251	98.6062	220.964	155.948	104.303	0.494609	-1.01564	0.00229203	0.511463	down	yes
chr2	69380445	69404533	+	ENSMUSG00000027068	Dhrs9	ENSMUST00000063690	GO:0002138(retinoic acid biosynthetic process);GO:0004022(alcohol dehydrogenase (NAD+) activity);GO:0004745(retinol dehydrogenase activity);GO:0005783(endoplasmic reticulum);GO:0005789(endoplasmic reticulum membrane);GO:0006629(lipid metabolic process);GO:0008202(steroid metabolic process);GO:0008209(androgen metabolic process);GO:0016020(membrane);GO:0016491(oxidoreductase activity);GO:0030176(i…	00830(Retinol metabolism)	K11149	EC:1.1.-.-	dehydrogenase/reductase (SDR family) member 9 [Source:MGI Symbol;Acc:MGI:2442798]	4.15133	4.59733	4.57084	2.56989	2.16726	1.23788	2.2292	1.15652	0.00236578	0.515198	up	yes
chr6	68862265	68863031	-	ENSMUSG00000076535	Igkv1-88	ENSMUST00000103336	GO:0002377(immunoglobulin production);GO:0005615(extracellular space);GO:0006955(immune response)	NA	NA	NA	immunoglobulin kappa chain variable 1-88 [Source:MGI Symbol;Acc:MGI:4439828]	0	0	0.801428	22.4146	0	12.7198	0.0228103	-5.45417	0.00247143	0.526028	down	yes
chr7	141839070	141873084	+	ENSMUSG00000066108	Muc5b	ENSMUST00000165147	GO:0003674(molecular_function);GO:0005515(protein binding);GO:0005615(extracellular space);GO:0042742(defense response to bacterium);GO:0043030(regulation of macrophage activation);GO:0043231(intracellular membrane-bounded organelle)	04657(IL-17 signaling pathway);04970(Salivary secretion)	K13908	NA	mucin 5, subtype B, tracheobronchial [Source:MGI Symbol;Acc:MGI:1921430]	0.045623	0.053677	0.449953	0.043656	0.019007	0.017411	6.85932	2.77807	0.00256387	0.538861	up	yes
chr7	17031507	17062427	-	ENSMUSG00000004328	Hif3a	ENSMUST00000108492;ENSMUST00000139224;ENSMUST00000153833;ENSMUST00000037762	GO:0000790(nuclear chromatin);GO:0000978(RNA polymerase II cis-regulatory region sequence-specific DNA binding);GO:0000981(DNA-binding transcription factor activity, RNA polymerase II-specific);GO:0001525(angiogenesis);GO:0001666(response to hypoxia);GO:0003677(DNA binding);GO:0003700(DNA-binding transcription factor activity);GO:0005515(protein binding);GO:0005634(nucleus);GO:0005654(nucleoplasm…	NA	K09096	NA	hypoxia inducible factor 3, alpha subunit [Source:MGI Symbol;Acc:MGI:1859778]	1.27786	1.15316	1.59566	1.49595	4.54262	3.98055	0.401899	-1.31509	0.00264864	0.550278	down	yes
chr17	28399094	28517527	-	ENSMUSG00000024222	Fkbp5	ENSMUST00000147716;ENSMUST00000233291;ENSMUST00000079413;ENSMUST00000233747;ENSMUST00000114792;ENSMUST00000233917;ENSMUST00000177939;ENSMUST00000233102;ENSMUST00000143685;ENSMUST00000233307	GO:0000413(protein peptidyl-prolyl isomerization);GO:0003755(peptidyl-prolyl cis-trans isomerase activity);GO:0005515(protein binding);GO:0005528(FK506 binding);GO:0005634(nucleus);GO:0005654(nucleoplasm);GO:0005737(cytoplasm);GO:0005829(cytosol);GO:0009617(response to bacterium);GO:0016853(isomerase activity);GO:0031072(heat shock protein binding);GO:0061077(chaperone-mediated protein folding);G…	04915(Estrogen signaling pathway);04915(Estrogen signaling pathway)	K09571	EC:5.2.1.8	FK506 binding protein 5 [Source:MGI Symbol;Acc:MGI:104670]	3.55997	3.13516	3.04919	2.47487	7.48863	16.5887	0.366987	-1.4462	0.00268382	0.551251	down	yes
chr1	162953800	162984528	-	ENSMUSG00000026691	Fmo3	ENSMUST00000028010;ENSMUST00000142759	GO:0004497(monooxygenase activity);GO:0004499(N,N-dimethylaniline monooxygenase activity);GO:0005783(endoplasmic reticulum);GO:0005789(endoplasmic reticulum membrane);GO:0016020(membrane);GO:0016021(integral component of membrane);GO:0016491(oxidoreductase activity);GO:0016597(amino acid binding);GO:0017144(drug metabolic process);GO:0031090(organelle membrane);GO:0034899(trimethylamine monooxyge…	00982(Drug metabolism - cytochrome P450);00982(Drug metabolism - cytochrome P450)	K00485	EC:1.14.13.8	flavin containing monooxygenase 3 [Source:MGI Symbol;Acc:MGI:1100496]	8.894	9.02991	8.95796	9.32533	29.3042	20.1686	0.45719	-1.12914	0.00295499	0.590508	down	yes
chr9	85781868	85782627	-	ENSMUSG00000099980	Gm5619	ENSMUST00000071172	NA	NA	NA	NA	predicted gene 5619 [Source:MGI Symbol;Acc:MGI:3643807]	3.3557	12.8753	8.64879	1.21826	3.83382	0.856689	4.21066	2.07405	0.00300563	0.590508	up	yes
chr4	133240818	133252929	+	ENSMUSG00000028862	Map3k6	ENSMUST00000030677;ENSMUST00000127681;ENSMUST00000123612;ENSMUST00000134895	GO:0000165(MAPK cascade);GO:0000166(nucleotide binding);GO:0000186(activation of MAPKK activity);GO:0000287(magnesium ion binding);GO:0004672(protein kinase activity);GO:0004674(protein serine/threonine kinase activity);GO:0004709(MAP kinase kinase kinase activity);GO:0005524(ATP binding);GO:0006468(protein phosphorylation);GO:0006468(protein phosphorylation)	04010(MAPK signaling pathway);04010(MAPK signaling pathway)	K04425	EC:2.7.11.25	mitogen-activated protein kinase kinase kinase 6 [Source:MGI Symbol;Acc:MGI:1855691]	4.85559	4.89945	4.64052	5.0647	12.725	12.2632	0.479007	-1.06188	0.0030974	0.601079	down	yes
chr1	110888326	110977584	-	ENSMUSG00000047216	Cdh19	ENSMUST00000094626;ENSMUST00000187555	GO:0000902(cell morphogenesis);GO:0005509(calcium ion binding);GO:0005886(plasma membrane);GO:0005912(adherens junction);GO:0007043(cell-cell junction assembly);GO:0007155(cell adhesion);GO:0007156(homophilic cell adhesion via plasma membrane adhesion molecules);GO:0016020(membrane);GO:0016021(integral component of membrane);GO:0016339(calcium-dependent cell-cell adhesion via plasma membrane cell…	NA	K06806	NA	cadherin 19, type 2 [Source:MGI Symbol;Acc:MGI:3588198]	1.90823	1.82789	1.61976	5.56881	3.11146	3.30135	0.447008	-1.16163	0.00334953	0.630653	down	yes
chr6	69438218	69438757	-	ENSMUSG00000094006	Igkv4-59	ENSMUST00000103354	GO:0002377(immunoglobulin production);GO:0005615(extracellular space);GO:0006955(immune response)	NA	NA	NA	immunoglobulin kappa variable 4-59 [Source:MGI Symbol;Acc:MGI:3646808]	5.22043	1.53821	0.291023	7.68384	0.250781	98.809	0.0660429	-3.92045	0.00352454	0.650061	down	yes
X	136822671	136839733	+	ENSMUSG00000031425	Plp1	ENSMUST00000113085;ENSMUST00000033800;ENSMUST00000125644;ENSMUST00000144880	GO:0005515(protein binding);GO:0005886(plasma membrane);GO:0006954(inflammatory response);GO:0008366(axon ensheathment);GO:0010001(glial cell differentiation);GO:0010628(positive regulation of gene expression);GO:0014002(astrocyte development);GO:0016020(membrane);GO:0016021(integral component of membrane);GO:0019911(structural constituent of myelin sheath);GO:0022010(central nervous system myeli…	NA	K17271	NA	proteolipid protein (myelin) 1 [Source:MGI Symbol;Acc:MGI:97623]	1.99919	2.11807	2.20365	6.66475	3.39606	3.3626	0.470887	-1.08655	0.00368903	0.666793	down	yes
chr8	70083457	70090862	+	ENSMUSG00000007594	Hapln4	ENSMUST00000007738;ENSMUST00000213092	GO:0001501(skeletal system development);GO:0005540(hyaluronic acid binding);GO:0005576(extracellular region);GO:0007155(cell adhesion);GO:0007417(central nervous system development);GO:0031012(extracellular matrix);GO:0031012(extracellular matrix)	NA	K06853	NA	hyaluronan and proteoglycan link protein 4 [Source:MGI Symbol;Acc:MGI:2679531]	0.581769	0.627826	0.724081	0.245799	0.204028	0.125327	3.36202	1.74933	0.00397813	0.703866	up	yes
chr14	52197502	52213852	+	ENSMUSG00000097533	Gm26590	ENSMUST00000227448;ENSMUST00000180857	NA	NA	NA	NA	predicted gene, 26590 [Source:MGI Symbol;Acc:MGI:5477084]	0.0462411	0	0.0976387	0.539462	0.0722341	0.662699	0.1129	-3.14688	0.00401097	0.703866	down	yes
chr2	154190818	154220369	+	ENSMUSG00000027485	Bpifb1	ENSMUST00000081816;ENSMUST00000123017;ENSMUST00000028987	GO:0002227(innate immune response in mucosa);GO:0002376(immune system process);GO:0005576(extracellular region);GO:0005615(extracellular space);GO:0008289(lipid binding);GO:0034144(negative regulation of toll-like receptor 4 signaling pathway);GO:0045087(innate immune response);GO:0045087(innate immune response)	NA	NA	NA	BPI fold containing family B, member 1 [Source:MGI Symbol;Acc:MGI:2137431]	0.712734	0.608936	1.5401	0.370196	0.147684	0.311922	3.44875	1.78607	0.00415962	0.708317	up	yes
chr19	10634213	10666213	+	ENSMUSG00000043789	Vwce	ENSMUST00000055115;ENSMUST00000235831;ENSMUST00000238148	GO:0005509(calcium ion binding);GO:0005515(protein binding);GO:0005576(extracellular region);GO:0005737(cytoplasm);GO:0098586(cellular response to virus);GO:0098586(cellular response to virus)	NA	NA	NA	von Willebrand factor C and EGF domains [Source:MGI Symbol;Acc:MGI:1919018]	0.0509144	0.0722732	0.134784	0.159651	0.611888	0.38468	0.223117	-2.16413	0.00422295	0.708317	down	yes
chr19	9083636	9087958	-	ENSMUSG00000024653	Scgb1a1	ENSMUST00000025554	GO:0000122(negative regulation of transcription by RNA polymerase II);GO:0005576(extracellular region);GO:0005615(extracellular space);GO:0005635(nuclear envelope);GO:0005737(cytoplasm);GO:0005783(endoplasmic reticulum);GO:0005791(rough endoplasmic reticulum);GO:0007165(signal transduction);GO:0009410(response to xenobiotic stimulus);GO:0010033(response to organic substance);GO:0010193(response t…	NA	NA	NA	secretoglobin, family 1A, member 1 (uteroglobin) [Source:MGI Symbol;Acc:MGI:98919]	7.14478	9.65381	40.0895	5.06955	2.93628	7.87491	3.5822	1.84085	0.00422736	0.708317	up	yes
chr19	4861216	4877909	-	ENSMUSG00000006457	Actn3	ENSMUST00000006626;ENSMUST00000138811	GO:0003779(actin binding);GO:0005509(calcium ion binding);GO:0005515(protein binding);GO:0005865(striated muscle thin filament);GO:0005903(brush border);GO:0006936(muscle contraction);GO:0014728(regulation of the force of skeletal muscle contraction);GO:0014732(skeletal muscle atrophy);GO:0014883(transition between fast and slow fiber);GO:0014894(response to denervation involved in regulation of …	05412(Arrhythmogenic right ventricular cardiomyopathy (ARVC));05412(Arrhythmogenic right ventricular cardiomyopathy (ARVC))	K21073	NA	actinin alpha 3 [Source:MGI Symbol;Acc:MGI:99678]	0.239334	0.235378	0.285868	0.401186	0.74067	1.88573	0.251217	-1.993	0.00429178	0.711687	down	yes
chr13	21787461	21789213	+	ENSMUSG00000069308	Hist1h2bp	ENSMUST00000102982	GO:0000786(nucleosome);GO:0003677(DNA binding);GO:0005634(nucleus);GO:0005654(nucleoplasm);GO:0005694(chromosome);GO:0005829(cytosol);GO:0006334(nucleosome assembly);GO:0046982(protein heterodimerization activity)	05034(Alcoholism);05203(Viral carcinogenesis);05322(Systemic lupus erythematosus)	K11252	NA	histone cluster 1, H2bp [Source:MGI Symbol;Acc:MGI:2448409]	2.92175	9.66662	1.52025	1.38895	0.85235	1.1964	4.10409	2.03706	0.00442897	0.720979	up	yes
chr12	82588292	83162056	+	ENSMUSG00000021219	Rgs6	ENSMUST00000186458;ENSMUST00000200911;ENSMUST00000161801;ENSMUST00000190964;ENSMUST00000185665;ENSMUST00000201767;ENSMUST00000191107;ENSMUST00000201512;ENSMUST00000186081;ENSMUST00000193448;ENSMUST00000200861;ENSMUST00000186848	GO:0005096(GTPase activator activity);GO:0005515(protein binding);GO:0005634(nucleus);GO:0005737(cytoplasm);GO:0005794(Golgi apparatus);GO:0005829(cytosol);GO:0005886(plasma membrane);GO:0007186(G protein-coupled receptor signaling pathway);GO:0009968(negative regulation of signal transduction);GO:0016020(membrane);GO:0019898(extrinsic component of membrane);GO:0019904(protein domain specific bin…	NA	K16449	NA	regulator of G-protein signaling 6 [Source:MGI Symbol;Acc:MGI:1354730]	0.160045	0.360965	0.197874	0.395326	0.982739	0.780645	0.333015	-1.58634	0.00449087	0.720979	down	yes
chr9	53850164	53854560	+	ENSMUSG00000042045	Sln	ENSMUST00000048485	GO:0005783(endoplasmic reticulum);GO:0005789(endoplasmic reticulum membrane);GO:0016020(membrane);GO:0016021(integral component of membrane);GO:0016529(sarcoplasmic reticulum);GO:0030234(enzyme regulator activity);GO:0033017(sarcoplasmic reticulum membrane);GO:0050790(regulation of catalytic activity);GO:0051924(regulation of calcium ion transport);GO:0070296(sarcoplasmic reticulum calcium ion tr…	NA	K22642	NA	sarcolipin [Source:MGI Symbol;Acc:MGI:1913652]	2.0732	3.284	0.553342	0.066824	30.8048	22.2385	0.111288	-3.16763	0.00453602	0.720979	down	yes
chr2	84838850	84863594	+	ENSMUSG00000027075	Slc43a1	ENSMUST00000028469;ENSMUST00000145004;ENSMUST00000121114;ENSMUST00000111625;ENSMUST00000146816;ENSMUST00000111624	GO:0006865(amino acid transport);GO:0015175(neutral amino acid transmembrane transporter activity);GO:0015179(L-amino acid transmembrane transporter activity);GO:0015804(neutral amino acid transport);GO:0015807(L-amino acid transport);GO:0016020(membrane);GO:0016021(integral component of membrane);GO:0022857(transmembrane transporter activity);GO:0051956(negative regulation of amino acid transpor…	NA	K08228	NA	solute carrier family 43, member 1 [Source:MGI Symbol;Acc:MGI:1931352]	1.77764	1.67385	1.52441	2.26958	5.0718	3.37714	0.464233	-1.10708	0.00454669	0.720979	down	yes
chr7	3836812	3845051	-	ENSMUSG00000089942	Pira2	ENSMUST00000108615;ENSMUST00000119469	GO:0003674(molecular_function);GO:0005575(cellular_component);GO:0008150(biological_process);GO:0008150(biological_process)	04380(Osteoclast differentiation);04380(Osteoclast differentiation)	K06512	NA	paired-Ig-like receptor A2 [Source:MGI Symbol;Acc:MGI:1195970]	4.41666	4.41755	4.72777	1.37753	2.54329	2.43184	2.13485	1.09413	0.00475643	0.730445	up	yes
chr6	113282307	113305627	+	ENSMUSG00000030270	Cpne9	ENSMUST00000134523;ENSMUST00000041203;ENSMUST00000128148;ENSMUST00000124574;ENSMUST00000204050;ENSMUST00000132372;ENSMUST00000136728;ENSMUST00000130191	GO:1903861(positive regulation of dendrite extension);GO:1903861(positive regulation of dendrite extension)	NA	NA	NA	copine family member IX [Source:MGI Symbol;Acc:MGI:2443052]	0.0781647	0.0458336	0.049035	0.371601	0.194051	0.141878	0.24456	-2.03174	0.00477838	0.730445	down	yes
chr6	69900424	69900977	-	ENSMUSG00000076569	Igkv5-39	ENSMUST00000197290;ENSMUST00000103370	GO:0002377(immunoglobulin production);GO:0005615(extracellular space);GO:0006955(immune response);GO:0006955(immune response)	NA	NA	NA	immunoglobulin kappa variable 5-39 [Source:MGI Symbol;Acc:MGI:2686255]	17.3133	2.92849	1.35195	18.2509	0.294508	310.122	0.065701	-3.92794	0.00480902	0.730445	down	yes
chr12	39948444	39950632	-	ENSMUSG00000114147	Gm18939	ENSMUST00000222549;ENSMUST00000222820	NA	NA	NA	NA	predicted gene, 18939 [Source:MGI Symbol;Acc:MGI:5011124]	0.096803	1.05799	2.05603	0.26793	0.0861005	0.129186	6.64468	2.7322	0.00493244	0.742315	up	yes
chr15	94270163	94465418	-	ENSMUSG00000022449	Adamts20	ENSMUST00000155907;ENSMUST00000035342;ENSMUST00000129195	GO:0004175(endopeptidase activity);GO:0004222(metalloendopeptidase activity);GO:0005576(extracellular region);GO:0005615(extracellular space);GO:0006508(proteolysis);GO:0008233(peptidase activity);GO:0008237(metallopeptidase activity);GO:0008270(zinc ion binding);GO:0009967(positive regulation of signal transduction);GO:0016787(hydrolase activity);GO:0030198(extracellular matrix organization);GO:…	NA	K09609	EC:3.4.24.-	a disintegrin-like and metallopeptidase (reprolysin type) with thrombospondin type 1 motif, 20 [Source:MGI Symbol;Acc:MGI:2660628]	0.214819	0.114399	0.108882	0.529175	0.294776	0.519888	0.326006	-1.61703	0.00509365	0.746479	down	yes
chr3	79641611	79737880	-	ENSMUSG00000034009	Rxfp1	ENSMUST00000182491;ENSMUST00000078527;ENSMUST00000183040;ENSMUST00000183199	GO:0004930(G protein-coupled receptor activity);GO:0005515(protein binding);GO:0005886(plasma membrane);GO:0005887(integral component of plasma membrane);GO:0007165(signal transduction);GO:0007186(G protein-coupled receptor signaling pathway);GO:0007188(adenylate cyclase-modulating G protein-coupled receptor signaling pathway);GO:0007189(adenylate cyclase-activating G protein-coupled receptor sig…	04080(Neuroactive ligand-receptor interaction);04926(Relaxin signaling pathway);04926(Relaxin signaling pathway)	K04306	NA	relaxin/insulin-like family peptide receptor 1 [Source:MGI Symbol;Acc:MGI:2682211]	0.12429	0.135057	0.0354015	0.381109	0.350824	0.274177	0.292959	-1.77123	0.00509864	0.746479	down	yes
chr18	30495004	30495373	-	ENSMUSG00000055771	Gm7936	ENSMUST00000069529	NA	NA	NA	NA	predicted pseudogene 7936 [Source:MGI Symbol;Acc:MGI:3646364]	0.505421	1.04147	1.13611	5.17421	1.87563	4.64218	0.229473	-2.1236	0.00554218	0.788779	down	yes
chr16	45205100	45205489	+	ENSMUSG00000062284	Gm6030	ENSMUST00000078768	NA	NA	NA	NA	predicted gene 6030 [Source:MGI Symbol;Acc:MGI:3645112]	0	1.08394	0.59155	2.89421	5.67255	2.08606	0.157282	-2.66858	0.0059407	0.813979	down	yes
chr8	83290352	83298452	+	ENSMUSG00000031710	Ucp1	ENSMUST00000034146	GO:0002024(diet induced thermogenesis);GO:0005515(protein binding);GO:0005525(GTP binding);GO:0005739(mitochondrion);GO:0005740(mitochondrial envelope);GO:0005743(mitochondrial inner membrane);GO:0006357(regulation of transcription by RNA polymerase II);GO:0006811(ion transport);GO:0006839(mitochondrial transport);GO:0009266(response to temperature stimulus);GO:0009409(response to cold);GO:001602…	03320(PPAR signaling pathway);04371(Apelin signaling pathway);04714(Thermogenesis);05016(Huntington disease)	K08769	NA	uncoupling protein 1 (mitochondrial, proton carrier) [Source:MGI Symbol;Acc:MGI:98894]	241.466	367.113	525.979	290.635	55.611	38.6638	2.9476	1.55954	0.00594766	0.813979	up	yes
chr5	138225898	138253363	+	ENSMUSG00000047592	Nxpe5	ENSMUST00000159798;ENSMUST00000159964;ENSMUST00000161047;ENSMUST00000162519	GO:0003674(molecular_function);GO:0005575(cellular_component);GO:0008150(biological_process);GO:0016020(membrane);GO:0016021(integral component of membrane);GO:0016021(integral component of membrane)	NA	NA	NA	neurexophilin and PC-esterase domain family, member 5 [Source:MGI Symbol;Acc:MGI:3584036]	3.0424	2.30259	2.65283	1.05491	1.43935	1.24335	2.13982	1.09749	0.00594784	0.813979	up	yes
chr3	144796559	144819494	-	ENSMUSG00000028262	Clca3a2	ENSMUST00000029929;ENSMUST00000159643;ENSMUST00000197013;ENSMUST00000199029	GO:0005229(intracellular calcium activated chloride channel activity);GO:0005887(integral component of plasma membrane);GO:0006508(proteolysis);GO:0006821(chloride transport);GO:0008233(peptidase activity);GO:0008237(metallopeptidase activity);GO:0016787(hydrolase activity);GO:0043276(anoikis);GO:0046872(metal ion binding);GO:0097192(extrinsic apoptotic signaling pathway in absence of ligand);GO:…	04924(Renin secretion);04972(Pancreatic secretion);04972(Pancreatic secretion)	K05030	NA	chloride channel accessory 3A2 [Source:MGI Symbol;Acc:MGI:1931471]	2.00911	3.14662	2.35453	1.09963	1.08272	1.23671	2.19659	1.13526	0.00597214	0.813979	up	yes
chr14	54936261	54939274	+	ENSMUSG00000040759	Cmtm5	ENSMUST00000037814;ENSMUST00000226807	GO:0003674(molecular_function);GO:0005125(cytokine activity);GO:0005615(extracellular space);GO:0006935(chemotaxis);GO:0007165(signal transduction);GO:0016020(membrane);GO:0016021(integral component of membrane);GO:0045662(negative regulation of myoblast differentiation);GO:0045662(negative regulation of myoblast differentiation)	NA	NA	NA	CKLF-like MARVEL transmembrane domain containing 5 [Source:MGI Symbol;Acc:MGI:2447164]	0.346916	0	0.0859586	1.43717	0.809676	0.722643	0.145774	-2.77819	0.00598945	0.813979	down	yes
chr7	43444128	43463587	+	ENSMUSG00000107482	Etfbl	ENSMUST00000204680;ENSMUST00000203633	GO:0005739(mitochondrion);GO:0005759(mitochondrial matrix);GO:0009055(electron transfer activity);GO:0022900(electron transport chain);GO:0055114(oxidation-reduction process);GO:0055114(oxidation-reduction process)	NA	NA	NA	electron transferring flavoprotein, beta polypeptide like [Source:MGI Symbol;Acc:MGI:5753809]	0.519401	0.39126	0.801978	6.07353	1.66806	0.637636	0.204391	-2.2906	0.00608267	0.82048	down	yes
chr2	113746164	113758646	-	ENSMUSG00000074934	Grem1	ENSMUST00000099575	GO:0000902(cell morphogenesis);GO:0001525(angiogenesis);GO:0002042(cell migration involved in sprouting angiogenesis);GO:0002092(positive regulation of receptor internalization);GO:0002689(negative regulation of leukocyte chemotaxis);GO:0003257(positive regulation of transcription from RNA polymerase II promoter involved in myocardial precursor cell differentiation);GO:0003337(mesenchymal to epit…	04350(TGF-beta signaling pathway)	NA	NA	gremlin 1, DAN family BMP antagonist [Source:MGI Symbol;Acc:MGI:1344337]	9.28045	5.76649	7.8818	4.58952	1.55841	4.93908	2.06807	1.04829	0.0061362	0.821569	up	yes
chr11	104550663	104595753	+	ENSMUSG00000061086	Myl4	ENSMUST00000106956;ENSMUST00000155271;ENSMUST00000106957;ENSMUST00000136244;ENSMUST00000130588;ENSMUST00000018800;ENSMUST00000153761;ENSMUST00000123074	GO:0002026(regulation of the force of heart contraction);GO:0003785(actin monomer binding);GO:0005509(calcium ion binding);GO:0031672(A band);GO:0032781(positive regulation of ATPase activity);GO:0051015(actin filament binding);GO:0060048(cardiac muscle contraction);GO:0060048(cardiac muscle contraction)	04260(Cardiac muscle contraction);04261(Adrenergic signaling in cardiomyocytes);04371(Apelin signaling pathway);04371(Apelin signaling pathway)	K12750	NA	myosin, light polypeptide 4 [Source:MGI Symbol;Acc:MGI:97267]	4.73659	5.91259	1.0381	0.625226	33.4434	26.7575	0.192143	-2.37975	0.00633211	0.823402	down	yes
X	140539528	140600659	-	ENSMUSG00000031431	Tsc22d3	ENSMUST00000055738;ENSMUST00000133023;ENSMUST00000112996;ENSMUST00000112995;ENSMUST00000152048;ENSMUST00000123898	GO:0003700(DNA-binding transcription factor activity);GO:0005634(nucleus);GO:0005737(cytoplasm);GO:0006355(regulation of transcription, DNA-templated);GO:0006970(response to osmotic stress);GO:0070236(negative regulation of activation-induced cell death of T cells);GO:0070236(negative regulation of activation-induced cell death of T cells)	NA	NA	NA	TSC22 domain family, member 3 [Source:MGI Symbol;Acc:MGI:1196284]	12.0497	7.05619	7.65654	8.38094	17.0308	31.9317	0.466705	-1.09942	0.00682786	0.872807	down	yes
chr9	85332352	85348065	-	ENSMUSG00000111840	Gm48832	ENSMUST00000214073;ENSMUST00000214276	NA	NA	NA	NA	predicted gene, 48832 [Source:MGI Symbol;Acc:MGI:6098557]	0.195726	0.132594	0.0907328	0.327527	0.603752	0.524952	0.287765	-1.79704	0.00739969	0.917876	down	yes
chr11	7206086	7213923	-	ENSMUSG00000020427	Igfbp3	ENSMUST00000020702;ENSMUST00000135887	GO:0001558(regulation of cell growth);GO:0001649(osteoblast differentiation);GO:0001933(negative regulation of protein phosphorylation);GO:0001968(fibronectin binding);GO:0005520(insulin-like growth factor binding);GO:0005576(extracellular region);GO:0005615(extracellular space);GO:0005634(nucleus);GO:0005720(nuclear heterochromatin);GO:0006468(protein phosphorylation);GO:0008160(protein tyrosine…	04115(p53 signaling pathway);04218(Cellular senescence);05202(Transcriptional misregulation in cancer);05202(Transcriptional misregulation in cancer)	K10138	NA	insulin-like growth factor binding protein 3 [Source:MGI Symbol;Acc:MGI:96438]	3.71242	3.45551	2.56098	4.791	5.67142	9.06993	0.498092	-1.00551	0.00754358	0.927552	down	yes
chr12	102128733	102267091	+	ENSMUSG00000041771	Slc24a4	ENSMUST00000159329;ENSMUST00000235018;ENSMUST00000079020	GO:0005262(calcium channel activity);GO:0005432(calcium:sodium antiporter activity);GO:0005737(cytoplasm);GO:0005886(plasma membrane);GO:0005887(integral component of plasma membrane);GO:0006811(ion transport);GO:0006813(potassium ion transport);GO:0006814(sodium ion transport);GO:0006816(calcium ion transport);GO:0006874(cellular calcium ion homeostasis);GO:0007608(sensory perception of smell);G…	04740(Olfactory transduction);04740(Olfactory transduction)	K13752	NA	solute carrier family 24 (sodium/potassium/calcium exchanger), member 4 [Source:MGI Symbol;Acc:MGI:2447362]	0.342202	0.292843	0.331295	0.537225	1.33105	0.916463	0.347013	-1.52694	0.00775804	0.947477	down	yes
chr6	122605403	122610087	-	ENSMUSG00000030117	Gdf3	ENSMUST00000032211;ENSMUST00000204882	GO:0001501(skeletal system development);GO:0001654(eye development);GO:0001701(in utero embryonic development);GO:0002021(response to dietary excess);GO:0005125(cytokine activity);GO:0005515(protein binding);GO:0005576(extracellular region);GO:0005615(extracellular space);GO:0005737(cytoplasm);GO:0007165(signal transduction);GO:0007275(multicellular organism development);GO:0007492(endoderm devel…	04060(Cytokine-cytokine receptor interaction);04060(Cytokine-cytokine receptor interaction)	K22672	NA	growth differentiation factor 3 [Source:MGI Symbol;Acc:MGI:95686]	1.23309	1.55639	1.6396	0.823872	0.360116	0.363649	2.86184	1.51694	0.0080776	0.958946	up	yes
chr9	58823412	58863175	+	ENSMUSG00000032338	Hcn4	ENSMUST00000034889	GO:0002027(regulation of heart rate);GO:0003254(regulation of membrane depolarization);GO:0005216(ion channel activity);GO:0005222(intracellular cAMP-activated cation channel activity);GO:0005248(voltage-gated sodium channel activity);GO:0005249(voltage-gated potassium channel activity);GO:0005272(sodium channel activity);GO:0005886(plasma membrane);GO:0006811(ion transport);GO:0006812(cation tra…	04024(cAMP signaling pathway);04742(Taste transduction)	K04957	NA	hyperpolarization-activated, cyclic nucleotide-gated K+ 4 [Source:MGI Symbol;Acc:MGI:1298209]	0.525592	0.268755	0.123444	0.453039	1.37896	1.08097	0.31507	-1.66625	0.00812382	0.958946	down	yes
chr3	146117450	146141806	+	ENSMUSG00000036853	Mcoln3	ENSMUST00000039450;ENSMUST00000140214;ENSMUST00000146689	GO:0000421(autophagosome membrane);GO:0005261(cation channel activity);GO:0005737(cytoplasm);GO:0005765(lysosomal membrane);GO:0005768(endosome);GO:0005886(plasma membrane);GO:0006811(ion transport);GO:0007626(locomotory behavior);GO:0008289(lipid binding);GO:0010008(endosome membrane);GO:0016020(membrane);GO:0016021(integral component of membrane);GO:0031410(cytoplasmic vesicle);GO:0031901(early…	NA	K04994	NA	mucolipin 3 [Source:MGI Symbol;Acc:MGI:1890500]	2.27059	2.87982	3.10228	1.08147	1.22465	1.51711	2.15856	1.11007	0.00821781	0.958946	up	yes
chr11	84957786	84966044	+	ENSMUSG00000000805	Car4	ENSMUST00000138331;ENSMUST00000103194;ENSMUST00000139416;ENSMUST00000108076;ENSMUST00000150596;ENSMUST00000127827	GO:0004089(carbonate dehydratase activity);GO:0005515(protein binding);GO:0005791(rough endoplasmic reticulum);GO:0005793(endoplasmic reticulum-Golgi intermediate compartment);GO:0005794(Golgi apparatus);GO:0005802(trans-Golgi network);GO:0005886(plasma membrane);GO:0006730(one-carbon metabolic process);GO:0006885(regulation of pH);GO:0008270(zinc ion binding);GO:0009986(cell surface);GO:0015670(…	00910(Nitrogen metabolism);04964(Proximal tubule bicarbonate reclamation);04964(Proximal tubule bicarbonate reclamation)	K18246	EC:4.2.1.1	carbonic anhydrase 4 [Source:MGI Symbol;Acc:MGI:1096574]	2.35118	3.41748	3.62411	5.50065	10.0097	5.58097	0.445339	-1.16702	0.00822005	0.958946	down	yes
chr5	38275972	38304217	+	ENSMUSG00000051596	Otop1	ENSMUST00000185357;ENSMUST00000114099;ENSMUST00000187863	GO:0005886(plasma membrane);GO:0005887(integral component of plasma membrane);GO:0006811(ion transport);GO:0009590(detection of gravity);GO:0015252(proton channel activity);GO:0016020(membrane);GO:0016021(integral component of membrane);GO:0031214(biomineral tissue development);GO:0032869(cellular response to insulin stimulus);GO:0042472(inner ear morphogenesis);GO:0060336(negative regulation of …	NA	NA	NA	otopetrin 1 [Source:MGI Symbol;Acc:MGI:2388363]	11.9102	19.4234	30.044	16.5513	5.6676	3.6048	2.3768	1.24902	0.00824513	0.958946	up	yes
chr7	30484701	30485097	-	ENSMUSG00000109509	Rps12-ps4	ENSMUST00000208689	NA	NA	NA	NA	ribosomal protein S12, pseudogene 4 [Source:MGI Symbol;Acc:MGI:3780139]	0.489004	2.30572	0.85516	1.01151	8.01606	9.30156	0.19913	-2.32822	0.00827219	0.958946	down	yes
chr12	114140692	114141122	-	ENSMUSG00000096459	Ighv9-3	ENSMUST00000103473	GO:0003823(antigen binding);GO:0006910(phagocytosis, recognition);GO:0006911(phagocytosis, engulfment);GO:0006958(complement activation, classical pathway);GO:0009897(external side of plasma membrane);GO:0034987(immunoglobulin receptor binding);GO:0042571(immunoglobulin complex, circulating);GO:0042742(defense response to bacterium);GO:0045087(innate immune response);GO:0050853(B cell receptor si…	NA	NA	NA	immunoglobulin heavy variable V9-3 [Source:MGI Symbol;Acc:MGI:3642720]	8.34027	0.822988	1.04549	43.8787	0	96.0262	0.0729692	-3.77657	0.00827638	0.958946	down	yes
chr10	35708675	35711892	-	ENSMUSG00000063953	Amd2	ENSMUST00000080898	GO:0004014(adenosylmethionine decarboxylase activity);GO:0005829(cytosol);GO:0006557(S-adenosylmethioninamine biosynthetic process);GO:0006596(polyamine biosynthetic process);GO:0006597(spermine biosynthetic process);GO:0008295(spermidine biosynthetic process);GO:0016829(lyase activity);GO:0016831(carboxy-lyase activity);GO:0019810(putrescine binding);GO:0042802(identical protein binding)	00270(Cysteine and methionine metabolism);00330(Arginine and proline metabolism)	K01611	EC:4.1.1.50	S-adenosylmethionine decarboxylase 2 [Source:MGI Symbol;Acc:MGI:1333111]	0.433061	1.4885	1.20319	0.361391	0.255164	0.431729	2.98083	1.57571	0.00894191	0.971972	up	yes
chr5	22612628	22613182	-	ENSMUSG00000081855	Rpl17-ps5	ENSMUST00000121001	NA	NA	NA	NA	ribosomal protein L17, pseudogene 5 [Source:MGI Symbol;Acc:MGI:3704246]	10.3738	13.7737	3.76875	2.83275	2.75993	4.20252	2.85	1.51096	0.00910979	0.971972	up	yes
chr15	78667331	78718771	-	ENSMUSG00000043460	Elfn2	ENSMUST00000229441	GO:0004864(protein phosphatase inhibitor activity);GO:0005515(protein binding);GO:0005615(extracellular space);GO:0010923(negative regulation of phosphatase activity);GO:0016020(membrane);GO:0016021(integral component of membrane);GO:0031012(extracellular matrix);GO:0032515(negative regulation of phosphoprotein phosphatase activity)	NA	K17568	NA	leucine rich repeat and fibronectin type III, extracellular 2 [Source:MGI Symbol;Acc:MGI:3608416]	0.0307371	0.0690269	0.0122132	0.236371	0.0980191	0.143621	0.234256	-2.09384	0.00935251	0.971972	down	yes
chr6	123281789	123289870	-	ENSMUSG00000030142	Clec4e	ENSMUST00000032239;ENSMUST00000176443;ENSMUST00000176831;ENSMUST00000177367;ENSMUST00000175995	GO:0002221(pattern recognition receptor signaling pathway);GO:0002292(T cell differentiation involved in immune response);GO:0002376(immune system process);GO:0005509(calcium ion binding);GO:0005515(protein binding);GO:0006955(immune response);GO:0016020(membrane);GO:0016021(integral component of membrane);GO:0030246(carbohydrate binding);GO:0038023(signaling receptor activity);GO:0038094(Fc-gamm…	04625(C-type lectin receptor signaling pathway);05152(Tuberculosis);05152(Tuberculosis)	K10059	NA	C-type lectin domain family 4, member e [Source:MGI Symbol;Acc:MGI:1861232]	2.64872	1.36751	0.575372	0.403396	0.466213	0.762883	2.81263	1.49192	0.00939756	0.971972	up	yes
chr8	94674894	94696278	-	ENSMUSG00000031775	Pllp	ENSMUST00000034227;ENSMUST00000213043	GO:0006811(ion transport);GO:0009611(response to wounding);GO:0016020(membrane);GO:0016021(integral component of membrane);GO:0019911(structural constituent of myelin sheath);GO:0042552(myelination);GO:0043218(compact myelin);GO:0045121(membrane raft);GO:0045121(membrane raft)	NA	NA	NA	plasma membrane proteolipid [Source:MGI Symbol;Acc:MGI:1915051]	0.0673296	0.22482	0.237626	1.08959	0.452974	0.59854	0.247431	-2.0149	0.00944069	0.971972	down	yes
chr13	67810246	67811200	+	ENSMUSG00000097906	Gm9625	ENSMUST00000180422	NA	NA	NA	NA	predicted gene 9625 [Source:MGI Symbol;Acc:MGI:3780033]	1.06068	2.77938	0.648295	3.9426	2.81787	8.41412	0.295781	-1.7574	0.00951113	0.971972	down	yes
chr8	111345135	111393824	-	ENSMUSG00000033579	Fa2h	ENSMUST00000038475	GO:0001949(sebaceous gland cell differentiation);GO:0005506(iron ion binding);GO:0005783(endoplasmic reticulum);GO:0005789(endoplasmic reticulum membrane);GO:0006629(lipid metabolic process);GO:0006631(fatty acid metabolic process);GO:0006633(fatty acid biosynthetic process);GO:0006665(sphingolipid metabolic process);GO:0006679(glucosylceramide biosynthetic process);GO:0006682(galactosylceramide …	NA	K19703	EC:1.14.18.6	fatty acid 2-hydroxylase [Source:MGI Symbol;Acc:MGI:2443327]	0	0.0814299	0.0997314	0.461656	0.276387	0.251539	0.183069	-2.44954	0.00952575	0.971972	down	yes
chr4	56991972	57143437	-	ENSMUSG00000028434	Epb41l4b	ENSMUST00000030142;ENSMUST00000095076;ENSMUST00000150665;ENSMUST00000149109;ENSMUST00000133859;ENSMUST00000136337	GO:0005515(protein binding);GO:0005737(cytoplasm);GO:0005829(cytosol);GO:0005856(cytoskeleton);GO:0005886(plasma membrane);GO:0005923(bicellular tight junction);GO:0008092(cytoskeletal protein binding);GO:0010628(positive regulation of gene expression);GO:0030054(cell junction);GO:0031032(actomyosin structure organization);GO:0042060(wound healing);GO:0045177(apical part of cell);GO:0045785(posit…	04530(Tight junction);04530(Tight junction)	K21111	NA	erythrocyte membrane protein band 4.1 like 4b [Source:MGI Symbol;Acc:MGI:1859149]	0.56477	0.856896	0.531732	1.81492	1.0795	1.3199	0.463514	-1.10931	0.00982056	0.983514	down	yes
chr12	115119748	115120219	-	ENSMUSG00000094198	Ighv1-50	ENSMUST00000103521	GO:0003823(antigen binding);GO:0006910(phagocytosis, recognition);GO:0006911(phagocytosis, engulfment);GO:0006958(complement activation, classical pathway);GO:0009897(external side of plasma membrane);GO:0034987(immunoglobulin receptor binding);GO:0042571(immunoglobulin complex, circulating);GO:0042742(defense response to bacterium);GO:0045087(innate immune response);GO:0050853(B cell receptor si…	NA	NA	NA	immunoglobulin heavy variable 1-50 [Source:MGI Symbol;Acc:MGI:4439753]	2.80772	0	0	22.8867	0	74.2157	0.028915	-5.11204	0.00984238	0.983514	down	yes
chr16	32400506	32408227	+	ENSMUSG00000079625	Tm4sf19	ENSMUST00000115149	GO:0003674(molecular_function);GO:0008150(biological_process);GO:0016020(membrane);GO:0016021(integral component of membrane)	NA	NA	NA	transmembrane 4 L six family member 19 [Source:MGI Symbol;Acc:MGI:3645933]	4.92291	6.68943	3.77409	1.83676	2.75777	1.87168	2.37951	1.25067	0.0103448	1	up	yes
chr1	110957831	110960826	-	ENSMUSG00000102788	Gm38255	ENSMUST00000194910	NA	NA	NA	NA	predicted gene, 38255 [Source:MGI Symbol;Acc:MGI:5611483]	0.349056	0.46019	0.605629	1.97658	0.868852	1.19897	0.349835	-1.51525	0.0105039	1	down	yes
chr2	26593057	26604417	-	ENSMUSG00000026922	Agpat2	ENSMUST00000028286;ENSMUST00000140386;ENSMUST00000131940;ENSMUST00000140508;ENSMUST00000154753	GO:0001819(positive regulation of cytokine production);GO:0003841(1-acylglycerol-3-phosphate O-acyltransferase activity);GO:0005783(endoplasmic reticulum);GO:0005789(endoplasmic reticulum membrane);GO:0006629(lipid metabolic process);GO:0006654(phosphatidic acid biosynthetic process);GO:0008544(epidermis development);GO:0008654(phospholipid biosynthetic process);GO:0016020(membrane);GO:0016021(in…	00561(Glycerolipid metabolism);00564(Glycerophospholipid metabolism);04072(Phospholipase D signaling pathway);04975(Fat digestion and absorption);04975(Fat digestion and absorption)	K13509	EC:2.3.1.51	1-acylglycerol-3-phosphate O-acyltransferase 2 (lysophosphatidic acid acyltransferase, beta) [Source:MGI Symbol;Acc:MGI:1914762]	66.8418	97.3242	189.889	96.9432	25.0897	19.689	2.49824	1.32091	0.0105458	1	up	yes
chr12	114657353	114657786	-	ENSMUSG00000103254	Ighv1-15	ENSMUST00000192077	GO:0003823(antigen binding);GO:0006910(phagocytosis, recognition);GO:0006911(phagocytosis, engulfment);GO:0006958(complement activation, classical pathway);GO:0009897(external side of plasma membrane);GO:0034987(immunoglobulin receptor binding);GO:0042571(immunoglobulin complex, circulating);GO:0042742(defense response to bacterium);GO:0045087(innate immune response);GO:0050853(B cell receptor si…	NA	NA	NA	immunoglobulin heavy variable 1-15 [Source:MGI Symbol;Acc:MGI:4439782]	1.82222	0	0.188171	3.41861	0	39.5503	0.0467871	-4.41774	0.0105745	1	down	yes
chr11	82115185	82116799	+	ENSMUSG00000009185	Ccl8	ENSMUST00000009329	GO:0002548(monocyte chemotaxis);GO:0005125(cytokine activity);GO:0005576(extracellular region);GO:0005615(extracellular space);GO:0006935(chemotaxis);GO:0006954(inflammatory response);GO:0006955(immune response);GO:0007165(signal transduction);GO:0007186(G protein-coupled receptor signaling pathway);GO:0008009(chemokine activity);GO:0008201(heparin binding);GO:0030593(neutrophil chemotaxis);GO:00…	04060(Cytokine-cytokine receptor interaction);04062(Chemokine signaling pathway)	K16596	NA	chemokine (C-C motif) ligand 8 [Source:MGI Symbol;Acc:MGI:101878]	45.3976	23.2176	27.8922	20.6106	13.3717	13.8592	2.01723	1.01238	0.0106078	1	up	yes
chr17	37492468	37500207	+	ENSMUSG00000090894	Olfr110	ENSMUST00000168318;ENSMUST00000216472	GO:0004930(G protein-coupled receptor activity);GO:0004984(olfactory receptor activity);GO:0005886(plasma membrane);GO:0007165(signal transduction);GO:0007186(G protein-coupled receptor signaling pathway);GO:0007608(sensory perception of smell);GO:0016020(membrane);GO:0016021(integral component of membrane);GO:0050896(response to stimulus);GO:0050911(detection of chemical stimulus involved in sen…	04740(Olfactory transduction);04740(Olfactory transduction)	K04257	NA	olfactory receptor 110 [Source:MGI Symbol;Acc:MGI:2177493]	0.581936	0.407063	0.695912	0.16111	0.143179	0.182504	3.46125	1.79129	0.0109181	1	up	yes
chr1	74738922	74749221	-	ENSMUSG00000006542	Prkag3	ENSMUST00000188073;ENSMUST00000160732	GO:0000166(nucleotide binding);GO:0004679(AMP-activated protein kinase activity);GO:0005524(ATP binding);GO:0005634(nucleus);GO:0005654(nucleoplasm);GO:0005737(cytoplasm);GO:0005829(cytosol);GO:0005978(glycogen biosynthetic process);GO:0006096(glycolytic process);GO:0006468(protein phosphorylation);GO:0006629(lipid metabolic process);GO:0006631(fatty acid metabolic process);GO:0006633(fatty acid …	04068(FoxO signaling pathway);04152(AMPK signaling pathway);04211(Longevity regulating pathway);04213(Longevity regulating pathway - multiple species);04371(Apelin signaling pathway);04530(Tight junction);04710(Circadian rhythm);04714(Thermogenesis);04910(Insulin signaling pathway);04920(Adipocytokine signaling pathway);04921(Oxytocin signaling pathway);04922(Glucagon signaling pathway);04931(Ins…	K07200	NA	protein kinase, AMP-activated, gamma 3 non-catalytic subunit [Source:MGI Symbol;Acc:MGI:1891343]	0.224589	0.220185	0.183572	0.0417255	0.050766	0.0790868	3.66215	1.87269	0.0113116	1	up	yes
chr10	76253853	76261159	+	ENSMUSG00000033208	S100b	ENSMUST00000036387	GO:0001726(ruffle);GO:0005102(signaling receptor binding);GO:0005509(calcium ion binding);GO:0005576(extracellular region);GO:0005615(extracellular space);GO:0005634(nucleus);GO:0005654(nucleoplasm);GO:0005737(cytoplasm);GO:0005829(cytosol);GO:0006112(energy reserve metabolic process);GO:0006874(cellular calcium ion homeostasis);GO:0007611(learning or memory);GO:0007613(memory);GO:0008270(zinc io…	NA	NA	NA	S100 protein, beta polypeptide, neural [Source:MGI Symbol;Acc:MGI:98217]	9.5675	16.3157	17.2284	11.4747	4.82961	4.05784	2.11724	1.08218	0.0114348	1	up	yes
chr11	3330401	3342971	+	ENSMUSG00000034614	Pik3ip1	ENSMUST00000153733;ENSMUST00000138907;ENSMUST00000045153;ENSMUST00000130747;ENSMUST00000136536;ENSMUST00000142961;ENSMUST00000149253;ENSMUST00000093399;ENSMUST00000139139;ENSMUST00000136474	GO:0004252(serine-type endopeptidase activity);GO:0005886(plasma membrane);GO:0006508(proteolysis);GO:0014067(negative regulation of phosphatidylinositol 3-kinase signaling);GO:0016020(membrane);GO:0016021(integral component of membrane);GO:0036313(phosphatidylinositol 3-kinase catalytic subunit binding);GO:0043553(negative regulation of phosphatidylinositol 3-kinase activity);GO:0043553(negative…	NA	NA	NA	phosphoinositide-3-kinase interacting protein 1 [Source:MGI Symbol;Acc:MGI:1917016]	3.59984	3.3402	2.7914	3.31753	5.79285	10.864	0.487195	-1.03743	0.0116844	1	down	yes
chr3	96238108	96239127	-	ENSMUSG00000081058	H3c15	ENSMUST00000167403	GO:0000122(negative regulation of transcription by RNA polymerase II);GO:0000228(nuclear chromosome);GO:0000785(chromatin);GO:0000786(nucleosome);GO:0000788(nuclear nucleosome);GO:0003677(DNA binding);GO:0003682(chromatin binding);GO:0005515(protein binding);GO:0005634(nucleus);GO:0005654(nucleoplasm);GO:0005694(chromosome);GO:0006334(nucleosome assembly);GO:0006335(DNA replication-dependent nucl…	05034(Alcoholism);05202(Transcriptional misregulation in cancer);05322(Systemic lupus erythematosus)	K11253	NA	H3 clustered histone 15 [Source:MGI Symbol;Acc:MGI:2448357]	0.600489	0.327362	0.74269	1.7801	1.13514	2.74127	0.295331	-1.75959	0.011805	1	down	yes
chr2	126593667	126619299	-	ENSMUSG00000027360	Hdc	ENSMUST00000138752;ENSMUST00000028838;ENSMUST00000132382;ENSMUST00000148591;ENSMUST00000124396	GO:0001692(histamine metabolic process);GO:0001694(histamine biosynthetic process);GO:0003824(catalytic activity);GO:0004398(histidine decarboxylase activity);GO:0005737(cytoplasm);GO:0005829(cytosol);GO:0006520(cellular amino acid metabolic process);GO:0006547(histidine metabolic process);GO:0006548(histidine catabolic process);GO:0016597(amino acid binding);GO:0016829(lyase activity);GO:0016831…	00340(Histidine metabolism);00340(Histidine metabolism)	K01590	EC:4.1.1.22	histidine decarboxylase [Source:MGI Symbol;Acc:MGI:96062]	1.05953	0.851832	0.987448	1.54577	2.78767	1.69556	0.480811	-1.05646	0.0120653	1	down	yes
chr16	22985854	23029482	-	ENSMUSG00000060459	Kng2	ENSMUST00000115349;ENSMUST00000100046;ENSMUST00000231835;ENSMUST00000039338;ENSMUST00000160243	GO:0004866(endopeptidase inhibitor activity);GO:0004869(cysteine-type endopeptidase inhibitor activity);GO:0005102(signaling receptor binding);GO:0005576(extracellular region);GO:0005615(extracellular space);GO:0006954(inflammatory response);GO:0007204(positive regulation of cytosolic calcium ion concentration);GO:0007596(blood coagulation);GO:0007599(hemostasis);GO:0010951(negative regulation of…	04022(cGMP-PKG signaling pathway);04071(Sphingolipid signaling pathway);04080(Neuroactive ligand-receptor interaction);04610(Complement and coagulation cascades);04750(Inflammatory mediator regulation of TRP channels);04810(Regulation of actin cytoskeleton);05142(Chagas disease (American trypanosomiasis));05143(African trypanosomiasis);05200(Pathways in cancer);05200(Pathways in cancer)	K03898	NA	kininogen 2 [Source:MGI Symbol;Acc:MGI:3027157]	6.21118	8.07073	12.483	7.14471	3.21793	2.34075	2.10691	1.07513	0.0123551	1	up	yes
chr17	33759992	33761870	+	ENSMUSG00000090952	Gm17251	ENSMUST00000170103	NA	NA	NA	NA	predicted gene, 17251 [Source:MGI Symbol;Acc:MGI:4936885]	1.7195	0.975843	1.30404	4.12272	3.19502	3.28774	0.377105	-1.40696	0.0126388	1	down	yes
chr11	46810800	46844332	+	ENSMUSG00000055546	Timd4	ENSMUST00000068877	GO:0001786(phosphatidylserine binding);GO:0005515(protein binding);GO:0016020(membrane);GO:0016021(integral component of membrane)	NA	NA	NA	T cell immunoglobulin and mucin domain containing 4 [Source:MGI Symbol;Acc:MGI:2445125]	1.08123	0.552085	0.637864	0.624425	0.618576	9.41485	0.213099	-2.2304	0.0128871	1	down	yes
chr7	4965260	4971168	-	ENSMUSG00000085272	Sbk3	ENSMUST00000144863;ENSMUST00000133272	GO:0000166(nucleotide binding);GO:0004672(protein kinase activity);GO:0004674(protein serine/threonine kinase activity);GO:0005524(ATP binding);GO:0005575(cellular_component);GO:0006468(protein phosphorylation);GO:0016301(kinase activity);GO:0016310(phosphorylation);GO:0016740(transferase activity);GO:0016740(transferase activity)	NA	K08858	EC:2.7.11.1	SH3 domain binding kinase family, member 3 [Source:MGI Symbol;Acc:MGI:2685924]	1.25482	1.81939	0.278708	0.15587	9.50325	6.82671	0.203382	-2.29774	0.0132281	1	down	yes
chr16	28160098	28753068	-	ENSMUSG00000022523	Fgf12	ENSMUST00000100024;ENSMUST00000232352;ENSMUST00000231717;ENSMUST00000231399	GO:0003254(regulation of membrane depolarization);GO:0005515(protein binding);GO:0005634(nucleus);GO:0007254(JNK cascade);GO:0007268(chemical synaptic transmission);GO:0008083(growth factor activity);GO:0008201(heparin binding);GO:0008344(adult locomotory behavior);GO:0008543(fibroblast growth factor receptor signaling pathway);GO:0010765(positive regulation of sodium ion transport);GO:0017080(so…	NA	K22413	NA	fibroblast growth factor 12 [Source:MGI Symbol;Acc:MGI:109183]	0.154159	0.09278	0.0633889	0.191575	0.483994	0.328395	0.309103	-1.69384	0.0132531	1	down	yes
chr13	15817316	15820679	+	ENSMUSG00000113290	A530058O07Rik	ENSMUST00000222059	NA	NA	NA	NA	RIKEN cDNA A530058O07 gene [Source:MGI Symbol;Acc:MGI:2145514]	0.25469	0.461255	0.192759	0.721958	1.34031	0.633115	0.337134	-1.56861	0.0132957	1	down	yes
chr2	84980461	84983632	+	ENSMUSG00000027073	Prg2	ENSMUST00000028467	GO:0002215(defense response to nematode);GO:0002376(immune system process);GO:0006955(immune response);GO:0030021(extracellular matrix structural constituent conferring compression resistance);GO:0030246(carbohydrate binding);GO:0032693(negative regulation of interleukin-10 production);GO:0032753(positive regulation of interleukin-4 production);GO:0042742(defense response to bacterium);GO:0062023…	05310(Asthma)	K10786	NA	proteoglycan 2, bone marrow [Source:MGI Symbol;Acc:MGI:103294]	0	0	0.280276	1.00636	0.069686	2.39201	0.0808166	-3.6292	0.0133066	1	down	yes
chr1	45311673	45311813	+	ENSMUSG00000105211	Gm47302	ENSMUST00000198698	NA	NA	NA	NA	predicted gene, 47302 [Source:MGI Symbol;Acc:MGI:6096169]	4.69131	0.51199	1.05272	2.13061	15.9122	13.2031	0.200219	-2.32035	0.013396	1	down	yes
chr7	101317086	101346626	+	ENSMUSG00000030688	Stard10	ENSMUST00000172630;ENSMUST00000174083;ENSMUST00000163799;ENSMUST00000032927;ENSMUST00000167888;ENSMUST00000173270	GO:0005737(cytoplasm);GO:0005829(cytosol);GO:0005902(microvillus);GO:0005929(cilium);GO:0006869(lipid transport);GO:0008289(lipid binding);GO:0016020(membrane);GO:0031514(motile cilium);GO:0032782(bile acid secretion);GO:0035360(positive regulation of peroxisome proliferator activated receptor signaling pathway);GO:0042995(cell projection);GO:0046581(intercellular canaliculus);GO:0046581(intercel…	NA	NA	NA	START domain containing 10 [Source:MGI Symbol;Acc:MGI:1860093]	2.80101	2.846	2.84782	2.51937	8.70928	8.03161	0.441055	-1.18097	0.0135062	1	down	yes
chr16	23110756	23110933	+	ENSMUSG00000087935	Snora81	ENSMUST00000157310	NA	NA	NA	NA	small nucleolar RNA, H/ACA box 81 [Source:MGI Symbol;Acc:MGI:3819513]	15.2192	15.1619	13.3911	17.972	40.239	49.3187	0.407071	-1.29665	0.013763	1	down	yes
chr17	37508030	37532449	+	ENSMUSG00000090675	Olfr111	ENSMUST00000215424;ENSMUST00000214259;ENSMUST00000097325	GO:0004930(G protein-coupled receptor activity);GO:0004984(olfactory receptor activity);GO:0005886(plasma membrane);GO:0007165(signal transduction);GO:0007186(G protein-coupled receptor signaling pathway);GO:0007608(sensory perception of smell);GO:0016020(membrane);GO:0016021(integral component of membrane);GO:0050896(response to stimulus);GO:0050911(detection of chemical stimulus involved in sen…	04740(Olfactory transduction);04740(Olfactory transduction)	K04257	NA	olfactory receptor 111 [Source:MGI Symbol;Acc:MGI:2177494]	2.99758	4.45206	4.37626	1.9017	2.20116	1.71003	2.03442	1.02462	0.0139763	1	up	yes
chr1	14753346	14755992	-	ENSMUSG00000025930	Msc	ENSMUST00000188982;ENSMUST00000027062;ENSMUST00000190471	GO:0000122(negative regulation of transcription by RNA polymerase II);GO:0000977(RNA polymerase II regulatory region sequence-specific DNA binding);GO:0000978(RNA polymerase II cis-regulatory region sequence-specific DNA binding);GO:0000981(DNA-binding transcription factor activity, RNA polymerase II-specific);GO:0001227(DNA-binding transcription repressor activity, RNA polymerase II-specific);GO…	NA	K09072	NA	musculin [Source:MGI Symbol;Acc:MGI:1333884]	0.12329	0.106665	0.0244647	0.30525	0.204982	0.554124	0.239036	-2.0647	0.0140008	1	down	yes
chr4	116819904	116821707	-	ENSMUSG00000043155	Hpdl	ENSMUST00000055436	GO:0003868(4-hydroxyphenylpyruvate dioxygenase activity);GO:0005575(cellular_component);GO:0006572(tyrosine catabolic process);GO:0009072(aromatic amino acid family metabolic process);GO:0016491(oxidoreductase activity);GO:0016701(oxidoreductase activity, acting on single donors with incorporation of molecular oxygen);GO:0046872(metal ion binding);GO:0051213(dioxygenase activity);GO:0055114(oxida…	NA	NA	NA	4-hydroxyphenylpyruvate dioxygenase-like [Source:MGI Symbol;Acc:MGI:2444646]	1.14837	1.06849	1.33993	0.615594	0.281798	0.355774	2.83824	1.50499	0.0141833	1	up	yes
chr3	94372794	94398276	+	ENSMUSG00000028150	Rorc	ENSMUST00000197040;ENSMUST00000029795;ENSMUST00000198793;ENSMUST00000200009	GO:0000122(negative regulation of transcription by RNA polymerase II);GO:0000978(RNA polymerase II cis-regulatory region sequence-specific DNA binding);GO:0001223(transcription coactivator binding);GO:0001227(DNA-binding transcription repressor activity, RNA polymerase II-specific);GO:0003677(DNA binding);GO:0003700(DNA-binding transcription factor activity);GO:0003707(steroid hormone receptor ac…	04659(Th17 cell differentiation);04710(Circadian rhythm);05321(Inflammatory bowel disease (IBD));05321(Inflammatory bowel disease (IBD))	K08534	NA	RAR-related orphan receptor gamma [Source:MGI Symbol;Acc:MGI:104856]	2.71629	2.914	4.80851	4.21703	9.95451	6.95896	0.494015	-1.01737	0.0144578	1	down	yes
chr7	101421691	101512827	+	ENSMUSG00000110195	Pde2a	ENSMUST00000163751;ENSMUST00000209315;ENSMUST00000209695;ENSMUST00000211051;ENSMUST00000210535;ENSMUST00000210348;ENSMUST00000211368;ENSMUST00000209537;ENSMUST00000210364;ENSMUST00000210100	GO:0000122(negative regulation of transcription by RNA polymerase II);GO:0000166(nucleotide binding);GO:0000287(magnesium ion binding);GO:0003170(heart valve development);GO:0003279(cardiac septum development);GO:0003281(ventricular septum development);GO:0004114(3',5'-cyclic-nucleotide phosphodiesterase activity);GO:0004115(3',5'-cyclic-AMP phosphodiesterase activity);GO:0004118(cGMP-stimulated …	00230(Purine metabolism);04022(cGMP-PKG signaling pathway);04740(Olfactory transduction);04925(Aldosterone synthesis and secretion);05032(Morphine addiction);05032(Morphine addiction)	K18283	EC:3.1.4.17	phosphodiesterase 2A, cGMP-stimulated [Source:MGI Symbol;Acc:MGI:2446107]	1.14051	0.852575	6.0021	5.03207	12.8666	5.67076	0.339218	-1.55971	0.0145836	1	down	yes
chr1	171018920	171029761	+	ENSMUSG00000059089	Fcgr4	ENSMUST00000078825	GO:0004888(transmembrane signaling receptor activity);GO:0005886(plasma membrane);GO:0005887(integral component of plasma membrane);GO:0007166(cell surface receptor signaling pathway);GO:0009897(external side of plasma membrane);GO:0009986(cell surface);GO:0016020(membrane);GO:0016021(integral component of membrane);GO:0019767(IgE receptor activity);GO:0019770(IgG receptor activity);GO:0019863(Ig…	04145(Phagosome);04380(Osteoclast differentiation);04650(Natural killer cell mediated cytotoxicity);05140(Leishmaniasis);05150(Staphylococcus aureus infection);05152(Tuberculosis);05322(Systemic lupus erythematosus)	K06463	NA	Fc receptor, IgG, low affinity IV [Source:MGI Symbol;Acc:MGI:2179523]	14.0052	7.93082	5.94515	4.22609	4.85002	4.28153	2.08728	1.06162	0.0150084	1	up	yes
chr5	96373955	96784728	+	ENSMUSG00000034687	Fras1	ENSMUST00000036019;ENSMUST00000199841;ENSMUST00000198016;ENSMUST00000196751	GO:0002009(morphogenesis of an epithelium);GO:0003338(metanephros morphogenesis);GO:0005201(extracellular matrix structural constituent);GO:0005515(protein binding);GO:0005604(basement membrane);GO:0005886(plasma membrane);GO:0007154(cell communication);GO:0015031(protein transport);GO:0016020(membrane);GO:0016021(integral component of membrane);GO:0030326(embryonic limb morphogenesis);GO:0043588…	NA	NA	NA	Fraser extracellular matrix complex subunit 1 [Source:MGI Symbol;Acc:MGI:2385368]	0.191989	0.320321	0.258616	0.470512	0.718546	0.473429	0.463718	-1.10868	0.0150677	1	down	yes
chr3	138526179	138559696	+	ENSMUSG00000028156	Eif4e	ENSMUST00000029803;ENSMUST00000196990;ENSMUST00000200020;ENSMUST00000198252;ENSMUST00000200100	GO:0000082(G1/S transition of mitotic cell cycle);GO:0000340(RNA 7-methylguanosine cap binding);GO:0000932(P-body);GO:0001662(behavioral fear response);GO:0003723(RNA binding);GO:0003743(translation initiation factor activity);GO:0005515(protein binding);GO:0005737(cytoplasm);GO:0005829(cytosol);GO:0005845(mRNA cap binding complex);GO:0006412(translation);GO:0006413(translational initiation);GO:0…	01521(EGFR tyrosine kinase inhibitor resistance);03013(RNA transport);04066(HIF-1 signaling pathway);04150(mTOR signaling pathway);04151(PI3K-Akt signaling pathway);04211(Longevity regulating pathway);04910(Insulin signaling pathway);04910(Insulin signaling pathway)	K03259	NA	eukaryotic translation initiation factor 4E [Source:MGI Symbol;Acc:MGI:95305]	2.31233	1.92938	2.86905	7.91275	5.61905	1.79758	0.463865	-1.10822	0.0157078	1	down	yes
chr16	66655421	67620908	-	ENSMUSG00000064115	Cadm2	ENSMUST00000114292	GO:0005515(protein binding);GO:0005737(cytoplasm);GO:0005886(plasma membrane);GO:0007155(cell adhesion);GO:0016020(membrane);GO:0016021(integral component of membrane);GO:0030054(cell junction);GO:0030424(axon);GO:0032809(neuronal cell body membrane);GO:0042995(cell projection);GO:0045202(synapse)	NA	K06782	NA	cell adhesion molecule 2 [Source:MGI Symbol;Acc:MGI:2442722]	0.290433	0.36232	0.330754	1.11518	0.57644	0.570791	0.434717	-1.20185	0.0157192	1	down	yes
chr7	25516042	25539857	-	ENSMUSG00000054385	Ceacam2	ENSMUST00000044547;ENSMUST00000066503	GO:0003779(actin binding);GO:0005516(calmodulin binding);GO:0005886(plasma membrane);GO:0005911(cell-cell junction);GO:0005912(adherens junction);GO:0009925(basal plasma membrane);GO:0009986(cell surface);GO:0015125(bile acid transmembrane transporter activity);GO:0015721(bile acid and bile salt transport);GO:0016020(membrane);GO:0016021(integral component of membrane);GO:0016032(viral process);G…	NA	K06499	NA	carcinoembryonic antigen-related cell adhesion molecule 2 [Source:MGI Symbol;Acc:MGI:1347246]	0.026099	0.104299	0.0230576	0.502954	0.199975	0.065103	0.199804	-2.32334	0.0157654	1	down	yes
chr3	15371653	15426520	-	ENSMUSG00000095788	Sirpb1a	ENSMUST00000192700;ENSMUST00000191958;ENSMUST00000099201;ENSMUST00000194144	GO:0003674(molecular_function);GO:0005886(plasma membrane);GO:0016020(membrane);GO:0016021(integral component of membrane);GO:0022409(positive regulation of cell-cell adhesion);GO:0035556(intracellular signal transduction);GO:0050766(positive regulation of phagocytosis);GO:0050870(positive regulation of T cell activation);GO:0050870(positive regulation of T cell activation)	04380(Osteoclast differentiation);04380(Osteoclast differentiation)	K06551	NA	signal-regulatory protein beta 1A [Source:MGI Symbol;Acc:MGI:2444824]	3.12375	0.861463	0.877541	0.865661	0.246362	0.380375	3.25835	1.70414	0.0158301	1	up	yes
chr1	135160234	135167681	-	ENSMUSG00000026424	Gpr37l1	ENSMUST00000027682	GO:0003085(negative regulation of systemic arterial blood pressure);GO:0004930(G protein-coupled receptor activity);GO:0005515(protein binding);GO:0005886(plasma membrane);GO:0007165(signal transduction);GO:0007186(G protein-coupled receptor signaling pathway);GO:0007193(adenylate cyclase-inhibiting G protein-coupled receptor signaling pathway);GO:0008528(G protein-coupled peptide receptor activi…	NA	K04244	NA	G protein-coupled receptor 37-like 1 [Source:MGI Symbol;Acc:MGI:1928503]	0.746435	0.956242	0.840075	3.41847	1.43172	1.70026	0.38818	-1.3652	0.0158668	1	down	yes
chr5	86997159	86998415	+	ENSMUSG00000104802	Gm5869	ENSMUST00000200248	NA	NA	NA	NA	predicted gene 5869 [Source:MGI Symbol;Acc:MGI:3648808]	5.46154	1.14502	1.9866	1.10492	1.0645	0.697976	2.99685	1.58345	0.0159962	1	up	yes
chr10	9532531	9535681	-	ENSMUSG00000053980	Gm9930	ENSMUST00000066742	NA	NA	NA	NA	predicted gene 9930 [Source:MGI Symbol;Acc:MGI:3642400]	0.130166	0.158645	0.102552	0.405293	0.417483	0.373667	0.327105	-1.61217	0.0161701	1	down	yes
chr16	97741933	97763787	-	ENSMUSG00000005251	Ripk4	ENSMUST00000019386	GO:0000166(nucleotide binding);GO:0002009(morphogenesis of an epithelium);GO:0004672(protein kinase activity);GO:0004674(protein serine/threonine kinase activity);GO:0005515(protein binding);GO:0005524(ATP binding);GO:0005737(cytoplasm);GO:0006468(protein phosphorylation);GO:0016020(membrane);GO:0016301(kinase activity);GO:0016310(phosphorylation);GO:0016740(transferase activity);GO:0051092(posit…	NA	NA	NA	receptor-interacting serine-threonine kinase 4 [Source:MGI Symbol;Acc:MGI:1919638]	0.286696	0.203932	0.216672	0.148265	0.79081	1.6299	0.275323	-1.8608	0.0162857	1	down	yes
chr5	102907948	103211334	-	ENSMUSG00000046709	Mapk10	ENSMUST00000112848;ENSMUST00000170792;ENSMUST00000086854;ENSMUST00000152609;ENSMUST00000142444;ENSMUST00000133069;ENSMUST00000112846;ENSMUST00000128869;ENSMUST00000141573	GO:0000122(negative regulation of transcription by RNA polymerase II);GO:0000165(MAPK cascade);GO:0004672(protein kinase activity);GO:0004674(protein serine/threonine kinase activity);GO:0004705(JUN kinase activity);GO:0004707(MAP kinase activity);GO:0005524(ATP binding);GO:0005634(nucleus);GO:0006468(protein phosphorylation);GO:0007254(JNK cascade);GO:0007258(JUN phosphorylation);GO:0009414(resp…	01522(Endocrine resistance);04010(MAPK signaling pathway);04012(ErbB signaling pathway);04014(Ras signaling pathway);04024(cAMP signaling pathway);04068(FoxO signaling pathway);04071(Sphingolipid signaling pathway);04137(Mitophagy - animal);04140(Autophagy - animal);04141(Protein processing in endoplasmic reticulum);04210(Apoptosis);04215(Apoptosis - multiple species);04217(Necroptosis);04310(Wnt…	K04440	EC:2.7.11.24	mitogen-activated protein kinase 10 [Source:MGI Symbol;Acc:MGI:1346863]	0.327368	0.268555	0.0857935	0.808451	0.486576	0.46193	0.38801	-1.36584	0.0163213	1	down	yes
chr13	23575763	23577011	+	ENSMUSG00000099583	H3c4	ENSMUST00000105105	GO:0000122(negative regulation of transcription by RNA polymerase II);GO:0000228(nuclear chromosome);GO:0000785(chromatin);GO:0000786(nucleosome);GO:0000788(nuclear nucleosome);GO:0003677(DNA binding);GO:0003682(chromatin binding);GO:0005515(protein binding);GO:0005634(nucleus);GO:0005654(nucleoplasm);GO:0005694(chromosome);GO:0006334(nucleosome assembly);GO:0006335(DNA replication-dependent nucl…	05034(Alcoholism);05202(Transcriptional misregulation in cancer);05322(Systemic lupus erythematosus)	K11253	NA	H3 clustered histone 4 [Source:MGI Symbol;Acc:MGI:2448322]	3.55943	1.20681	1.10426	2.33536	3.41989	12.6428	0.319083	-1.648	0.0165836	1	down	yes
chr8	13026034	13035809	+	ENSMUSG00000031443	F7	ENSMUST00000033820	GO:0001666(response to hypoxia);GO:0002690(positive regulation of leukocyte chemotaxis);GO:0004175(endopeptidase activity);GO:0004252(serine-type endopeptidase activity);GO:0005102(signaling receptor binding);GO:0005509(calcium ion binding);GO:0005576(extracellular region);GO:0005615(extracellular space);GO:0006508(proteolysis);GO:0007596(blood coagulation);GO:0007599(hemostasis);GO:0007623(circa…	04610(Complement and coagulation cascades)	K01320	EC:3.4.21.21	coagulation factor VII [Source:MGI Symbol;Acc:MGI:109325]	2.27935	2.83604	1.97799	0.637278	1.05444	1.27295	2.39264	1.2586	0.0166625	1	up	yes
X	134404551	134456573	+	ENSMUSG00000000223	Drp2	ENSMUST00000000228;ENSMUST00000153424;ENSMUST00000113224;ENSMUST00000113228;ENSMUST00000142146	GO:0005515(protein binding);GO:0005886(plasma membrane);GO:0007417(central nervous system development);GO:0008270(zinc ion binding);GO:0014069(postsynaptic density);GO:0016020(membrane);GO:0030054(cell junction);GO:0030425(dendrite);GO:0042995(cell projection);GO:0043204(perikaryon);GO:0045202(synapse);GO:0046872(metal ion binding);GO:0050808(synapse organization);GO:0098978(glutamatergic synapse…	NA	NA	NA	dystrophin related protein 2 [Source:MGI Symbol;Acc:MGI:107432]	0.417477	0.356138	0.34176	1.17105	0.70806	0.624275	0.445547	-1.16635	0.0166763	1	down	yes
chr2	119351229	119354381	+	ENSMUSG00000027313	Chac1	ENSMUST00000028780	GO:0003839(gamma-glutamylcyclotransferase activity);GO:0005112(Notch binding);GO:0005737(cytoplasm);GO:0005794(Golgi apparatus);GO:0005802(trans-Golgi network);GO:0005829(cytosol);GO:0006751(glutathione catabolic process);GO:0006915(apoptotic process);GO:0006986(response to unfolded protein);GO:0007219(Notch signaling pathway);GO:0007399(nervous system development);GO:0010955(negative regulation …	00480(Glutathione metabolism)	K07232	EC:4.3.2.7	ChaC, cation transport regulator 1 [Source:MGI Symbol;Acc:MGI:1916315]	0.929896	0.749838	0.6069	0.850926	2.71178	2.8115	0.358732	-1.47902	0.0168267	1	down	yes
chr7	30942368	30944032	-	ENSMUSG00000050440	Hamp	ENSMUST00000062620	GO:0000122(negative regulation of transcription by RNA polymerase II);GO:0002262(myeloid cell homeostasis);GO:0005179(hormone activity);GO:0005507(copper ion binding);GO:0005576(extracellular region);GO:0005615(extracellular space);GO:0005634(nucleus);GO:0006879(cellular iron ion homeostasis);GO:0007259(receptor signaling pathway via JAK-STAT);GO:0031668(cellular response to extracellular stimulu…	04350(TGF-beta signaling pathway)	K23106	NA	hepcidin antimicrobial peptide [Source:MGI Symbol;Acc:MGI:1933533]	0	1.35216	2.26884	0.455474	12.82	12.962	0.138009	-2.85717	0.0173845	1	down	yes
chr6	115134902	115282006	+	ENSMUSG00000009394	Syn2	ENSMUST00000204617;ENSMUST00000009538;ENSMUST00000203450;ENSMUST00000169345;ENSMUST00000204726;ENSMUST00000203768;ENSMUST00000203707	GO:0005515(protein binding);GO:0005524(ATP binding);GO:0005886(plasma membrane);GO:0007269(neurotransmitter secretion);GO:0008021(synaptic vesicle);GO:0014069(postsynaptic density);GO:0017156(calcium-ion regulated exocytosis);GO:0030054(cell junction);GO:0030672(synaptic vesicle membrane);GO:0031201(SNARE complex);GO:0042802(identical protein binding);GO:0043209(myelin sheath);GO:0045202(synapse)…	NA	K19941	NA	synapsin II [Source:MGI Symbol;Acc:MGI:103020]	1.37127	1.55303	1.03236	5.26434	1.6602	1.68521	0.459555	-1.12169	0.0178419	1	down	yes
chr12	113588267	113588702	-	ENSMUSG00000096464	Ighv2-2	ENSMUST00000103443	GO:0003823(antigen binding);GO:0006910(phagocytosis, recognition);GO:0006911(phagocytosis, engulfment);GO:0006958(complement activation, classical pathway);GO:0009897(external side of plasma membrane);GO:0034987(immunoglobulin receptor binding);GO:0042571(immunoglobulin complex, circulating);GO:0042742(defense response to bacterium);GO:0045087(innate immune response);GO:0050853(B cell receptor si…	NA	NA	NA	immunoglobulin heavy variable 2-2 [Source:MGI Symbol;Acc:MGI:4439894]	5.17608	2.37033	0.480488	3.51959	0	93.5573	0.0826859	-3.59621	0.0185166	1	down	yes
chr12	113254830	113260236	-	ENSMUSG00000095079	Igha	ENSMUST00000194738;ENSMUST00000178282	GO:0002385(mucosal immune response);GO:0002455(humoral immune response mediated by circulating immunoglobulin);GO:0003823(antigen binding);GO:0006910(phagocytosis, recognition);GO:0006911(phagocytosis, engulfment);GO:0006958(complement activation, classical pathway);GO:0009897(external side of plasma membrane);GO:0016064(immunoglobulin mediated immune response);GO:0034987(immunoglobulin receptor …	NA	NA	NA	immunoglobulin heavy constant alpha [Source:MGI Symbol;Acc:MGI:96444]	4.17818	0.413079	0.55353	26.8893	0.512995	2.10196	0.174375	-2.51974	0.018654	1	down	yes
chr19	11121510	11122425	+	ENSMUSG00000099998	Gm6501	ENSMUST00000187178	NA	NA	NA	NA	predicted gene 6501 [Source:MGI Symbol;Acc:MGI:3645570]	0.349669	0.230069	0.285723	1.67505	0.448112	1.10311	0.268254	-1.89833	0.0187132	1	down	yes
chr11	5896637	5898782	-	ENSMUSG00000020469	Myl7	ENSMUST00000102921	GO:0005509(calcium ion binding);GO:0005515(protein binding);GO:0016459(myosin complex);GO:0031672(A band);GO:0043197(dendritic spine);GO:0046872(metal ion binding)	04510(Focal adhesion);04670(Leukocyte transendothelial migration);04810(Regulation of actin cytoskeleton)	K12754	NA	myosin, light polypeptide 7, regulatory [Source:MGI Symbol;Acc:MGI:107495]	8.72423	14.1393	1.05302	0.45457	80.403	54.546	0.176631	-2.50119	0.0190377	1	down	yes
chr6	69726573	69727138	-	ENSMUSG00000076563	Igkv5-48	ENSMUST00000103364	GO:0002250(adaptive immune response);GO:0002376(immune system process);GO:0002377(immunoglobulin production);GO:0005615(extracellular space);GO:0006955(immune response);GO:0019814(immunoglobulin complex)	NA	NA	NA	immunoglobulin kappa variable 5-48 [Source:MGI Symbol;Acc:MGI:3642817]	2.52915	2.12226	0	41.381	0	14.9094	0.0826324	-3.59715	0.0195536	1	down	yes
chr7	45677686	45694402	-	ENSMUSG00000040364	Sec1	ENSMUST00000040636	GO:0005794(Golgi apparatus);GO:0005975(carbohydrate metabolic process);GO:0006486(protein glycosylation);GO:0008107(galactoside 2-alpha-L-fucosyltransferase activity);GO:0016020(membrane);GO:0016021(integral component of membrane);GO:0016740(transferase activity);GO:0016757(transferase activity, transferring glycosyl groups);GO:0032580(Golgi cisterna membrane);GO:0036065(fucosylation)	00601(Glycosphingolipid biosynthesis - lacto and neolacto series);00603(Glycosphingolipid biosynthesis - globo and isoglobo series)	K00718	EC:2.4.1.69	secretory blood group 1 [Source:MGI Symbol;Acc:MGI:1928893]	0.125916	0.065623	0.102962	0.327756	0.250356	0.409581	0.298171	-1.74579	0.0198381	1	down	yes
chr10	73099342	74649737	+	ENSMUSG00000052613	Pcdh15	ENSMUST00000191854;ENSMUST00000177420;ENSMUST00000194729;ENSMUST00000147455;ENSMUST00000131724;ENSMUST00000064562;ENSMUST00000128843	GO:0001750(photoreceptor outer segment);GO:0001964(startle response);GO:0002009(morphogenesis of an epithelium);GO:0005509(calcium ion binding);GO:0005515(protein binding);GO:0005576(extracellular region);GO:0005615(extracellular space);GO:0005737(cytoplasm);GO:0005886(plasma membrane);GO:0005887(integral component of plasma membrane);GO:0007015(actin filament organization);GO:0007155(cell adhesi…	NA	K16500	NA	protocadherin 15 [Source:MGI Symbol;Acc:MGI:1891428]	0.0293313	0.0482301	0.0195909	0.0202649	0.0323832	0.418436	0.206231	-2.27767	0.0201268	1	down	yes
chr12	102554969	102565028	+	ENSMUSG00000021194	Chga	ENSMUST00000021610;ENSMUST00000220839;ENSMUST00000223100	GO:0001934(positive regulation of protein phosphorylation);GO:0002026(regulation of the force of heart contraction);GO:0002551(mast cell chemotaxis);GO:0005515(protein binding);GO:0005576(extracellular region);GO:0005615(extracellular space);GO:0006996(organelle organization);GO:0030133(transport vesicle);GO:0030141(secretory granule);GO:0031410(cytoplasmic vesicle);GO:0032762(mast cell cytokine …	NA	K19990	NA	chromogranin A [Source:MGI Symbol;Acc:MGI:88394]	0.102382	0.214471	0.0814142	1.24982	0.156458	0.308782	0.232218	-2.10645	0.0203469	1	down	yes
chr5	120680202	120711927	-	ENSMUSG00000029603	Dtx1	ENSMUST00000031607;ENSMUST00000145174;ENSMUST00000201264;ENSMUST00000144889;ENSMUST00000124079;ENSMUST00000151562	GO:0005112(Notch binding);GO:0005515(protein binding);GO:0005634(nucleus);GO:0005654(nucleoplasm);GO:0005737(cytoplasm);GO:0005829(cytosol);GO:0007219(Notch signaling pathway);GO:0008270(zinc ion binding);GO:0008593(regulation of Notch signaling pathway);GO:0010001(glial cell differentiation);GO:0016567(protein ubiquitination);GO:0016604(nuclear body);GO:0016740(transferase activity);GO:0017124(S…	04330(Notch signaling pathway);04330(Notch signaling pathway)	K06058	EC:2.3.2.27	deltex 1, E3 ubiquitin ligase [Source:MGI Symbol;Acc:MGI:1352744]	1.42777	1.2268	0.801455	1.80978	1.19546	5.18548	0.421943	-1.24488	0.0204222	1	down	yes
chr1	133619871	133661380	-	ENSMUSG00000116275	Zc3h11a	ENSMUST00000027736	GO:0000346(transcription export complex);GO:0003729(mRNA binding);GO:0016973(poly(A)+ mRNA export from nucleus);GO:0046872(metal ion binding);GO:0051028(mRNA transport)	NA	K22415	NA	zinc finger CCCH type containing 11A [Source:MGI Symbol;Acc:MGI:1917829]	0.189134	0.256907	0.725083	0.07729	0.150083	0	5.15067	2.36476	0.0205265	1	up	yes
chr19	50143299	50678646	-	ENSMUSG00000043531	Sorcs1	ENSMUST00000164039;ENSMUST00000209413;ENSMUST00000111756;ENSMUST00000168357;ENSMUST00000211008	GO:0005515(protein binding);GO:0016020(membrane);GO:0016021(integral component of membrane);GO:0016021(integral component of membrane)	NA	NA	NA	sortilin-related VPS10 domain containing receptor 1 [Source:MGI Symbol;Acc:MGI:1929666]	0.179219	0.201973	0.178248	0.757415	0.310979	0.353485	0.393452	-1.34574	0.0205322	1	down	yes
chr4	148000722	148002079	+	ENSMUSG00000041616	Nppa	ENSMUST00000103230	GO:0001666(response to hypoxia);GO:0003085(negative regulation of systemic arterial blood pressure);GO:0005102(signaling receptor binding);GO:0005179(hormone activity);GO:0005184(neuropeptide hormone activity);GO:0005576(extracellular region);GO:0005615(extracellular space);GO:0005634(nucleus);GO:0005737(cytoplasm);GO:0005903(brush border);GO:0006182(cGMP biosynthetic process);GO:0006457(protein …	04022(cGMP-PKG signaling pathway);04024(cAMP signaling pathway);04066(HIF-1 signaling pathway);04270(Vascular smooth muscle contraction);04714(Thermogenesis);04921(Oxytocin signaling pathway);04923(Regulation of lipolysis in adipocytes);04924(Renin secretion);04925(Aldosterone synthesis and secretion);05143(African trypanosomiasis)	K12334	NA	natriuretic peptide type A [Source:MGI Symbol;Acc:MGI:97367]	26.1999	47.5666	3.20569	0	511.114	370.603	0.087298	-3.51791	0.0208345	1	down	yes
chr13	21750194	21750505	-	ENSMUSG00000064288	H4c12	ENSMUST00000102983	GO:0000228(nuclear chromosome);GO:0000786(nucleosome);GO:0000788(nuclear nucleosome);GO:0003677(DNA binding);GO:0005515(protein binding);GO:0005634(nucleus);GO:0005654(nucleoplasm);GO:0005694(chromosome);GO:0006334(nucleosome assembly);GO:0006335(DNA replication-dependent nucleosome assembly);GO:0006336(DNA replication-independent nucleosome assembly);GO:0006352(DNA-templated transcription, initi…	05034(Alcoholism);05203(Viral carcinogenesis);05322(Systemic lupus erythematosus)	K11254	NA	H4 clustered histone 12 [Source:MGI Symbol;Acc:MGI:2448439]	1.60578	1.86539	2.1123	5.47181	1.88213	11.6813	0.293323	-1.76944	0.0209843	1	down	yes
chr14	101981991	101982763	-	ENSMUSG00000115584	Gm5854	ENSMUST00000226515	NA	NA	NA	NA	predicted gene 5854 [Source:MGI Symbol;Acc:MGI:3645469]	9.03705	21.072	17.6327	6.44229	9.85411	7.38344	2.01614	1.01159	0.0212649	1	up	yes
chr11	62602877	62604807	+	ENSMUSG00000086841	2410006H16Rik	ENSMUST00000131787	NA	NA	NA	NA	RIKEN cDNA 2410006H16 gene [Source:MGI Symbol;Acc:MGI:1916471]	5.98693	2.79711	2.8198	5.30416	10.7011	13.7734	0.38967	-1.35968	0.0214923	1	down	yes
chr9	21958897	21963506	-	ENSMUSG00000006235	Epor	ENSMUST00000006397;ENSMUST00000213181	GO:0003007(heart morphogenesis);GO:0004888(transmembrane signaling receptor activity);GO:0004896(cytokine receptor activity);GO:0004900(erythropoietin receptor activity);GO:0005515(protein binding);GO:0005576(extracellular region);GO:0005737(cytoplasm);GO:0005886(plasma membrane);GO:0007165(signal transduction);GO:0007204(positive regulation of cytosolic calcium ion concentration);GO:0007420(brai…	04060(Cytokine-cytokine receptor interaction);04151(PI3K-Akt signaling pathway);04630(Jak-STAT signaling pathway);04640(Hematopoietic cell lineage);05200(Pathways in cancer);05200(Pathways in cancer)	K05079	NA	erythropoietin receptor [Source:MGI Symbol;Acc:MGI:95408]	0.783167	0.524321	0.695165	1.80086	1.50023	1.57164	0.410991	-1.28282	0.0215024	1	down	yes
chr12	103853589	103863562	-	ENSMUSG00000066366	Serpina1a	ENSMUST00000072876;ENSMUST00000124717	GO:0002020(protease binding);GO:0004866(endopeptidase inhibitor activity);GO:0004867(serine-type endopeptidase inhibitor activity);GO:0005515(protein binding);GO:0005576(extracellular region);GO:0005615(extracellular space);GO:0005783(endoplasmic reticulum);GO:0005794(Golgi apparatus);GO:0006487(protein N-linked glycosylation);GO:0006953(acute-phase response);GO:0010466(negative regulation of pep…	04610(Complement and coagulation cascades);04610(Complement and coagulation cascades)	K03984	NA	serine (or cysteine) peptidase inhibitor, clade A, member 1A [Source:MGI Symbol;Acc:MGI:891971]	0.35157	1.94598	1.12236	0.0416894	0	0.534123	5.93928	2.57029	0.0216458	1	up	yes
chr4	106744555	106804998	-	ENSMUSG00000034853	Acot11	ENSMUST00000065253;ENSMUST00000102762;ENSMUST00000148688;ENSMUST00000156567;ENSMUST00000144809;ENSMUST00000145061;ENSMUST00000140541	GO:0000062(fatty-acyl-CoA binding);GO:0005737(cytoplasm);GO:0005739(mitochondrion);GO:0005759(mitochondrial matrix);GO:0005829(cytosol);GO:0006629(lipid metabolic process);GO:0006631(fatty acid metabolic process);GO:0006637(acyl-CoA metabolic process);GO:0008289(lipid binding);GO:0009266(response to temperature stimulus);GO:0009409(response to cold);GO:0016290(palmitoyl-CoA hydrolase activity);GO…	NA	K12417	EC:3.1.2.-	acyl-CoA thioesterase 11 [Source:MGI Symbol;Acc:MGI:1913736]	21.29	34.6102	54.3595	32.8325	13.007	7.41975	2.07025	1.0498	0.0218403	1	up	yes
chr16	75592844	75602829	+	ENSMUSG00000032940	Rbm11	ENSMUST00000114249;ENSMUST00000114253	GO:0000381(regulation of alternative mRNA splicing, via spliceosome);GO:0003676(nucleic acid binding);GO:0003723(RNA binding);GO:0003727(single-stranded RNA binding);GO:0005634(nucleus);GO:0005654(nucleoplasm);GO:0006397(mRNA processing);GO:0007275(multicellular organism development);GO:0008266(poly(U) RNA binding);GO:0008380(RNA splicing);GO:0016607(nuclear speck);GO:0030154(cell differentiation…	NA	NA	NA	RNA binding motif protein 11 [Source:MGI Symbol;Acc:MGI:2447622]	0.10944	0.127	0.0531207	0.42801	0.342014	0.206883	0.296405	-1.75436	0.0218523	1	down	yes
chr1	74153989	74161246	+	ENSMUSG00000026180	Cxcr2	ENSMUST00000106899;ENSMUST00000027372	GO:0002438(acute inflammatory response to antigenic stimulus);GO:0002690(positive regulation of leukocyte chemotaxis);GO:0004918(interleukin-8 receptor activity);GO:0004930(G protein-coupled receptor activity);GO:0004950(chemokine receptor activity);GO:0005515(protein binding);GO:0005654(nucleoplasm);GO:0005886(plasma membrane);GO:0006935(chemotaxis);GO:0006955(immune response);GO:0006968(cellula…	04060(Cytokine-cytokine receptor interaction);04062(Chemokine signaling pathway);04072(Phospholipase D signaling pathway);04144(Endocytosis);05163(Human cytomegalovirus infection);05163(Human cytomegalovirus infection)	K05050	NA	chemokine (C-X-C motif) receptor 2 [Source:MGI Symbol;Acc:MGI:105303]	0.254117	0.0666792	0.207276	0.154474	0.185774	2.32809	0.197903	-2.33713	0.0218912	1	down	yes
chr12	99643093	99647221	+	ENSMUSG00000113136	Gm19951	ENSMUST00000222616	NA	NA	NA	NA	predicted gene, 19951 [Source:MGI Symbol;Acc:MGI:5012136]	0.575005	0	0	0.172784	0.139969	7.94148	0.0696618	-3.84349	0.0219817	1	down	yes
chr8	91798525	91802067	-	ENSMUSG00000031734	Irx3	ENSMUST00000175795;ENSMUST00000093312	GO:0000122(negative regulation of transcription by RNA polymerase II);GO:0000981(DNA-binding transcription factor activity, RNA polymerase II-specific);GO:0001227(DNA-binding transcription repressor activity, RNA polymerase II-specific);GO:0001656(metanephros development);GO:0001822(kidney development);GO:0003677(DNA binding);GO:0005634(nucleus);GO:0005737(cytoplasm);GO:0006355(regulation of tran…	NA	NA	NA	Iroquois related homeobox 3 [Source:MGI Symbol;Acc:MGI:1197522]	0.604108	0.525089	0.43108	1.11404	1.38304	1.1952	0.422579	-1.24271	0.0221444	1	down	yes
chr6	29060220	29073877	+	ENSMUSG00000059201	Lep	ENSMUST00000069789;ENSMUST00000169505	GO:0000122(negative regulation of transcription by RNA polymerase II);GO:0001525(angiogenesis);GO:0001542(ovulation from ovarian follicle);GO:0001666(response to hypoxia);GO:0001819(positive regulation of cytokine production);GO:0001890(placenta development);GO:0001932(regulation of protein phosphorylation);GO:0001934(positive regulation of protein phosphorylation);GO:0001936(regulation of endoth…	04060(Cytokine-cytokine receptor interaction);04080(Neuroactive ligand-receptor interaction);04152(AMPK signaling pathway);04630(Jak-STAT signaling pathway);04920(Adipocytokine signaling pathway);04932(Non-alcoholic fatty liver disease (NAFLD));04932(Non-alcoholic fatty liver disease (NAFLD))	K05424	NA	leptin [Source:MGI Symbol;Acc:MGI:104663]	1.34111	2.17754	6.57197	1.63243	1.5593	0.924485	2.45143	1.29362	0.0221769	1	up	yes
chr5	119832668	119885219	+	ENSMUSG00000018263	Tbx5	ENSMUST00000018407;ENSMUST00000202504;ENSMUST00000202723	GO:0000122(negative regulation of transcription by RNA polymerase II);GO:0000977(RNA polymerase II regulatory region sequence-specific DNA binding);GO:0000978(RNA polymerase II cis-regulatory region sequence-specific DNA binding);GO:0000981(DNA-binding transcription factor activity, RNA polymerase II-specific);GO:0001102(RNA polymerase II activating transcription factor binding);GO:0001228(DNA-bi…	NA	K10179	NA	T-box 5 [Source:MGI Symbol;Acc:MGI:102541]	1.00464	0.741066	0.593041	0.620427	3.14387	2.02701	0.403838	-1.30815	0.0222743	1	down	yes
chr3	83026076	83033627	+	ENSMUSG00000028001	Fga	ENSMUST00000029630;ENSMUST00000166581	GO:0002250(adaptive immune response);GO:0002376(immune system process);GO:0005102(signaling receptor binding);GO:0005198(structural molecule activity);GO:0005201(extracellular matrix structural constituent);GO:0005576(extracellular region);GO:0005577(fibrinogen complex);GO:0005615(extracellular space);GO:0005737(cytoplasm);GO:0005791(rough endoplasmic reticulum);GO:0005938(cell cortex);GO:0007160…	04610(Complement and coagulation cascades);04611(Platelet activation);04611(Platelet activation)	K03903	NA	fibrinogen alpha chain [Source:MGI Symbol;Acc:MGI:1316726]	0	0.424151	0.535548	0.0749113	0	0.0357315	8.67385	3.11667	0.0224592	1	up	yes
chr8	71689214	71690575	+	ENSMUSG00000079019	Insl3	ENSMUST00000034261	GO:0001556(oocyte maturation);GO:0001664(G protein-coupled receptor binding);GO:0005179(hormone activity);GO:0005576(extracellular region);GO:0005615(extracellular space);GO:0007193(adenylate cyclase-inhibiting G protein-coupled receptor signaling pathway);GO:0008284(positive regulation of cell population proliferation);GO:0008285(negative regulation of cell population proliferation);GO:0008584(m…	04080(Neuroactive ligand-receptor interaction);04926(Relaxin signaling pathway)	K21999	NA	insulin-like 3 [Source:MGI Symbol;Acc:MGI:108427]	1.35082	0.813235	0.735497	7.72675	0.455535	3.3706	0.250981	-1.99435	0.0226299	1	down	yes
chr11	70344152	70352031	-	ENSMUSG00000018924	Alox15	ENSMUST00000019068;ENSMUST00000130000	GO:0001503(ossification);GO:0002820(negative regulation of adaptive immune response);GO:0004052(arachidonate 12(S)-lipoxygenase activity);GO:0005506(iron ion binding);GO:0005515(protein binding);GO:0005546(phosphatidylinositol-4,5-bisphosphate binding);GO:0005737(cytoplasm);GO:0005811(lipid droplet);GO:0005829(cytosol);GO:0005886(plasma membrane);GO:0006629(lipid metabolic process);GO:0006631(fat…	00590(Arachidonic acid metabolism);00591(Linoleic acid metabolism);04216(Ferroptosis);04217(Necroptosis);04726(Serotonergic synapse);04726(Serotonergic synapse)	NA	NA	arachidonate 15-lipoxygenase [Source:MGI Symbol;Acc:MGI:87997]	0.0520193	0.309975	0.140986	0.164609	0.0572604	3.11721	0.150634	-2.73088	0.0227032	1	down	yes
chr5	30367062	30461932	-	ENSMUSG00000062372	Otof	ENSMUST00000144125	GO:0005509(calcium ion binding);GO:0016020(membrane);GO:0016021(integral component of membrane);GO:0016079(synaptic vesicle exocytosis);GO:0046872(metal ion binding);GO:0098793(presynapse)	NA	K19949	NA	otoferlin [Source:MGI Symbol;Acc:MGI:1891247]	0.00847403	0.0327134	0.0158142	0.00917425	0.144367	0.129269	0.201554	-2.31076	0.0232235	1	down	yes
chr11	32000463	32059202	+	ENSMUSG00000020297	Nsg2	ENSMUST00000093219;ENSMUST00000020537;ENSMUST00000109409	GO:0005764(lysosome);GO:0005768(endosome);GO:0005769(early endosome);GO:0005770(late endosome);GO:0005794(Golgi apparatus);GO:0007212(dopamine receptor signaling pathway);GO:0010008(endosome membrane);GO:0016020(membrane);GO:0016021(integral component of membrane);GO:0016197(endosomal transport);GO:0030425(dendrite);GO:0030659(cytoplasmic vesicle membrane);GO:0031410(cytoplasmic vesicle);GO:00319…	NA	NA	NA	neuron specific gene family member 2 [Source:MGI Symbol;Acc:MGI:1202070]	2.23317	1.44892	0.720173	4.95872	0.985414	5.04763	0.400506	-1.3201	0.0236165	1	down	yes
chr6	40574894	40585821	-	ENSMUSG00000029915	Clec5a	ENSMUST00000101491;ENSMUST00000129948;ENSMUST00000031975	GO:0001618(virus receptor activity);GO:0002076(osteoblast development);GO:0002376(immune system process);GO:0005515(protein binding);GO:0005829(cytosol);GO:0005886(plasma membrane);GO:0009986(cell surface);GO:0016020(membrane);GO:0016021(integral component of membrane);GO:0030099(myeloid cell differentiation);GO:0030246(carbohydrate binding);GO:0033033(negative regulation of myeloid cell apoptoti…	NA	K10073	NA	C-type lectin domain family 5, member a [Source:MGI Symbol;Acc:MGI:1345151]	1.52255	1.19812	1.35197	0.746111	0.503068	0.665829	2.12669	1.08861	0.0236178	1	up	yes
X	155573455	155623814	-	ENSMUSG00000041552	Ptchd1	ENSMUST00000038665;ENSMUST00000141356	GO:0005515(protein binding);GO:0005886(plasma membrane);GO:0007224(smoothened signaling pathway);GO:0007268(chemical synaptic transmission);GO:0007614(short-term memory);GO:0007616(long-term memory);GO:0016020(membrane);GO:0016021(integral component of membrane);GO:0021794(thalamus development);GO:0035176(social behavior);GO:0045202(synapse);GO:0050890(cognition);GO:0098976(excitatory chemical sy…	NA	NA	NA	patched domain containing 1 [Source:MGI Symbol;Acc:MGI:2685233]	1.90321	1.76621	2.11063	1.35065	0.737181	0.490516	2.24176	1.16463	0.0239304	1	up	yes
chr12	54719163	54719326	-	ENSMUSG00000096659	Gm25679	ENSMUST00000101973	NA	NA	NA	NA	predicted gene, 25679 [Source:MGI Symbol;Acc:MGI:5455456]	34.9541	14.1567	115.827	105.375	168.853	151.093	0.387796	-1.36663	0.0241091	1	down	yes
chr13	23760692	23761230	-	ENSMUSG00000060093	H4c1	ENSMUST00000102964	GO:0000228(nuclear chromosome);GO:0000786(nucleosome);GO:0000788(nuclear nucleosome);GO:0003677(DNA binding);GO:0005515(protein binding);GO:0005634(nucleus);GO:0005654(nucleoplasm);GO:0005694(chromosome);GO:0006334(nucleosome assembly);GO:0006335(DNA replication-dependent nucleosome assembly);GO:0006336(DNA replication-independent nucleosome assembly);GO:0006352(DNA-templated transcription, initi…	05034(Alcoholism);05203(Viral carcinogenesis);05322(Systemic lupus erythematosus)	K11254	NA	H4 clustered histone 1 [Source:MGI Symbol;Acc:MGI:2448419]	0.99381	0.602132	0.915931	2.81788	1.83844	2.62195	0.34512	-1.53483	0.0241797	1	down	yes
chr8	57482707	57487860	-	ENSMUSG00000031609	Sap30	ENSMUST00000034022	GO:0000118(histone deacetylase complex);GO:0000122(negative regulation of transcription by RNA polymerase II);GO:0003677(DNA binding);GO:0003712(transcription coregulator activity);GO:0003714(transcription corepressor activity);GO:0005515(protein binding);GO:0005634(nucleus);GO:0005654(nucleoplasm);GO:0006355(regulation of transcription, DNA-templated);GO:0016580(Sin3 complex);GO:0035914(skeletal…	05169(Epstein-Barr virus infection)	K19202	NA	sin3 associated polypeptide [Source:MGI Symbol;Acc:MGI:1929129]	1.03243	1.22492	1.21017	0.244817	0.341919	0.65006	2.80363	1.4873	0.0250253	1	up	yes
chr1	165485183	165576774	+	ENSMUSG00000026567	Adcy10	ENSMUST00000148550;ENSMUST00000155216;ENSMUST00000195194;ENSMUST00000194745;ENSMUST00000027852;ENSMUST00000193149;ENSMUST00000194554	GO:0000166(nucleotide binding);GO:0000287(magnesium ion binding);GO:0003351(epithelial cilium movement involved in extracellular fluid movement);GO:0004016(adenylate cyclase activity);GO:0005515(protein binding);GO:0005524(ATP binding);GO:0005576(extracellular region);GO:0005634(nucleus);GO:0005737(cytoplasm);GO:0005739(mitochondrion);GO:0005829(cytosol);GO:0005856(cytoskeleton);GO:0005886(plasma…	00230(Purine metabolism);04024(cAMP signaling pathway);04371(Apelin signaling pathway);04713(Circadian entrainment);04714(Thermogenesis);04714(Thermogenesis)	K11265	EC:4.6.1.1	adenylate cyclase 10 [Source:MGI Symbol;Acc:MGI:2660854]	0.17104	0.384412	0.649196	0.209144	0.136122	0.100272	2.70381	1.43499	0.0250842	1	up	yes
chr7	121062852	121063959	-	ENSMUSG00000109036	2210406H18Rik	ENSMUST00000207806	NA	NA	NA	NA	RIKEN cDNA 2210406H18 gene [Source:MGI Symbol;Acc:MGI:1917383]	0.878901	1.3018	1.70223	0.517877	0.267758	0.583625	2.83579	1.50375	0.0251112	1	up	yes
chr3	122255958	122293720	-	ENSMUSG00000057359	Gm17494	ENSMUST00000072769;ENSMUST00000199060	NA	NA	NA	NA	predicted gene, 17494 [Source:MGI Symbol;Acc:MGI:4937128]	0.0673298	0.0497545	0.0389989	0.0320451	0.242464	0.301141	0.271143	-1.88287	0.0252032	1	down	yes
chr7	15288251	15289190	-	ENSMUSG00000098404	Mrip-ps	ENSMUST00000184613	NA	NA	NA	NA	Mom radiation induced polyposis, pseudogene [Source:MGI Symbol;Acc:MGI:3645947]	1.98625	0.63177	0.480026	7.53092	1.27022	1.83668	0.291229	-1.77977	0.0254286	1	down	yes
chr14	45563834	45598512	+	ENSMUSG00000085913	Gm15601	ENSMUST00000122972;ENSMUST00000226558	NA	NA	NA	NA	predicted gene 15601 [Source:MGI Symbol;Acc:MGI:3783048]	0.196895	0.161333	0.257046	0.0510005	0.0947237	0	4.22218	2.07799	0.0255617	1	up	yes
chr7	46711998	46715700	-	ENSMUSG00000040026	Saa3	ENSMUST00000006956;ENSMUST00000211660;ENSMUST00000210913	GO:0005576(extracellular region);GO:0005615(extracellular space);GO:0006953(acute-phase response);GO:0007252(I-kappaB phosphorylation);GO:0009617(response to bacterium);GO:0034364(high-density lipoprotein particle);GO:0035634(response to stilbenoid);GO:0035662(Toll-like receptor 4 binding);GO:0042056(chemoattractant activity);GO:0050918(positive chemotaxis);GO:0060326(cell chemotaxis);GO:0071347(…	NA	K17310	NA	serum amyloid A 3 [Source:MGI Symbol;Acc:MGI:98223]	2.13141	0.927268	0.82725	0.707573	0.108341	0.515371	2.91894	1.54544	0.025593	1	up	yes
chr13	6662565	6662894	-	ENSMUSG00000068324	Gm10029	ENSMUST00000089635	NA	NA	NA	NA	predicted gene 10029 [Source:MGI Symbol;Acc:MGI:3641706]	3.46533	1.04546	1.04398	7.68154	1.51048	10.4634	0.282607	-1.82313	0.025734	1	down	yes
chr6	122952515	122969875	+	ENSMUSG00000043832	Clec4a3	ENSMUST00000117173;ENSMUST00000088468	GO:0003674(molecular_function);GO:0004190(aspartic-type endopeptidase activity);GO:0005575(cellular_component);GO:0006508(proteolysis);GO:0008150(biological_process);GO:0016020(membrane);GO:0016021(integral component of membrane);GO:0030246(carbohydrate binding);GO:0030246(carbohydrate binding)	NA	K10057	NA	C-type lectin domain family 4, member a3 [Source:MGI Symbol;Acc:MGI:1920399]	7.6491	3.77001	3.94271	2.58573	1.93923	2.78434	2.10168	1.07154	0.0258401	1	up	yes
chr8	70093085	70120873	-	ENSMUSG00000002341	Ncan	ENSMUST00000002412	GO:0005509(calcium ion binding);GO:0005540(hyaluronic acid binding);GO:0005576(extracellular region);GO:0007155(cell adhesion);GO:0030246(carbohydrate binding)	NA	K06794	NA	neurocan [Source:MGI Symbol;Acc:MGI:104694]	0.444106	0.732991	1.66997	0.690653	0.17008	0.101461	2.95894	1.56508	0.0259673	1	up	yes
chr2	118779719	118811293	+	ENSMUSG00000040035	Disp2	ENSMUST00000037547;ENSMUST00000142072;ENSMUST00000110843	GO:0003674(molecular_function);GO:0005575(cellular_component);GO:0005886(plasma membrane);GO:0008150(biological_process);GO:0016020(membrane);GO:0016021(integral component of membrane);GO:0016021(integral component of membrane)	NA	NA	NA	dispatched RND tramsporter family member 2 [Source:MGI Symbol;Acc:MGI:2388733]	1.05606	0.206795	0.785008	4.00743	0.66041	1.06044	0.357501	-1.48398	0.0268948	1	down	yes
chr13	18948205	19150921	+	ENSMUSG00000021314	Amph	ENSMUST00000239207;ENSMUST00000200273;ENSMUST00000003345;ENSMUST00000200466;ENSMUST00000197545	GO:0005515(protein binding);GO:0005543(phospholipid binding);GO:0005737(cytoplasm);GO:0005856(cytoskeleton);GO:0005886(plasma membrane);GO:0007612(learning);GO:0008021(synaptic vesicle);GO:0008022(protein C-terminus binding);GO:0016020(membrane);GO:0030054(cell junction);GO:0030672(synaptic vesicle membrane);GO:0031256(leading edge membrane);GO:0031410(cytoplasmic vesicle);GO:0043679(axon terminu…	04144(Endocytosis);04666(Fc gamma R-mediated phagocytosis);04666(Fc gamma R-mediated phagocytosis)	K12562	NA	amphiphysin [Source:MGI Symbol;Acc:MGI:103574]	0.408987	0.236385	0.291063	1.94388	0.393299	0.393106	0.342981	-1.5438	0.0269432	1	down	yes
chr12	114288152	114288582	-	ENSMUSG00000076672	Ighv3-6	ENSMUST00000195124	GO:0002250(adaptive immune response);GO:0002376(immune system process);GO:0003823(antigen binding);GO:0006910(phagocytosis, recognition);GO:0006911(phagocytosis, engulfment);GO:0006958(complement activation, classical pathway);GO:0009897(external side of plasma membrane);GO:0019814(immunoglobulin complex);GO:0034987(immunoglobulin receptor binding);GO:0042571(immunoglobulin complex, circulating);…	NA	NA	NA	immunoglobulin heavy variable 3-6 [Source:MGI Symbol;Acc:MGI:4439856]	15.8491	0.733988	1.34918	38.4462	0.162378	93.3169	0.135927	-2.8791	0.0272967	1	down	yes
chr6	142422613	142473109	-	ENSMUSG00000030244	Gys2	ENSMUST00000032371;ENSMUST00000126939	GO:0003824(catalytic activity);GO:0004373(glycogen (starch) synthase activity);GO:0005536(glucose binding);GO:0005737(cytoplasm);GO:0005829(cytosol);GO:0005856(cytoskeleton);GO:0005938(cell cortex);GO:0005977(glycogen metabolic process);GO:0005978(glycogen biosynthetic process);GO:0008152(metabolic process);GO:0009749(response to glucose);GO:0016740(transferase activity);GO:0016757(transferase ac…	00500(Starch and sucrose metabolism);04151(PI3K-Akt signaling pathway);04152(AMPK signaling pathway);04910(Insulin signaling pathway);04922(Glucagon signaling pathway);04931(Insulin resistance);04931(Insulin resistance)	K00693	EC:2.4.1.11	glycogen synthase 2 [Source:MGI Symbol;Acc:MGI:2385254]	3.48985	5.84046	9.50066	5.40687	0.992757	1.61379	2.34993	1.23262	0.0279316	1	up	yes
chr7	141359141	141365110	-	ENSMUSG00000086844	B230206H07Rik	ENSMUST00000129373;ENSMUST00000134845	NA	NA	NA	NA	RIKEN cDNA B230206H07 gene [Source:MGI Symbol;Acc:MGI:2444929]	0.0419811	0.139495	0.0659191	0.522811	0.0839918	0.312543	0.269099	-1.89379	0.0281237	1	down	yes
chr16	19260401	19260859	-	ENSMUSG00000076940	Iglv2	ENSMUST00000197518;ENSMUST00000103752	GO:0002250(adaptive immune response);GO:0002376(immune system process);GO:0002377(immunoglobulin production);GO:0005615(extracellular space);GO:0006955(immune response);GO:0019814(immunoglobulin complex);GO:0019814(immunoglobulin complex)	NA	NA	NA	immunoglobulin lambda variable 2 [Source:MGI Symbol;Acc:MGI:99548]	4.77878	0.783182	0.357544	4.16688	0	52.0996	0.105205	-3.24873	0.0281773	1	down	yes
chr6	41538218	41539881	+	ENSMUSG00000076490	Trbc1	ENSMUST00000192856;ENSMUST00000103291	GO:0003823(antigen binding);GO:0006910(phagocytosis, recognition);GO:0006911(phagocytosis, engulfment);GO:0006958(complement activation, classical pathway);GO:0009897(external side of plasma membrane);GO:0016020(membrane);GO:0016021(integral component of membrane);GO:0034987(immunoglobulin receptor binding);GO:0042571(immunoglobulin complex, circulating);GO:0042742(defense response to bacterium);…	NA	NA	NA	T cell receptor beta, constant region 1 [Source:MGI Symbol;Acc:MGI:4439726]	8.56749	3.99864	2.17314	2.99875	7.61556	36.135	0.315283	-1.66528	0.0283333	1	down	yes
chr10	63060162	63077962	+	ENSMUSG00000112129	Pbld1	ENSMUST00000178684;ENSMUST00000020266;ENSMUST00000219204;ENSMUST00000219829;ENSMUST00000218401;ENSMUST00000219687	GO:0003824(catalytic activity);GO:0005737(cytoplasm);GO:0009058(biosynthetic process);GO:0010633(negative regulation of epithelial cell migration);GO:0010719(negative regulation of epithelial to mesenchymal transition);GO:0016853(isomerase activity);GO:0030277(maintenance of gastrointestinal epithelium);GO:0030512(negative regulation of transforming growth factor beta receptor signaling pathway);…	NA	NA	NA	phenazine biosynthesis-like protein domain containing 1 [Source:MGI Symbol;Acc:MGI:1915621]	0.515419	0.456039	0.509782	0.712705	1.77193	1.02199	0.422411	-1.24328	0.0286578	1	down	yes
chr8	104250861	104264938	+	ENSMUSG00000054400	Cklf	ENSMUST00000212688;ENSMUST00000034342;ENSMUST00000098464;ENSMUST00000212433;ENSMUST00000212410;ENSMUST00000212259;ENSMUST00000212939;ENSMUST00000212422;ENSMUST00000211829	GO:0005125(cytokine activity);GO:0005576(extracellular region);GO:0005615(extracellular space);GO:0006935(chemotaxis);GO:0007165(signal transduction);GO:0008009(chemokine activity);GO:0016020(membrane);GO:0016021(integral component of membrane);GO:0030593(neutrophil chemotaxis);GO:0030595(leukocyte chemotaxis);GO:0032940(secretion by cell);GO:0048246(macrophage chemotaxis);GO:0048247(lymphocyte c…	NA	NA	NA	chemokine-like factor [Source:MGI Symbol;Acc:MGI:1922708]	1.56402	1.12754	0.69584	0.388202	0.259635	0.85553	2.25321	1.17198	0.0288885	1	up	yes
chr11	60469339	60528369	+	ENSMUSG00000042678	Myo15	ENSMUST00000071880;ENSMUST00000238401;ENSMUST00000122825	GO:0000146(microfilament motor activity);GO:0000166(nucleotide binding);GO:0003774(motor activity);GO:0003779(actin binding);GO:0005515(protein binding);GO:0005524(ATP binding);GO:0005737(cytoplasm);GO:0005856(cytoskeleton);GO:0007015(actin filament organization);GO:0007605(sensory perception of sound);GO:0007626(locomotory behavior);GO:0015629(actin cytoskeleton);GO:0016459(myosin complex);GO:00…	NA	K10361	NA	myosin XV [Source:MGI Symbol;Acc:MGI:1261811]	0.0272645	0	0.0374284	0.0717731	0.152176	0.0686587	0.221091	-2.17729	0.0292117	1	down	yes
chr2	157560078	157562522	+	ENSMUSG00000067786	Nnat	ENSMUST00000109526;ENSMUST00000153739;ENSMUST00000134513;ENSMUST00000152605;ENSMUST00000173595;ENSMUST00000173793;ENSMUST00000172487;ENSMUST00000173041	GO:0005737(cytoplasm);GO:0007275(multicellular organism development);GO:0007420(brain development);GO:0009749(response to glucose);GO:0016020(membrane);GO:0016021(integral component of membrane);GO:0032024(positive regulation of insulin secretion);GO:0032880(regulation of protein localization);GO:0032880(regulation of protein localization)	NA	NA	NA	neuronatin [Source:MGI Symbol;Acc:MGI:104716]	4.6227	7.62481	9.02978	6.27786	1.4843	1.66643	2.25668	1.1742	0.0297371	1	up	yes
chr12	114682632	114683065	-	ENSMUSG00000076695	Ighv1-18	ENSMUST00000194350	GO:0003823(antigen binding);GO:0006910(phagocytosis, recognition);GO:0006911(phagocytosis, engulfment);GO:0006958(complement activation, classical pathway);GO:0009897(external side of plasma membrane);GO:0034987(immunoglobulin receptor binding);GO:0042571(immunoglobulin complex, circulating);GO:0042742(defense response to bacterium);GO:0045087(innate immune response);GO:0050853(B cell receptor si…	NA	NA	NA	immunoglobulin heavy variable V1-18 [Source:MGI Symbol;Acc:MGI:4439780]	7.67902	0	0.379858	7.77488	0.692227	66.3072	0.107776	-3.21389	0.0301757	1	down	yes
chr7	55768178	55778925	+	ENSMUSG00000051504	Siglech	ENSMUST00000171077;ENSMUST00000060416;ENSMUST00000094360;ENSMUST00000172988;ENSMUST00000173835;ENSMUST00000154933;ENSMUST00000121492	GO:0005886(plasma membrane);GO:0006898(receptor-mediated endocytosis);GO:0007155(cell adhesion);GO:0009986(cell surface);GO:0016020(membrane);GO:0016021(integral component of membrane);GO:0038024(cargo receptor activity);GO:0038024(cargo receptor activity)	04640(Hematopoietic cell lineage);04640(Hematopoietic cell lineage)	K06473	NA	sialic acid binding Ig-like lectin H [Source:MGI Symbol;Acc:MGI:2443256]	1.16892	0.456856	0.481062	0.554944	0.453045	6.88837	0.266812	-1.90611	0.0303	1	down	yes
chr5	26817203	27727505	+	ENSMUSG00000061576	Dpp6	ENSMUST00000101471;ENSMUST00000122171;ENSMUST00000148039;ENSMUST00000120555;ENSMUST00000200274	GO:0005515(protein binding);GO:0005886(plasma membrane);GO:0006508(proteolysis);GO:0008076(voltage-gated potassium channel complex);GO:0008236(serine-type peptidase activity);GO:0009986(cell surface);GO:0015459(potassium channel regulator activity);GO:0016020(membrane);GO:0016021(integral component of membrane);GO:0019228(neuronal action potential);GO:0042391(regulation of membrane potential);GO:…	NA	K23013	NA	dipeptidylpeptidase 6 [Source:MGI Symbol;Acc:MGI:94921]	0.0726408	0.108603	0.102487	0.612013	0.0806356	0.164612	0.330973	-1.59521	0.0312901	1	down	yes
chr12	113285325	113288932	-	ENSMUSG00000076612	Ighg2c	ENSMUST00000195192;ENSMUST00000103416	GO:0002455(humoral immune response mediated by circulating immunoglobulin);GO:0003823(antigen binding);GO:0005615(extracellular space);GO:0006910(phagocytosis, recognition);GO:0006911(phagocytosis, engulfment);GO:0006958(complement activation, classical pathway);GO:0009897(external side of plasma membrane);GO:0016020(membrane);GO:0016021(integral component of membrane);GO:0016064(immunoglobulin m…	NA	NA	NA	immunoglobulin heavy constant gamma 2C [Source:MGI Symbol;Acc:MGI:2686979]	70.2676	4.32785	1.75335	149.151	1.13265	369.066	0.147008	-2.76603	0.0313704	1	down	yes
chr2	164389393	164405160	-	ENSMUSG00000016995	Matn4	ENSMUST00000154940;ENSMUST00000103103;ENSMUST00000109358	GO:0005509(calcium ion binding);GO:0005509(calcium ion binding)	NA	NA	NA	matrilin 4 [Source:MGI Symbol;Acc:MGI:1328314]	0.163222	0.22961	0.160634	0.642695	0.439117	0.305413	0.398973	-1.32564	0.0314634	1	down	yes
chr5	125003221	125012547	+	ENSMUSG00000037962	Rflna	ENSMUST00000036109;ENSMUST00000145946;ENSMUST00000197746	GO:0005737(cytoplasm);GO:0005856(cytoskeleton);GO:0031005(filamin binding);GO:0032432(actin filament bundle);GO:0048705(skeletal system morphogenesis);GO:0061181(regulation of chondrocyte development);GO:0061182(negative regulation of chondrocyte development);GO:0061572(actin filament bundle organization);GO:1900158(negative regulation of bone mineralization involved in bone maturation);GO:190015…	NA	NA	NA	refilin A [Source:MGI Symbol;Acc:MGI:1920371]	0.191593	0.106768	0.126	0.589848	0.292279	0.381283	0.335885	-1.57396	0.031505	1	down	yes
chr11	87422867	87423030	+	ENSMUSG00000095969	Rnu1a1	ENSMUST00000093684	NA	NA	NA	NA	U1a1 small nuclear RNA [Source:MGI Symbol;Acc:MGI:97972]	1.80787	43.6582	6.48993	30.2945	31.7146	140.389	0.256702	-1.96183	0.031983	1	down	yes
chr8	79225930	79233224	+	ENSMUSG00000110388	Gm30329	ENSMUST00000211572	NA	NA	NA	NA	predicted gene, 30329 [Source:MGI Symbol;Acc:MGI:5589488]	0.573379	0.595086	0.711054	0.284836	0.278491	0.197488	2.4704	1.30475	0.0326183	1	up	yes
chr5	120648812	120679597	+	ENSMUSG00000029602	Rasal1	ENSMUST00000156722;ENSMUST00000154759;ENSMUST00000148695	GO:0005096(GTPase activator activity);GO:0005543(phospholipid binding);GO:0005829(cytosol);GO:0005886(plasma membrane);GO:0007165(signal transduction);GO:0030154(cell differentiation);GO:0035556(intracellular signal transduction);GO:0043087(regulation of GTPase activity);GO:0043547(positive regulation of GTPase activity);GO:0046580(negative regulation of Ras protein signal transduction);GO:004687…	04014(Ras signaling pathway);04014(Ras signaling pathway)	K17632	NA	RAS protein activator like 1 (GAP1 like) [Source:MGI Symbol;Acc:MGI:1330842]	0.46892	0.176918	0.173896	0.238577	0.166556	2.99377	0.241176	-2.05184	0.0326874	1	down	yes
chr7	44816387	44840809	+	ENSMUSG00000074141	Il4i1	ENSMUST00000124695;ENSMUST00000149686;ENSMUST00000033015;ENSMUST00000118125;ENSMUST00000133279;ENSMUST00000149779	GO:0016491(oxidoreductase activity);GO:0055114(oxidation-reduction process);GO:0055114(oxidation-reduction process)	00250(Alanine, aspartate and glutamate metabolism);00270(Cysteine and methionine metabolism);00280(Valine, leucine and isoleucine degradation);00350(Tyrosine metabolism);00360(Phenylalanine metabolism);00380(Tryptophan metabolism);00400(Phenylalanine, tyrosine and tryptophan biosynthesis);00400(Phenylalanine, tyrosine and tryptophan biosynthesis)	K03334	EC:1.4.3.2	interleukin 4 induced 1 [Source:MGI Symbol;Acc:MGI:109552]	0.649599	0.100357	0.0737103	0.0856197	1.51634	1.74962	0.245755	-2.02471	0.0329055	1	down	yes
chr11	32296489	32297298	+	ENSMUSG00000069917	Hba-a2	ENSMUST00000093207;ENSMUST00000147010	GO:0001701(in utero embryonic development);GO:0004601(peroxidase activity);GO:0005344(oxygen carrier activity);GO:0005506(iron ion binding);GO:0005615(extracellular space);GO:0005833(hemoglobin complex);GO:0009617(response to bacterium);GO:0015671(oxygen transport);GO:0019825(oxygen binding);GO:0020037(heme binding);GO:0022627(cytosolic small ribosomal subunit);GO:0031720(haptoglobin binding);GO:…	05143(African trypanosomiasis);05144(Malaria);05144(Malaria)	K13822	NA	hemoglobin alpha, adult chain 2 [Source:MGI Symbol;Acc:MGI:96016]	52.673	194.144	43.8199	37.7628	68.7317	35.9427	2.04046	1.02889	0.0330781	1	up	yes
chr11	100347327	100356128	-	ENSMUSG00000006930	Hap1	ENSMUST00000103124;ENSMUST00000138603;ENSMUST00000173630;ENSMUST00000146878	GO:0005102(signaling receptor binding);GO:0005515(protein binding);GO:0005634(nucleus);GO:0005730(nucleolus);GO:0005737(cytoplasm);GO:0005739(mitochondrion);GO:0005764(lysosome);GO:0005768(endosome);GO:0005769(early endosome);GO:0005776(autophagosome);GO:0005783(endoplasmic reticulum);GO:0005813(centrosome);GO:0005814(centriole);GO:0005829(cytosol);GO:0005856(cytoskeleton);GO:0006605(protein targ…	04727(GABAergic synapse);05016(Huntington disease);05016(Huntington disease)	K04647	NA	huntingtin-associated protein 1 [Source:MGI Symbol;Acc:MGI:1261831]	0.878935	0.645232	0.551052	1.42237	0.618936	2.98738	0.412676	-1.27692	0.0331409	1	down	yes
chr8	35375739	35388139	+	ENSMUSG00000046794	Ppp1r3b	ENSMUST00000210337;ENSMUST00000211472;ENSMUST00000211648;ENSMUST00000070481	GO:0000164(protein phosphatase type 1 complex);GO:0004721(phosphoprotein phosphatase activity);GO:0005515(protein binding);GO:0005975(carbohydrate metabolic process);GO:0005977(glycogen metabolic process);GO:0005979(regulation of glycogen biosynthetic process);GO:0005981(regulation of glycogen catabolic process);GO:0006470(protein dephosphorylation);GO:0008157(protein phosphatase 1 binding);GO:00…	04910(Insulin signaling pathway);04931(Insulin resistance);04931(Insulin resistance)	K07189	NA	protein phosphatase 1, regulatory subunit 3B [Source:MGI Symbol;Acc:MGI:2177268]	10.1472	12.7342	24.4698	14.8447	5.65767	3.10012	2.0062	1.00446	0.033299	1	up	yes
chr19	4153604	4156751	+	ENSMUSG00000045826	Ptprcap	ENSMUST00000061086;ENSMUST00000236632	GO:0005886(plasma membrane);GO:0016020(membrane);GO:0016021(integral component of membrane);GO:0016021(integral component of membrane)	NA	NA	NA	protein tyrosine phosphatase, receptor type, C polypeptide-associated protein [Source:MGI Symbol;Acc:MGI:97811]	1.07073	0.0855143	0.038743	0.0631899	0.0395009	11.9882	0.0988331	-3.33886	0.0336756	1	down	yes
chr5	95956951	95961068	+	ENSMUSG00000023078	Cxcl13	ENSMUST00000023840	GO:0002518(lymphocyte chemotaxis across high endothelial venule);GO:0005125(cytokine activity);GO:0005576(extracellular region);GO:0005615(extracellular space);GO:0006935(chemotaxis);GO:0006952(defense response);GO:0006954(inflammatory response);GO:0006955(immune response);GO:0007165(signal transduction);GO:0007166(cell surface receptor signaling pathway);GO:0007204(positive regulation of cytosol…	04060(Cytokine-cytokine receptor interaction);04062(Chemokine signaling pathway)	K10032	NA	chemokine (C-X-C motif) ligand 13 [Source:MGI Symbol;Acc:MGI:1888499]	8.49671	2.61731	2.71827	10.2453	2.60756	24.7457	0.367894	-1.44264	0.0337547	1	down	yes
chr4	62083476	62087342	-	ENSMUSG00000066154	Mup3	ENSMUST00000084531;ENSMUST00000107472;ENSMUST00000107488	GO:0005550(pheromone binding);GO:0005576(extracellular region);GO:0036094(small molecule binding);GO:0036094(small molecule binding)	NA	NA	NA	major urinary protein 3 [Source:MGI Symbol;Acc:MGI:97235]	0.126046	1.26127	1.86799	0.278712	0.325142	0.284238	3.66551	1.87401	0.033871	1	up	yes
chr15	78913919	78919517	+	ENSMUSG00000116165	Pdxp	ENSMUST00000089378	GO:0000287(magnesium ion binding);GO:0004647(phosphoserine phosphatase activity);GO:0004721(phosphoprotein phosphatase activity);GO:0005515(protein binding);GO:0005737(cytoplasm);GO:0005829(cytosol);GO:0005856(cytoskeleton);GO:0005886(plasma membrane);GO:0005911(cell-cell junction);GO:0006114(glycerol biosynthetic process);GO:0006470(protein dephosphorylation);GO:0006650(glycerophospholipid metab…	00750(Vitamin B6 metabolism)	K07758	EC:3.1.3.74	pyridoxal (pyridoxine, vitamin B6) phosphatase [Source:MGI Symbol;Acc:MGI:1919282]	0.639777	0.308038	0.368789	1.44439	0.877206	1.02862	0.39299	-1.34744	0.0342998	1	down	yes
chr17	6659093	6738044	+	ENSMUSG00000041831	Sytl3	ENSMUST00000232151;ENSMUST00000115763;ENSMUST00000097430;ENSMUST00000160771;ENSMUST00000160483;ENSMUST00000161118;ENSMUST00000159394;ENSMUST00000162013	GO:0005515(protein binding);GO:0005543(phospholipid binding);GO:0005544(calcium-dependent phospholipid binding);GO:0005886(plasma membrane);GO:0006886(intracellular protein transport);GO:0006887(exocytosis);GO:0008270(zinc ion binding);GO:0012505(endomembrane system);GO:0016020(membrane);GO:0017137(Rab GTPase binding);GO:0019897(extrinsic component of plasma membrane);GO:0042043(neurexin family p…	NA	K17598	NA	synaptotagmin-like 3 [Source:MGI Symbol;Acc:MGI:1933367]	0.104247	0.108241	0.0660927	0.0686807	0.204705	0.746662	0.273106	-1.87247	0.0343026	1	down	yes
chr19	5092868	5098521	-	ENSMUSG00000024873	Cnih2	ENSMUST00000025805;ENSMUST00000235638	GO:0005783(endoplasmic reticulum);GO:0005789(endoplasmic reticulum membrane);GO:0005886(plasma membrane);GO:0014069(postsynaptic density);GO:0016020(membrane);GO:0016021(integral component of membrane);GO:0016192(vesicle-mediated transport);GO:0016247(channel regulator activity);GO:0030054(cell junction);GO:0030425(dendrite);GO:0032281(AMPA glutamate receptor complex);GO:0035249(synaptic transmis…	NA	K20368	NA	cornichon family AMPA receptor auxiliary protein 2 [Source:MGI Symbol;Acc:MGI:1277225]	0.403006	0.0739237	0.118585	0.461559	0.661936	0.888915	0.295921	-1.75672	0.0345338	1	down	yes
chr4	99656299	99658622	+	ENSMUSG00000067261	Foxd3	ENSMUST00000087285	GO:0000122(negative regulation of transcription by RNA polymerase II);GO:0000790(nuclear chromatin);GO:0000977(RNA polymerase II regulatory region sequence-specific DNA binding);GO:0001227(DNA-binding transcription repressor activity, RNA polymerase II-specific);GO:0003677(DNA binding);GO:0003700(DNA-binding transcription factor activity);GO:0005634(nucleus);GO:0006355(regulation of transcription…	NA	K09397	NA	forkhead box D3 [Source:MGI Symbol;Acc:MGI:1347473]	0.17777	0.259004	0.219391	0.712934	0.555725	0.476325	0.376029	-1.41108	0.0354433	1	down	yes
chr17	28424723	28426430	-	ENSMUSG00000117313	Gm49838	ENSMUST00000233201	NA	NA	NA	NA	predicted gene, 49838 [Source:MGI Symbol;Acc:MGI:6270506]	2.61257	1.86821	2.61508	1.96532	4.60787	9.75493	0.434579	-1.20231	0.0355751	1	down	yes
chr18	58008623	58210487	-	ENSMUSG00000024598	Fbn2	ENSMUST00000025497;ENSMUST00000235417;ENSMUST00000237293	GO:0001527(microfibril);GO:0005201(extracellular matrix structural constituent);GO:0005509(calcium ion binding);GO:0005515(protein binding);GO:0005576(extracellular region);GO:0009653(anatomical structure morphogenesis);GO:0030326(embryonic limb morphogenesis);GO:0030501(positive regulation of bone mineralization);GO:0031012(extracellular matrix);GO:0035108(limb morphogenesis);GO:0035583(sequeste…	NA	NA	NA	fibrillin 2 [Source:MGI Symbol;Acc:MGI:95490]	0.0539442	0.0383533	0	0.10165	0.0370289	0.298301	0.211217	-2.2432	0.035841	1	down	yes
chr2	104143073	104411013	-	ENSMUSG00000068373	D430041D05Rik	ENSMUST00000230671;ENSMUST00000089726;ENSMUST00000156278;ENSMUST00000155458	GO:0003674(molecular_function);GO:0005575(cellular_component);GO:0016020(membrane);GO:0016021(integral component of membrane);GO:0016021(integral component of membrane)	NA	NA	NA	RIKEN cDNA D430041D05 gene [Source:MGI Symbol;Acc:MGI:2181743]	0.0291334	0.072201	0.050045	0.366488	0.0404545	0.0963919	0.300753	-1.73335	0.0358459	1	down	yes
chr3	105959503	105984600	+	ENSMUSG00000105852	Gm42890	ENSMUST00000167642;ENSMUST00000137168	NA	NA	NA	NA	predicted gene 42890 [Source:MGI Symbol;Acc:MGI:5663027]	0.630373	0.101401	0.570271	0.588907	1.76847	1.31089	0.354948	-1.49432	0.036174	1	down	yes
chr2	129299610	129309972	-	ENSMUSG00000027399	Il1a	ENSMUST00000028882	GO:0001660(fever generation);GO:0002248(connective tissue replacement involved in inflammatory response wound healing);GO:0005125(cytokine activity);GO:0005149(interleukin-1 receptor binding);GO:0005507(copper ion binding);GO:0005576(extracellular region);GO:0005615(extracellular space);GO:0005829(cytosol);GO:0005886(plasma membrane);GO:0006954(inflammatory response);GO:0006955(immune response);G…	04010(MAPK signaling pathway);04060(Cytokine-cytokine receptor interaction);04217(Necroptosis);04218(Cellular senescence);04380(Osteoclast differentiation);04640(Hematopoietic cell lineage);04932(Non-alcoholic fatty liver disease (NAFLD));04933(AGE-RAGE signaling pathway in diabetic complications);04940(Type I diabetes mellitus);05020(Prion diseases);05132(Salmonella infection);05133(Pertussis);0…	K04383	NA	interleukin 1 alpha [Source:MGI Symbol;Acc:MGI:96542]	1.12352	1.62328	1.26524	0.459754	0.460134	0.845464	2.27266	1.18438	0.0361771	1	up	yes
chr8	56952829	56955053	+	ENSMUSG00000110043	Gm7328	ENSMUST00000211123	NA	NA	NA	NA	predicted gene 7328 [Source:MGI Symbol;Acc:MGI:3644705]	1.04173	0.399233	0.402404	0.234081	0.145406	0.290995	2.74931	1.45907	0.0363215	1	up	yes
chr7	98835112	98855195	+	ENSMUSG00000015957	Wnt11	ENSMUST00000208062;ENSMUST00000167303;ENSMUST00000067495;ENSMUST00000165240;ENSMUST00000165122;ENSMUST00000163913	GO:0001649(osteoblast differentiation);GO:0001822(kidney development);GO:0001837(epithelial to mesenchymal transition);GO:0003138(primary heart field specification);GO:0003139(secondary heart field specification);GO:0003151(outflow tract morphogenesis);GO:0003281(ventricular septum development);GO:0003283(atrial septum development);GO:0003402(planar cell polarity pathway involved in axis elongati…	04150(mTOR signaling pathway);04310(Wnt signaling pathway);04390(Hippo signaling pathway);04550(Signaling pathways regulating pluripotency of stem cells);04916(Melanogenesis);04934(Cushing syndrome);05165(Human papillomavirus infection);05200(Pathways in cancer);05205(Proteoglycans in cancer);05217(Basal cell carcinoma);05224(Breast cancer);05225(Hepatocellular carcinoma);05226(Gastric cancer);05…	NA	NA	wingless-type MMTV integration site family, member 11 [Source:MGI Symbol;Acc:MGI:101948]	0.769657	1.02454	0.762373	1.07752	2.20682	1.96798	0.48675	-1.03875	0.0364363	1	down	yes
chr14	66045080	66045707	+	ENSMUSG00000068165	Gm10233	ENSMUST00000089275	NA	NA	NA	NA	predicted pseudogene 10233 [Source:MGI Symbol;Acc:MGI:3704447]	1.29654	0.483003	0.232787	0.677591	0.878823	6.51484	0.249321	-2.00393	0.0364572	1	down	yes
chr7	4274189	4282645	+	ENSMUSG00000081723	Gm15931	ENSMUST00000118066	NA	NA	NA	NA	predicted gene 15931 [Source:MGI Symbol;Acc:MGI:3805553]	2.59867	1.66253	1.66118	1.09176	0.759997	0.918178	2.1381	1.09633	0.036738	1	up	yes
chr1	87147655	87156521	-	ENSMUSG00000026247	Ecel1	ENSMUST00000161002;ENSMUST00000160810;ENSMUST00000162015	GO:0003016(respiratory system process);GO:0004222(metalloendopeptidase activity);GO:0005887(integral component of plasma membrane);GO:0006508(proteolysis);GO:0007218(neuropeptide signaling pathway);GO:0008233(peptidase activity);GO:0008237(metallopeptidase activity);GO:0016020(membrane);GO:0016021(integral component of membrane);GO:0016787(hydrolase activity);GO:0035556(intracellular signal trans…	NA	K09610	EC:3.4.24.-	endothelin converting enzyme-like 1 [Source:MGI Symbol;Acc:MGI:1343461]	0.142575	0.0176348	0.0219571	0.404518	0.0955646	0.216564	0.254193	-1.976	0.0369801	1	down	yes
chr4	9770585	9823411	+	ENSMUSG00000085558	4930412C18Rik	ENSMUST00000124122;ENSMUST00000138390;ENSMUST00000144703;ENSMUST00000154082;ENSMUST00000146481	NA	NA	NA	NA	RIKEN cDNA 4930412C18 gene [Source:MGI Symbol;Acc:MGI:2443490]	0.506416	0.351467	0.467521	0.871821	1.07791	0.757308	0.489614	-1.03028	0.037473	1	down	yes
chr8	3743397	3748984	-	ENSMUSG00000031494	Cd209a	ENSMUST00000012847;ENSMUST00000207979;ENSMUST00000207906	GO:0001618(virus receptor activity);GO:0005537(mannose binding);GO:0006897(endocytosis);GO:0009986(cell surface);GO:0016020(membrane);GO:0016021(integral component of membrane);GO:0030246(carbohydrate binding);GO:0042129(regulation of T cell proliferation);GO:0046718(viral entry into host cell);GO:0046872(metal ion binding);GO:0048306(calcium-dependent protein binding);GO:0097367(carbohydrate der…	04145(Phagosome);04625(C-type lectin receptor signaling pathway);05152(Tuberculosis);05162(Measles);05162(Measles)	K06563	NA	CD209a antigen [Source:MGI Symbol;Acc:MGI:2157942]	4.4806	3.53785	3.44061	2.74737	1.62315	1.29209	2.02364	1.01695	0.0375467	1	up	yes
chr19	8888853	8890881	+	ENSMUSG00000071653	1810009A15Rik	ENSMUST00000190843;ENSMUST00000187037;ENSMUST00000096251;ENSMUST00000186647;ENSMUST00000185488	GO:0003674(molecular_function);GO:0005575(cellular_component);GO:0008150(biological_process);GO:0008150(biological_process)	NA	NA	NA	RIKEN cDNA 1810009A15 gene [Source:MGI Symbol;Acc:MGI:1913526]	0.854147	0.492056	0.806611	1.65368	2.21537	1.3449	0.412895	-1.27615	0.0376242	1	down	yes
chr5	138264952	138279958	-	ENSMUSG00000106247	Gm43720	ENSMUST00000159067	GO:0005576(extracellular region);GO:0005886(plasma membrane);GO:0007224(smoothened signaling pathway);GO:0009966(regulation of signal transduction);GO:0009986(cell surface);GO:0016020(membrane);GO:0016477(cell migration);GO:0031225(anchored component of membrane);GO:0045202(synapse);GO:0046658(anchored component of plasma membrane);GO:0062023(collagen-containing extracellular matrix);GO:1905475(r…	NA	NA	NA	predicted gene 43720 [Source:MGI Symbol;Acc:MGI:5663857]	0.016628	0.166208	0.092437	0.494553	0.210138	0.20134	0.303823	-1.7187	0.0377246	1	down	yes
chr9	21835510	21837347	+	ENSMUSG00000047822	Angptl8	ENSMUST00000058777	GO:0005179(hormone activity);GO:0005576(extracellular region);GO:0006629(lipid metabolic process);GO:0007165(signal transduction);GO:0010954(positive regulation of protein processing);GO:0019216(regulation of lipid metabolic process);GO:0044255(cellular lipid metabolic process);GO:0045444(fat cell differentiation);GO:0048469(cell maturation);GO:0050746(regulation of lipoprotein metabolic process)…	04979(Cholesterol metabolism)	K22289	NA	angiopoietin-like 8 [Source:MGI Symbol;Acc:MGI:3643534]	2.48198	2.70505	5.51511	2.15085	1.45751	0.944344	2.35072	1.2331	0.0377418	1	up	yes
chr8	25597012	25599207	+	ENSMUSG00000043794	D830025C05Rik	ENSMUST00000210582;ENSMUST00000059474	NA	NA	NA	NA	RIKEN cDNA D830025C05 gene [Source:MGI Symbol;Acc:MGI:3698180]	0.124982	0.06958	0.245651	0.212341	0.602779	0.636297	0.303299	-1.72119	0.0379485	1	down	yes
chr5	112213228	112229395	-	ENSMUSG00000097767	Miat	ENSMUST00000182953	NA	NA	NA	NA	myocardial infarction associated transcript (non-protein coding) [Source:MGI Symbol;Acc:MGI:2444886]	0.259826	0.348659	0.318193	1.11566	0.426993	0.478403	0.458512	-1.12497	0.0383026	1	down	yes
chr6	48448229	48501250	+	ENSMUSG00000029797	Sspo	ENSMUST00000169350;ENSMUST00000185370;ENSMUST00000189910;ENSMUST00000212740;ENSMUST00000043676	GO:0005201(extracellular matrix structural constituent);GO:0005515(protein binding);GO:0005576(extracellular region);GO:0005615(extracellular space);GO:0005737(cytoplasm);GO:0007155(cell adhesion);GO:0007399(nervous system development);GO:0008150(biological_process);GO:0010466(negative regulation of peptidase activity);GO:0030154(cell differentiation);GO:0030414(peptidase inhibitor activity);GO:0…	NA	NA	NA	SCO-spondin [Source:MGI Symbol;Acc:MGI:2674311]	0.217738	0.177581	0.177869	0.260619	0.309887	0.640622	0.473268	-1.07927	0.0383887	1	down	yes
chr4	59162268	59163156	-	ENSMUSG00000082978	Rpsa-ps11	ENSMUST00000118446	NA	NA	NA	NA	ribosomal protein SA, pseudogene 11 [Source:MGI Symbol;Acc:MGI:3649246]	0.416981	0.853155	0.717255	0.980657	2.18999	2.21486	0.369026	-1.43821	0.0384845	1	down	yes
chr3	94478295	94492198	+	ENSMUSG00000028137	Celf3	ENSMUST00000198796;ENSMUST00000200342;ENSMUST00000199775;ENSMUST00000199159;ENSMUST00000197699;ENSMUST00000198316;ENSMUST00000029784;ENSMUST00000199148	GO:0000381(regulation of alternative mRNA splicing, via spliceosome);GO:0003676(nucleic acid binding);GO:0003723(RNA binding);GO:0003729(mRNA binding);GO:0005634(nucleus);GO:0005737(cytoplasm);GO:0006376(mRNA splice site selection);GO:0006397(mRNA processing);GO:0007283(spermatogenesis);GO:0008380(RNA splicing);GO:0016604(nuclear body);GO:0030317(flagellated sperm motility);GO:0030575(nuclear bod…	NA	K13207	NA	CUGBP, Elav-like family member 3 [Source:MGI Symbol;Acc:MGI:1926034]	0.212716	0.264056	0.122752	1.3231	0.165717	0.330389	0.329553	-1.60142	0.0387773	1	down	yes
chr9	115281520	115281981	-	ENSMUSG00000111564	Stmn1-rs1	ENSMUST00000214793	NA	NA	NA	NA	stathmin 1, related sequence 1 [Source:MGI Symbol;Acc:MGI:96740]	0.87414	1.25954	1.3461	2.35143	3.54032	3.22365	0.381748	-1.38931	0.0389515	1	down	yes
X	51117269	51206532	-	ENSMUSG00000036109	Mbnl3	ENSMUST00000114875;ENSMUST00000150014;ENSMUST00000136404;ENSMUST00000156028;ENSMUST00000114876;ENSMUST00000041495	GO:0000381(regulation of alternative mRNA splicing, via spliceosome);GO:0003723(RNA binding);GO:0005634(nucleus);GO:0005654(nucleoplasm);GO:0005737(cytoplasm);GO:0006397(mRNA processing);GO:0007275(multicellular organism development);GO:0008380(RNA splicing);GO:0043484(regulation of RNA splicing);GO:0045662(negative regulation of myoblast differentiation);GO:0046872(metal ion binding);GO:0046872(…	NA	K14943	NA	muscleblind like splicing factor 3 [Source:MGI Symbol;Acc:MGI:2444912]	0.259742	0.177856	0.162137	0.252259	0.185021	1.24264	0.357003	-1.48599	0.0390015	1	down	yes
chr15	99093170	99104737	+	ENSMUSG00000038009	Dnajc22	ENSMUST00000061295;ENSMUST00000146173	GO:0005575(cellular_component);GO:0016020(membrane);GO:0016021(integral component of membrane);GO:0016021(integral component of membrane)	NA	K19370	NA	DnaJ heat shock protein family (Hsp40) member C22 [Source:MGI Symbol;Acc:MGI:1920028]	0.329241	0.790495	1.84447	0.625882	0.101039	0.167287	3.3149	1.72896	0.0393975	1	up	yes
chr7	27119909	27133660	+	ENSMUSG00000052974	Cyp2f2	ENSMUST00000003100;ENSMUST00000133841	GO:0004497(monooxygenase activity);GO:0005506(iron ion binding);GO:0005737(cytoplasm);GO:0005783(endoplasmic reticulum);GO:0005789(endoplasmic reticulum membrane);GO:0006082(organic acid metabolic process);GO:0006805(xenobiotic metabolic process);GO:0008392(arachidonic acid epoxygenase activity);GO:0008395(steroid hydroxylase activity);GO:0009636(response to toxic substance);GO:0016020(membrane);…	00980(Metabolism of xenobiotics by cytochrome P450);00980(Metabolism of xenobiotics by cytochrome P450)	K07416	EC:1.14.14.1	cytochrome P450, family 2, subfamily f, polypeptide 2 [Source:MGI Symbol;Acc:MGI:88608]	7.55014	3.14986	11.9081	6.36346	2.18962	1.77448	2.18911	1.13034	0.039541	1	up	yes
chr9	110844506	110856522	+	ENSMUSG00000049719	Prss46	ENSMUST00000119427;ENSMUST00000176403	GO:0004252(serine-type endopeptidase activity);GO:0005615(extracellular space);GO:0006508(proteolysis);GO:0008233(peptidase activity);GO:0008236(serine-type peptidase activity);GO:0016020(membrane);GO:0016021(integral component of membrane);GO:0016787(hydrolase activity);GO:0016787(hydrolase activity)	NA	NA	NA	protease, serine 46 [Source:MGI Symbol;Acc:MGI:1921556]	2.48185	2.4696	1.75894	0.843264	1.31202	0.913913	2.18637	1.12854	0.0396175	1	up	yes
chr3	106482405	106503030	+	ENSMUSG00000027901	Dennd2d	ENSMUST00000195305;ENSMUST00000029508;ENSMUST00000183271;ENSMUST00000193651;ENSMUST00000149225	GO:0005085(guanyl-nucleotide exchange factor activity);GO:0005654(nucleoplasm);GO:0005737(cytoplasm);GO:0005829(cytosol);GO:0017112(Rab guanyl-nucleotide exchange factor activity);GO:0017112(Rab guanyl-nucleotide exchange factor activity)	NA	K20161	NA	DENN/MADD domain containing 2D [Source:MGI Symbol;Acc:MGI:2181193]	2.35941	1.04712	1.21577	1.27193	1.84837	7.33101	0.442269	-1.177	0.0396276	1	down	yes
chr11	82035571	82037453	+	ENSMUSG00000035385	Ccl2	ENSMUST00000000193;ENSMUST00000124479	GO:0001525(angiogenesis);GO:0001664(G protein-coupled receptor binding);GO:0001666(response to hypoxia);GO:0001912(positive regulation of leukocyte mediated cytotoxicity);GO:0001938(positive regulation of endothelial cell proliferation);GO:0002523(leukocyte migration involved in inflammatory response);GO:0002544(chronic inflammatory response);GO:0002548(monocyte chemotaxis);GO:0002687(positive re…	04060(Cytokine-cytokine receptor interaction);04062(Chemokine signaling pathway);04621(NOD-like receptor signaling pathway);04657(IL-17 signaling pathway);04668(TNF signaling pathway);04933(AGE-RAGE signaling pathway in diabetic complications);05142(Chagas disease (American trypanosomiasis));05144(Malaria);05163(Human cytomegalovirus infection);05164(Influenza A);05168(Herpes simplex virus 1 infe…	K14624	NA	chemokine (C-C motif) ligand 2 [Source:MGI Symbol;Acc:MGI:98259]	2.80349	2.28186	1.75228	1.33112	0.655872	1.00629	2.28432	1.19177	0.0396367	1	up	yes
chr15	100730481	100732737	-	ENSMUSG00000116504	I730030J21Rik	ENSMUST00000230515;ENSMUST00000230334	NA	NA	NA	NA	RIKEN cDNA I730030J21 gene [Source:MGI Symbol;Acc:MGI:3588279]	0.169322	0.0955556	0.350579	0.612609	0.19371	1.27282	0.296016	-1.75625	0.0397877	1	down	yes
chr6	125362660	125380793	-	ENSMUSG00000038167	Plekhg6	ENSMUST00000042647	GO:0005085(guanyl-nucleotide exchange factor activity);GO:0005096(GTPase activator activity);GO:0005737(cytoplasm);GO:0005813(centrosome);GO:0005819(spindle);GO:0005856(cytoskeleton);GO:0005902(microvillus);GO:0008150(biological_process);GO:0030054(cell junction);GO:0032154(cleavage furrow);GO:0042995(cell projection);GO:0043547(positive regulation of GTPase activity)	NA	NA	NA	pleckstrin homology domain containing, family G (with RhoGef domain) member 6 [Source:MGI Symbol;Acc:MGI:2682298]	0.076586	0.111075	0.187389	0.204546	0.551902	0.341581	0.341567	-1.54976	0.0401599	1	down	yes
X	48025146	48034853	-	ENSMUSG00000037010	Apln	ENSMUST00000039026	GO:0001525(angiogenesis);GO:0002026(regulation of the force of heart contraction);GO:0005102(signaling receptor binding);GO:0005179(hormone activity);GO:0005576(extracellular region);GO:0005615(extracellular space);GO:0007165(signal transduction);GO:0007186(G protein-coupled receptor signaling pathway);GO:0007275(multicellular organism development);GO:0007369(gastrulation);GO:0007631(feeding beha…	04080(Neuroactive ligand-receptor interaction);04371(Apelin signaling pathway)	K05225	NA	apelin [Source:MGI Symbol;Acc:MGI:1353624]	1.44726	1.19554	1.54092	1.01456	0.457486	0.493616	2.1284	1.08977	0.0404475	1	up	yes
chr1	75247027	75264502	-	ENSMUSG00000026204	Ptprn	ENSMUST00000027404;ENSMUST00000187216;ENSMUST00000189769;ENSMUST00000186178	GO:0000302(response to reactive oxygen species);GO:0004725(protein tyrosine phosphatase activity);GO:0005634(nucleus);GO:0005768(endosome);GO:0005794(Golgi apparatus);GO:0005886(plasma membrane);GO:0006470(protein dephosphorylation);GO:0008134(transcription factor binding);GO:0009749(response to glucose);GO:0016020(membrane);GO:0016021(integral component of membrane);GO:0016311(dephosphorylation)…	04940(Type I diabetes mellitus);04940(Type I diabetes mellitus)	K07817	EC:3.1.3.48	protein tyrosine phosphatase, receptor type, N [Source:MGI Symbol;Acc:MGI:102765]	1.2907	0.819224	0.5487	4.29862	1.0874	0.972057	0.418149	-1.25791	0.0405395	1	down	yes
chr3	108364911	108380057	+	ENSMUSG00000068745	Mybphl	ENSMUST00000090563	GO:0005515(protein binding);GO:0005737(cytoplasm);GO:0030017(sarcomere);GO:0036379(myofilament)	NA	NA	NA	myosin binding protein H-like [Source:MGI Symbol;Acc:MGI:1916003]	1.95554	1.91263	0.303585	0	14.896	8.95851	0.174883	-2.51554	0.0406778	1	down	yes
chr15	101929332	101940324	-	ENSMUSG00000061397	Krt79	ENSMUST00000023799;ENSMUST00000229195;ENSMUST00000230273;ENSMUST00000230441	GO:0005882(intermediate filament);GO:0019899(enzyme binding);GO:0045095(keratin filament);GO:0045095(keratin filament)	NA	K07605	NA	keratin 79 [Source:MGI Symbol;Acc:MGI:2385030]	0.255253	0.174724	0.496686	0.202509	0.0476641	0.0637552	2.95183	1.56161	0.0407976	1	up	yes
chr7	132311856	132314078	-	ENSMUSG00000109555	Gm44891	ENSMUST00000208817	NA	NA	NA	NA	predicted gene 44891 [Source:MGI Symbol;Acc:MGI:5753467]	1.99539	1.14149	1.49042	1.95521	2.79463	4.91374	0.478839	-1.06239	0.0408447	1	down	yes
chr8	113697126	113848738	-	ENSMUSG00000053399	Adamts18	ENSMUST00000213061;ENSMUST00000093113;ENSMUST00000212665;ENSMUST00000213078	GO:0001654(eye development);GO:0004222(metalloendopeptidase activity);GO:0005576(extracellular region);GO:0005634(nucleus);GO:0006508(proteolysis);GO:0008233(peptidase activity);GO:0008237(metallopeptidase activity);GO:0016787(hydrolase activity);GO:0030198(extracellular matrix organization);GO:0031012(extracellular matrix);GO:0046872(metal ion binding);GO:0090331(negative regulation of platelet …	NA	K08632	EC:3.4.24.-	a disintegrin-like and metallopeptidase (reprolysin type) with thrombospondin type 1 motif, 18 [Source:MGI Symbol;Acc:MGI:2442600]	0.0289286	0.0166084	0.0186794	0.115487	0.100791	0.0115444	0.28187	-1.8269	0.041317	1	down	yes
chr5	72300025	72504473	-	ENSMUSG00000005220	Corin	ENSMUST00000005352;ENSMUST00000176320;ENSMUST00000177290;ENSMUST00000176439;ENSMUST00000167460	GO:0003050(regulation of systemic arterial blood pressure by atrial natriuretic peptide);GO:0004175(endopeptidase activity);GO:0004252(serine-type endopeptidase activity);GO:0005044(scavenger receptor activity);GO:0005515(protein binding);GO:0005576(extracellular region);GO:0005886(plasma membrane);GO:0005887(integral component of plasma membrane);GO:0006508(proteolysis);GO:0006897(endocytosis);G…	NA	K09614	EC:3.4.21.-	corin, serine peptidase [Source:MGI Symbol;Acc:MGI:1349451]	3.70321	2.01597	0.263311	0.561901	7.94971	10.6263	0.3126	-1.67761	0.0417176	1	down	yes
chr4	119255414	119262438	+	ENSMUSG00000066058	Cldn19	ENSMUST00000094823;ENSMUST00000084309	GO:0001934(positive regulation of protein phosphorylation);GO:0005198(structural molecule activity);GO:0005515(protein binding);GO:0005634(nucleus);GO:0005737(cytoplasm);GO:0005886(plasma membrane);GO:0005923(bicellular tight junction);GO:0007155(cell adhesion);GO:0008285(negative regulation of cell population proliferation);GO:0010628(positive regulation of gene expression);GO:0010629(negative r…	04514(Cell adhesion molecules (CAMs));04530(Tight junction);04670(Leukocyte transendothelial migration);05160(Hepatitis C);05160(Hepatitis C)	K06087	NA	claudin 19 [Source:MGI Symbol;Acc:MGI:3033992]	0.0472119	0.0440223	0.517649	0.974213	0.766259	0.456963	0.277088	-1.85158	0.041902	1	down	yes
chr4	42772860	42773993	-	ENSMUSG00000094686	Ccl21a	ENSMUST00000095114	GO:0001768(establishment of T cell polarity);GO:0001771(immunological synapse formation);GO:0001954(positive regulation of cell-matrix adhesion);GO:0002407(dendritic cell chemotaxis);GO:0002548(monocyte chemotaxis);GO:0002606(positive regulation of dendritic cell antigen processing and presentation);GO:0005125(cytokine activity);GO:0005576(extracellular region);GO:0005615(extracellular space);GO:…	04060(Cytokine-cytokine receptor interaction);04062(Chemokine signaling pathway);04064(NF-kappa B signaling pathway)	K16062	NA	chemokine (C-C motif) ligand 21A (serine) [Source:MGI Symbol;Acc:MGI:1349183]	12.8923	10.3468	10.0954	13.4432	7.5367	55.1489	0.43787	-1.19143	0.0423867	1	down	yes
chr11	69183932	69197843	-	ENSMUSG00000020891	Alox8	ENSMUST00000021262;ENSMUST00000156157	GO:0005506(iron ion binding);GO:0005509(calcium ion binding);GO:0005515(protein binding);GO:0005737(cytoplasm);GO:0005829(cytosol);GO:0005856(cytoskeleton);GO:0005886(plasma membrane);GO:0005912(adherens junction);GO:0005925(focal adhesion);GO:0006629(lipid metabolic process);GO:0006644(phospholipid metabolic process);GO:0008285(negative regulation of cell population proliferation);GO:0008289(lip…	00590(Arachidonic acid metabolism);04726(Serotonergic synapse);04726(Serotonergic synapse)	K08022	1.13.11.-;EC:1.13.11.33	arachidonate 8-lipoxygenase [Source:MGI Symbol;Acc:MGI:1098228]	0	0.144208	0	0.0434463	0.559855	0.386888	0.145637	-2.77956	0.0426503	1	down	yes
chr12	115952538	115953005	-	ENSMUSG00000095127	Ighv1-82	ENSMUST00000196991;ENSMUST00000103549	GO:0003823(antigen binding);GO:0006910(phagocytosis, recognition);GO:0006911(phagocytosis, engulfment);GO:0006958(complement activation, classical pathway);GO:0009897(external side of plasma membrane);GO:0034987(immunoglobulin receptor binding);GO:0042571(immunoglobulin complex, circulating);GO:0042742(defense response to bacterium);GO:0045087(innate immune response);GO:0050853(B cell receptor si…	NA	NA	NA	immunoglobulin heavy variable 1-82 [Source:MGI Symbol;Acc:MGI:4439671]	7.18202	0.800945	0.570895	7.52239	0.322159	36.6081	0.192426	-2.37762	0.0426641	1	down	yes
chr10	86841198	87008025	-	ENSMUSG00000035459	Stab2	ENSMUST00000035288;ENSMUST00000219341;ENSMUST00000219659;ENSMUST00000218366;ENSMUST00000218408;ENSMUST00000219612	GO:0005041(low-density lipoprotein particle receptor activity);GO:0005044(scavenger receptor activity);GO:0005509(calcium ion binding);GO:0005540(hyaluronic acid binding);GO:0005737(cytoplasm);GO:0005829(cytosol);GO:0005886(plasma membrane);GO:0005887(integral component of plasma membrane);GO:0006897(endocytosis);GO:0007155(cell adhesion);GO:0009897(external side of plasma membrane);GO:0016020(me…	NA	K19013	NA	stabilin 2 [Source:MGI Symbol;Acc:MGI:2178743]	0.599215	0.420822	0.343895	0.312564	0.27907	3.61423	0.324293	-1.62463	0.0427877	1	down	yes
X	6779306	6948363	+	ENSMUSG00000062393	Dgkk	ENSMUST00000067410	GO:0000166(nucleotide binding);GO:0003951(NAD+ kinase activity);GO:0004143(diacylglycerol kinase activity);GO:0005524(ATP binding);GO:0005886(plasma membrane);GO:0006979(response to oxidative stress);GO:0007165(signal transduction);GO:0007205(protein kinase C-activating G protein-coupled receptor signaling pathway);GO:0016301(kinase activity);GO:0016310(phosphorylation);GO:0016740(transferase act…	00561(Glycerolipid metabolism);00564(Glycerophospholipid metabolism);04070(Phosphatidylinositol signaling system);04072(Phospholipase D signaling pathway);05231(Choline metabolism in cancer)	K00901	EC:2.7.1.107	diacylglycerol kinase kappa [Source:MGI Symbol;Acc:MGI:3580254]	0.197654	0.242272	0.0685563	0.0664251	0.0629346	0.0522511	2.79985	1.48535	0.0428433	1	up	yes
chr5	137953461	137963098	-	ENSMUSG00000056966	Gjc3	ENSMUST00000077119;ENSMUST00000199083	GO:0005243(gap junction channel activity);GO:0005886(plasma membrane);GO:0005921(gap junction);GO:0005922(connexin complex);GO:0007154(cell communication);GO:0007267(cell-cell signaling);GO:0007605(sensory perception of sound);GO:0016020(membrane);GO:0016021(integral component of membrane);GO:0030054(cell junction);GO:0042552(myelination);GO:0043209(myelin sheath);GO:0055085(transmembrane transpo…	NA	K07628	NA	gap junction protein, gamma 3 [Source:MGI Symbol;Acc:MGI:2153041]	0.499411	0.417614	0.48598	1.78855	0.82094	0.58066	0.439792	-1.18511	0.0432173	1	down	yes
chr6	70723886	70723927	+	ENSMUSG00000076608	Igkj5	ENSMUST00000199459;ENSMUST00000103409	NA	NA	NA	NA	immunoglobulin kappa joining 5 [Source:MGI Symbol;Acc:MGI:1316738]	354.39	20.0375	3.27741	40.4187	0.931069	23.5206	5.82246	2.54163	0.0433145	1	up	yes
chr5	135613829	135617299	-	ENSMUSG00000107029	Gm43123	ENSMUST00000201893	NA	NA	NA	NA	predicted gene 43123 [Source:MGI Symbol;Acc:MGI:5663260]	0.401304	0.181506	0.167166	0.241343	1.13353	0.679366	0.365088	-1.45369	0.0441236	1	down	yes
chr6	39207068	39207611	+	ENSMUSG00000115026	Gm49041	ENSMUST00000227758	NA	NA	NA	NA	predicted gene, 49041 [Source:MGI Symbol;Acc:MGI:6118414]	0.98374	0.53152	0.704641	1.08036	2.48527	2.53953	0.363611	-1.45953	0.0441863	1	down	yes
chr6	89269511	89285725	-	ENSMUSG00000107622	4930512J16Rik	ENSMUST00000203704;ENSMUST00000205184	NA	NA	NA	NA	RIKEN cDNA 4930512J16 gene [Source:MGI Symbol;Acc:MGI:1922381]	0.8642	1.35858	1.35931	0.743061	0.369258	0.464614	2.27155	1.18368	0.0446033	1	up	yes
chr11	80880169	81968457	-	ENSMUSG00000020704	Asic2	ENSMUST00000021045;ENSMUST00000066197	GO:0003026(regulation of systemic arterial blood pressure by aortic arch baroreceptor feedback);GO:0005216(ion channel activity);GO:0005248(voltage-gated sodium channel activity);GO:0005261(cation channel activity);GO:0005272(sodium channel activity);GO:0005515(protein binding);GO:0005886(plasma membrane);GO:0005887(integral component of plasma membrane);GO:0006811(ion transport);GO:0006812(catio…	04742(Taste transduction);04750(Inflammatory mediator regulation of TRP channels);04750(Inflammatory mediator regulation of TRP channels)	K04828	NA	acid-sensing (proton-gated) ion channel 2 [Source:MGI Symbol;Acc:MGI:1100867]	0.213063	0.234796	0.138611	0.807578	0.197664	0.553336	0.376286	-1.4101	0.0446784	1	down	yes
chr15	78479256	78495271	-	ENSMUSG00000068227	Il2rb	ENSMUST00000089398;ENSMUST00000163494	GO:0004896(cytokine receptor activity);GO:0004911(interleukin-2 receptor activity);GO:0005515(protein binding);GO:0005886(plasma membrane);GO:0009897(external side of plasma membrane);GO:0009986(cell surface);GO:0016020(membrane);GO:0016021(integral component of membrane);GO:0019221(cytokine-mediated signaling pathway);GO:0019976(interleukin-2 binding);GO:0030101(natural killer cell activation);G…	04060(Cytokine-cytokine receptor interaction);04144(Endocytosis);04151(PI3K-Akt signaling pathway);04630(Jak-STAT signaling pathway);04658(Th1 and Th2 cell differentiation);04659(Th17 cell differentiation);05162(Measles);05166(Human T-cell leukemia virus 1 infection);05200(Pathways in cancer);05202(Transcriptional misregulation in cancer);05202(Transcriptional misregulation in cancer)	K05069	NA	interleukin 2 receptor, beta chain [Source:MGI Symbol;Acc:MGI:96550]	4.15762	1.28046	1.04192	1.75107	1.37805	15.8386	0.341634	-1.54948	0.0450386	1	down	yes
chr19	4139787	4145740	+	ENSMUSG00000044724	Gpr152	ENSMUST00000096338	GO:0004930(G protein-coupled receptor activity);GO:0005886(plasma membrane);GO:0007165(signal transduction);GO:0007186(G protein-coupled receptor signaling pathway);GO:0016020(membrane);GO:0016021(integral component of membrane);GO:0042802(identical protein binding)	NA	K08436	NA	G protein-coupled receptor 152 [Source:MGI Symbol;Acc:MGI:2685519]	0.044047	0.056935	0.095586	0.090432	0.306278	0.213796	0.321976	-1.63498	0.0452281	1	down	yes
chr6	71373427	71379173	+	ENSMUSG00000053977	Cd8a	ENSMUST00000172321;ENSMUST00000205054;ENSMUST00000066747	GO:0002250(adaptive immune response);GO:0002376(immune system process);GO:0002456(T cell mediated immunity);GO:0005515(protein binding);GO:0005886(plasma membrane);GO:0007166(cell surface receptor signaling pathway);GO:0009897(external side of plasma membrane);GO:0009986(cell surface);GO:0016020(membrane);GO:0016021(integral component of membrane);GO:0019901(protein kinase binding);GO:0023024(MHC…	04514(Cell adhesion molecules (CAMs));04612(Antigen processing and presentation);04640(Hematopoietic cell lineage);04660(T cell receptor signaling pathway);05340(Primary immunodeficiency);05340(Primary immunodeficiency)	K06458	NA	CD8 antigen, alpha chain [Source:MGI Symbol;Acc:MGI:88346]	1.95998	0.73944	0.674381	0.693895	1.57366	6.85759	0.369725	-1.43547	0.0455116	1	down	yes
chr3	116249654	116253503	-	ENSMUSG00000068696	Gpr88	ENSMUST00000090473;ENSMUST00000199128;ENSMUST00000197759	GO:0003774(motor activity);GO:0004888(transmembrane signaling receptor activity);GO:0004930(G protein-coupled receptor activity);GO:0005634(nucleus);GO:0005737(cytoplasm);GO:0005886(plasma membrane);GO:0005887(integral component of plasma membrane);GO:0005929(cilium);GO:0007165(signal transduction);GO:0007186(G protein-coupled receptor signaling pathway);GO:0007602(phototransduction);GO:0007626(l…	NA	K08422	NA	G-protein coupled receptor 88 [Source:MGI Symbol;Acc:MGI:1927653]	2.61348	1.86636	1.8962	1.74596	0.823465	0.595619	2.01452	1.01043	0.0459528	1	up	yes
chr5	137569840	137587481	+	ENSMUSG00000029716	Tfr2	ENSMUST00000198866;ENSMUST00000198783;ENSMUST00000199957;ENSMUST00000200190;ENSMUST00000197705;ENSMUST00000196450;ENSMUST00000031729	GO:0004998(transferrin receptor activity);GO:0005515(protein binding);GO:0005737(cytoplasm);GO:0005886(plasma membrane);GO:0005887(integral component of plasma membrane);GO:0006879(cellular iron ion homeostasis);GO:0006898(receptor-mediated endocytosis);GO:0006953(acute-phase response);GO:0009897(external side of plasma membrane);GO:0010039(response to iron ion);GO:0016020(membrane);GO:0016021(in…	NA	NA	NA	transferrin receptor 2 [Source:MGI Symbol;Acc:MGI:1354956]	0.304806	0.807788	1.89053	0.752169	0.0815889	0.0823505	3.27813	1.71288	0.0463796	1	up	yes
chr14	103046977	103056573	+	ENSMUSG00000022126	Acod1	ENSMUST00000022722	GO:0002760(positive regulation of antimicrobial humoral response);GO:0006952(defense response);GO:0016829(lyase activity);GO:0047613(aconitate decarboxylase activity);GO:0071222(cellular response to lipopolysaccharide);GO:0072573(tolerance induction to lipopolysaccharide)	NA	K17724	EC:4.1.1.6	aconitate decarboxylase 1 [Source:MGI Symbol;Acc:MGI:103206]	1.15462	0.644028	0.703047	0.27304	0.431451	0.369953	2.32836	1.21931	0.0465096	1	up	yes
chr15	55076099	55090491	-	ENSMUSG00000022422	Dscc1	ENSMUST00000143523;ENSMUST00000023059;ENSMUST00000110231	GO:0000775(chromosome, centromeric region);GO:0000785(chromatin);GO:0003677(DNA binding);GO:0003689(DNA clamp loader activity);GO:0005634(nucleus);GO:0005654(nucleoplasm);GO:0006260(DNA replication);GO:0006275(regulation of DNA replication);GO:0007049(cell cycle);GO:0007064(mitotic sister chromatid cohesion);GO:0017116(single-stranded DNA helicase activity);GO:0031390(Ctf18 RFC-like complex);GO:0…	NA	K11271	NA	DNA replication and sister chromatid cohesion 1 [Source:MGI Symbol;Acc:MGI:1919357]	0.117536	0.100376	0.0225781	0.202671	0.174643	0.349562	0.330854	-1.59574	0.0469578	1	down	yes
chr16	19061618	19062071	-	ENSMUSG00000105906	Iglc1	ENSMUST00000200568	GO:0003823(antigen binding);GO:0005515(protein binding);GO:0006910(phagocytosis, recognition);GO:0006911(phagocytosis, engulfment);GO:0006958(complement activation, classical pathway);GO:0009897(external side of plasma membrane);GO:0019815(B cell receptor complex);GO:0034987(immunoglobulin receptor binding);GO:0042571(immunoglobulin complex, circulating);GO:0042742(defense response to bacterium);…	NA	NA	NA	immunoglobulin lambda constant 1 [Source:MGI Symbol;Acc:MGI:99546]	26.411	3.22547	0.46975	66.1342	1.71349	69.6767	0.218915	-2.19156	0.0474671	1	down	yes
chr6	69858420	69858884	-	ENSMUSG00000095007	Igkv12-41	ENSMUST00000103369	GO:0002250(adaptive immune response);GO:0002376(immune system process);GO:0002377(immunoglobulin production);GO:0005615(extracellular space);GO:0006955(immune response);GO:0019814(immunoglobulin complex)	NA	NA	NA	immunoglobulin kappa chain variable 12-41 [Source:MGI Symbol;Acc:MGI:4439772]	2.62007	1.10489	1.51116	14.3387	0.12171	7.4713	0.238746	-2.06645	0.0476768	1	down	yes
chr1	6487231	6860940	+	ENSMUSG00000033740	St18	ENSMUST00000140079;ENSMUST00000132207	GO:0000122(negative regulation of transcription by RNA polymerase II);GO:0000977(RNA polymerase II regulatory region sequence-specific DNA binding);GO:0000978(RNA polymerase II cis-regulatory region sequence-specific DNA binding);GO:0003677(DNA binding);GO:0005634(nucleus);GO:0006355(regulation of transcription, DNA-templated);GO:0006357(regulation of transcription by RNA polymerase II);GO:000827…	NA	NA	NA	suppression of tumorigenicity 18 [Source:MGI Symbol;Acc:MGI:2446700]	0.425491	0.260434	0.480953	0.246742	0.133535	0.13706	2.25554	1.17348	0.0477823	1	up	yes
chr10	89873509	90973300	+	ENSMUSG00000058589	Anks1b	ENSMUST00000183156;ENSMUST00000183109;ENSMUST00000182595;ENSMUST00000099368;ENSMUST00000182113;ENSMUST00000182003;ENSMUST00000099366;ENSMUST00000182356	GO:0005515(protein binding);GO:0005737(cytoplasm);GO:1900383(regulation of synaptic plasticity by receptor localization to synapse);GO:1900383(regulation of synaptic plasticity by receptor localization to synapse)	NA	K21413	NA	ankyrin repeat and sterile alpha motif domain containing 1B [Source:MGI Symbol;Acc:MGI:1924781]	0.0259062	0.0485263	0.0150052	0.119852	0.0494757	0.0785632	0.360794	-1.47075	0.0477969	1	down	yes
chr1	130826684	130852249	+	ENSMUSG00000026417	Pigr	ENSMUST00000027675	GO:0001580(detection of chemical stimulus involved in sensory perception of bitter taste);GO:0001792(polymeric immunoglobulin receptor activity);GO:0002415(immunoglobulin transcytosis in epithelial cells mediated by polymeric immunoglobulin receptor);GO:0005154(epidermal growth factor receptor binding);GO:0005576(extracellular region);GO:0005615(extracellular space);GO:0005886(plasma membrane);GO…	04672(Intestinal immune network for IgA production)	K13073	NA	polymeric immunoglobulin receptor [Source:MGI Symbol;Acc:MGI:103080]	0.0444839	0.187953	0.345287	0.0755169	0	0.0699418	3.97174	1.98977	0.0480867	1	up	yes
chr11	101279012	101296317	+	ENSMUSG00000078653	Cntd1	ENSMUST00000153438;ENSMUST00000128735;ENSMUST00000103107	GO:0003674(molecular_function);GO:0007131(reciprocal meiotic recombination);GO:0007283(spermatogenesis);GO:0035861(site of double-strand break);GO:0035861(site of double-strand break)	NA	NA	NA	cyclin N-terminal domain containing 1 [Source:MGI Symbol;Acc:MGI:1923965]	0.0669935	0.0628295	0.0430515	0.231163	0.190229	0.0730535	0.349633	-1.51609	0.0487658	1	down	yes
chr2	66480080	66634962	-	ENSMUSG00000075316	Scn9a	ENSMUST00000100064;ENSMUST00000151234;ENSMUST00000141603;ENSMUST00000100063;ENSMUST00000169900	GO:0001518(voltage-gated sodium channel complex);GO:0005216(ion channel activity);GO:0005244(voltage-gated ion channel activity);GO:0005248(voltage-gated sodium channel activity);GO:0005261(cation channel activity);GO:0005272(sodium channel activity);GO:0005515(protein binding);GO:0005886(plasma membrane);GO:0005887(integral component of plasma membrane);GO:0006811(ion transport);GO:0006814(sodiu…	04742(Taste transduction);04742(Taste transduction)	K04841	NA	sodium channel, voltage-gated, type IX, alpha [Source:MGI Symbol;Acc:MGI:107636]	0.279752	0.255322	0.113044	1.13827	0.191116	0.286501	0.401092	-1.318	0.0488208	1	down	yes
chr18	35964830	36014715	+	ENSMUSG00000024347	Psd2	ENSMUST00000115716;ENSMUST00000175720	GO:0005086(ARF guanyl-nucleotide exchange factor activity);GO:0005515(protein binding);GO:0005543(phospholipid binding);GO:0005886(plasma membrane);GO:0016020(membrane);GO:0016021(integral component of membrane);GO:0030425(dendrite);GO:0032012(regulation of ARF protein signal transduction);GO:0032154(cleavage furrow);GO:0032587(ruffle membrane);GO:0042995(cell projection);GO:0043025(neuronal cell…	04144(Endocytosis);04144(Endocytosis)	K12494	NA	pleckstrin and Sec7 domain containing 2 [Source:MGI Symbol;Acc:MGI:1921252]	0.109484	0.0919195	0.160928	0.356018	0.141219	0.494661	0.365291	-1.45288	0.0488851	1	down	yes
chr5	90603076	90640657	-	ENSMUSG00000029370	Rassf6	ENSMUST00000031317;ENSMUST00000201436;ENSMUST00000202784;ENSMUST00000202807;ENSMUST00000202704;ENSMUST00000201121	GO:0005515(protein binding);GO:0005575(cellular_component);GO:0006915(apoptotic process);GO:0007165(signal transduction);GO:0042981(regulation of apoptotic process);GO:0043065(positive regulation of apoptotic process);GO:0043065(positive regulation of apoptotic process)	04390(Hippo signaling pathway);04392(Hippo signaling pathway - multiple species);04392(Hippo signaling pathway - multiple species)	K09854	NA	Ras association (RalGDS/AF-6) domain family member 6 [Source:MGI Symbol;Acc:MGI:1920496]	0.337174	0.427742	0.836176	0.941983	1.38174	1.1838	0.456475	-1.13139	0.0498772	1	down	yes
