# Supplementary material for: Transcriptome-wide N6-methyladenosine methylation profile of atherosclerosis in mice
Source: BMC Genomics. 2023 Dec 14;24:774. doi: 10.1186/s12864-023-09878-1 (PMC10720251; doi:10.1186/s12864-023-09878-1)
Supplement: Supplementary file 5 — Supplementary Material 5 [file 12864_2023_9878_MOESM5_ESM.xlsx]

## Sheet: Sheet1
Supplementary Table S5 Conjoint analysis of the data from RNA-seq and MeRIP-seq
PEAK INFO													m6A regulation INFO					gene regulation INFO
seqnames	start	end	width	geneId	transcriptId	transcript_type	distanceToTSS	geneName	GO	KEGG	KO_ENTRY	EC	Description	peak_annotation	diff.lg.fdr	diff.p	diff.log2.fc	m6A_regulation	fc	log2(fc)	pval	qval	gene_regulation	significant	FPKM.ApoE_AS1_input	FPKM.ApoE_AS2_input	FPKM.ApoE_AS3_input	FPKM.ApoE_Ctrl1_input	FPKM.ApoE_Ctrl2_input	FPKM.ApoE_Ctrl3_input
chr1	4524942	4525242	301	ENSMUSG00000102269	ENSMUST00000195361	processed_pseudogene	2037	Gm7357	NA	NA	NA	NA	predicted gene 7357 [Source:MGI Symbol;Acc:MGI:3643257]	Exon (ENSMUST00000195361/ENSMUSG00000102269, exon 2 of 2)	-0.851	0.0229087	-1.61	down	1.22088	0.287922	0.638584	1	up	no	0.449189	0.59723	0.440612	0.450885	0.511898	0.255216
chr1	4526078	4526737	660	ENSMUSG00000096126	ENSMUST00000180019	snRNA	-2280	Gm22307	NA	NA	NA	NA	predicted gene, 22307 [Source:MGI Symbol;Acc:MGI:5452084]	Exon (ENSMUST00000195361/ENSMUSG00000102269, exon 2 of 2)	-0.807	0.0269153	-0.835	down	6.83353	2.77263	1	1	up	no	0	0.08055	0.61727	0.102117	0	0
chr1	4891930	4893487	1558	ENSMUSG00000033813	ENSMUST00000165720	protein_coding	33892	Tcea1	GO:0003676(nucleic acid binding);GO:0003677(DNA binding);GO:0005515(protein binding);GO:0005634(nucleus);GO:0005654(nucleoplasm);GO:0005669(transcription factor TFIID complex);GO:0005730(nucleolus);GO:0006351(transcription, DNA-templated);GO:0006355(regulation of transcription, DNA-templated);GO:0008270(zinc ion binding);GO:0030218(erythrocyte differentiation);GO:0045893(positive regulation of tr…	NA	NA	NA	transcription elongation factor A (SII) 1 [Source:MGI Symbol;Acc:MGI:1196624]	Exon (ENSMUST00000081551/ENSMUSG00000033813, exon 7 of 10)	-4.5	3.54813e-07	-1.16	down	0.991896	-0.011739	0.96444	1	down	no	12.2651	13.7014	10.7449	13.6419	10.6138	12.7556
chr1	6248314	6260822	12509	ENSMUSG00000025907	ENSMUST00000162257	nonsense_mediated_decay	0	Rb1cc1	GO:0000045(autophagosome assembly);GO:0000407(phagophore assembly site);GO:0000422(autophagy of mitochondrion);GO:0001889(liver development);GO:0001934(positive regulation of protein phosphorylation);GO:0005515(protein binding);GO:0005634(nucleus);GO:0005737(cytoplasm);GO:0005764(lysosome);GO:0005829(cytosol);GO:0006914(autophagy);GO:0007049(cell cycle);GO:0007507(heart development);GO:0019898(ex…	04140(Autophagy - animal);04211(Longevity regulating pathway);04211(Longevity regulating pathway)	K17589	NA	RB1-inducible coiled-coil 1 [Source:MGI Symbol;Acc:MGI:1341850]	Exon (ENSMUST00000027040/ENSMUSG00000025907, exon 15 of 24)	-4.47	3.80189e-07	0.312	up	0.911391	-0.133859	0.672116	1	down	no	5.45074	5.49215	5.47971	6.28485	5.38958	6.34485
chr1	6802431	6802970	540	ENSMUSG00000033740	ENSMUST00000132207	nonsense_mediated_decay	0	St18	GO:0000122(negative regulation of transcription by RNA polymerase II);GO:0000977(RNA polymerase II regulatory region sequence-specific DNA binding);GO:0000978(RNA polymerase II cis-regulatory region sequence-specific DNA binding);GO:0003677(DNA binding);GO:0005634(nucleus);GO:0006355(regulation of transcription, DNA-templated);GO:0006357(regulation of transcription by RNA polymerase II);GO:000827…	NA	NA	NA	suppression of tumorigenicity 18 [Source:MGI Symbol;Acc:MGI:2446700]	Exon (ENSMUST00000140079/ENSMUSG00000033740, exon 8 of 24)	-0.827	0.0251189	-1.31	down	2.25554	1.17348	0.0477823	1	up	yes	0.425491	0.260434	0.480953	0.246742	0.133535	0.13706
chr1	9576593	9576714	122	ENSMUSG00000081441	ENSMUST00000121942	processed_pseudogene	2045	Gm6161	NA	NA	NA	NA	predicted gene 6161 [Source:MGI Symbol;Acc:MGI:3644104]	3' UTR	-0.744	0.0346737	-1.22	down	0.99705	-0.00426266	0.990111	1	down	no	1.60084	1.20299	1.19412	1.26592	1.19845	1.54541
chr1	9748184	9748453	270	ENSMUSG00000045210	ENSMUST00000057438	protein_coding	0	Vcpip1	GO:0000278(mitotic cell cycle);GO:0004843(thiol-dependent ubiquitin-specific protease activity);GO:0005737(cytoplasm);GO:0006508(proteolysis);GO:0007030(Golgi organization);GO:0008233(peptidase activity);GO:0008234(cysteine-type peptidase activity);GO:0016320(endoplasmic reticulum membrane fusion);GO:0016567(protein ubiquitination);GO:0035871(protein K11-linked deubiquitination);GO:0036459(thiol-…	NA	K11861	EC:3.4.19.12	valosin containing protein (p97)/p47 complex interacting protein 1 [Source:MGI Symbol;Acc:MGI:1917925]	Exon (ENSMUST00000181821/ENSMUSG00000097893, exon 1 of 4)	-0.819	0.025704	-3.17	down	0.987119	-0.0187038	0.991477	1	down	no	8.20445	7.00129	5.81157	6.30584	6.4928	8.49294
chr1	11600774	11601044	271	ENSMUSG00000057715	ENSMUST00000191437	processed_transcript	21468	A830018L16Rik	GO:0003674(molecular_function);GO:0005575(cellular_component);GO:0008150(biological_process);GO:0008150(biological_process)	NA	NA	NA	RIKEN cDNA A830018L16 gene [Source:MGI Symbol;Acc:MGI:2444149]	3' UTR	-0.998	0.0128825	-2.71	down	1.18253	0.241878	0.684137	1	up	no	0.535141	0.768742	0.738868	1.2998	0.302262	0.125378
chr1	20934582	20934973	392	ENSMUSG00000100929	ENSMUST00000185639	processed_pseudogene	-10738	Gm28064	NA	NA	NA	NA	predicted gene 28064 [Source:MGI Symbol;Acc:MGI:5578770]	5' UTR	-0.812	0.0263027	0.686	up	-inf	-inf	1	1	down	no	0	0	0	0	0.108169	0
chr1	20935421	20938421	3001	ENSMUSG00000100929	ENSMUST00000185639	processed_pseudogene	-7290	Gm28064	NA	NA	NA	NA	predicted gene 28064 [Source:MGI Symbol;Acc:MGI:5578770]	3' UTR	-1.68	0.00125893	-0.336	down	-inf	-inf	1	1	down	no	0	0	0	0	0.108169	0
chr1	34181146	34181596	451	ENSMUSG00000026131	ENSMUST00000189952	retained_intron	2240	Dst	GO:0003779(actin binding);GO:0005198(structural molecule activity);GO:0005509(calcium ion binding);GO:0005515(protein binding);GO:0005634(nucleus);GO:0005635(nuclear envelope);GO:0005737(cytoplasm);GO:0005783(endoplasmic reticulum);GO:0005789(endoplasmic reticulum membrane);GO:0005856(cytoskeleton);GO:0005874(microtubule);GO:0005882(intermediate filament);GO:0005886(plasma membrane);GO:0005925(fo…	NA	K10382	NA	dystonin [Source:MGI Symbol;Acc:MGI:104627]	Exon (ENSMUST00000183302/ENSMUSG00000026131, exon 24 of 24)	-0.77	0.0316228	-0.494	down	0.948372	-0.076475	0.812327	1	down	no	22.0688	24.5636	19.648	25.2317	25.3938	19.2631
chr1	34197344	34199498	2155	ENSMUSG00000026131	ENSMUST00000189952	retained_intron	18438	Dst	GO:0003779(actin binding);GO:0005198(structural molecule activity);GO:0005509(calcium ion binding);GO:0005515(protein binding);GO:0005634(nucleus);GO:0005635(nuclear envelope);GO:0005737(cytoplasm);GO:0005783(endoplasmic reticulum);GO:0005789(endoplasmic reticulum membrane);GO:0005856(cytoskeleton);GO:0005874(microtubule);GO:0005882(intermediate filament);GO:0005886(plasma membrane);GO:0005925(fo…	NA	K10382	NA	dystonin [Source:MGI Symbol;Acc:MGI:104627]	Exon (ENSMUST00000183034/ENSMUSG00000026131, exon 44 of 103)	-2.4	0.000144544	0.44	up	0.948372	-0.076475	0.812327	1	down	no	22.0688	24.5636	19.648	25.2317	25.3938	19.2631
chr1	34201018	34201319	302	ENSMUSG00000026131	ENSMUST00000189952	retained_intron	22112	Dst	GO:0003779(actin binding);GO:0005198(structural molecule activity);GO:0005509(calcium ion binding);GO:0005515(protein binding);GO:0005634(nucleus);GO:0005635(nuclear envelope);GO:0005737(cytoplasm);GO:0005783(endoplasmic reticulum);GO:0005789(endoplasmic reticulum membrane);GO:0005856(cytoskeleton);GO:0005874(microtubule);GO:0005882(intermediate filament);GO:0005886(plasma membrane);GO:0005925(fo…	NA	K10382	NA	dystonin [Source:MGI Symbol;Acc:MGI:104627]	Exon (ENSMUST00000183034/ENSMUSG00000026131, exon 47 of 103)	-2.2	0.000251189	0.408	up	0.948372	-0.076475	0.812327	1	down	no	22.0688	24.5636	19.648	25.2317	25.3938	19.2631
chr1	36526736	36527247	512	ENSMUSG00000001138	ENSMUST00000135100	retained_intron	5975	Cnnm3	GO:0005886(plasma membrane);GO:0006811(ion transport);GO:0016020(membrane);GO:0016021(integral component of membrane);GO:0022857(transmembrane transporter activity);GO:0055085(transmembrane transport);GO:0055085(transmembrane transport)	NA	K16302	NA	cyclin M3 [Source:MGI Symbol;Acc:MGI:2151055]	3' UTR	-4.07	1.14815e-06	0.537	up	0.879489	-0.185262	0.550467	1	down	no	5.08473	5.11837	5.36804	5.33443	6.07705	6.29327
chr1	36558385	36559666	1282	ENSMUSG00000087589	ENSMUST00000149224	antisense	26	D430040D24Rik	NA	NA	NA	NA	RIKEN cDNA D430040D24 gene [Source:MGI Symbol;Acc:MGI:2442526]	Exon (ENSMUST00000194426/ENSMUSG00000087589, exon 1 of 1)	-0.877	0.0204174	-0.53	down	0.947569	-0.0776967	0.939418	1	down	no	0.460942	0.468642	0.448959	0.608547	0.562584	0.283689
chr1	38034006	38037273	3268	ENSMUSG00000026083	ENSMUST00000193806	retained_intron	-4518	Eif5b	GO:0000166(nucleotide binding);GO:0003743(translation initiation factor activity);GO:0003924(GTPase activity);GO:0005525(GTP binding);GO:0005737(cytoplasm);GO:0006412(translation);GO:0006413(translational initiation);GO:0006446(regulation of translational initiation);GO:0016787(hydrolase activity);GO:0046872(metal ion binding);GO:0046872(metal ion binding)	03013(RNA transport);03013(RNA transport)	K03243	NA	eukaryotic translation initiation factor 5B [Source:MGI Symbol;Acc:MGI:2441772]	Exon (ENSMUST00000027252/ENSMUSG00000026083, exon 9 of 24)	-0.764	0.0323594	0.227	up	1.00326	0.00469666	0.918833	1	up	no	6.39771	6.21823	5.65443	6.14217	6.04832	6.0205
chr1	38051249	38052049	801	ENSMUSG00000026083	ENSMUST00000195664	retained_intron	6615	Eif5b	GO:0000166(nucleotide binding);GO:0003743(translation initiation factor activity);GO:0003924(GTPase activity);GO:0005525(GTP binding);GO:0005737(cytoplasm);GO:0006412(translation);GO:0006413(translational initiation);GO:0006446(regulation of translational initiation);GO:0016787(hydrolase activity);GO:0046872(metal ion binding);GO:0046872(metal ion binding)	03013(RNA transport);03013(RNA transport)	K03243	NA	eukaryotic translation initiation factor 5B [Source:MGI Symbol;Acc:MGI:2441772]	3' UTR	-2.34	0.000169824	0.262	up	1.00326	0.00469666	0.918833	1	up	no	6.39771	6.21823	5.65443	6.14217	6.04832	6.0205
chr1	39545120	39545360	241	ENSMUSG00000003135	ENSMUST00000195567	protein_coding	5086	Cnot11	GO:0003674(molecular_function);GO:0005634(nucleus);GO:0005737(cytoplasm);GO:0006417(regulation of translation);GO:0008150(biological_process);GO:0030014(CCR4-NOT complex);GO:0031047(gene silencing by RNA);GO:0031047(gene silencing by RNA)	NA	NA	NA	CCR4-NOT transcription complex, subunit 11 [Source:MGI Symbol;Acc:MGI:106580]	3' UTR	-0.673	0.0467735	0.631	up	1.01908	0.0272691	0.877936	1	up	no	4.08036	4.68388	4.22147	4.22567	4.19036	4.32653
chr1	39546468	39546829	362	ENSMUSG00000003135	ENSMUST00000195567	protein_coding	6434	Cnot11	GO:0003674(molecular_function);GO:0005634(nucleus);GO:0005737(cytoplasm);GO:0006417(regulation of translation);GO:0008150(biological_process);GO:0030014(CCR4-NOT complex);GO:0031047(gene silencing by RNA);GO:0031047(gene silencing by RNA)	NA	NA	NA	CCR4-NOT transcription complex, subunit 11 [Source:MGI Symbol;Acc:MGI:106580]	3' UTR	-1.31	0.00436516	-0.687	down	1.01908	0.0272691	0.877936	1	up	no	4.08036	4.68388	4.22147	4.22567	4.19036	4.32653
chr1	43100770	43113295	12526	ENSMUSG00000010290	ENSMUST00000010434	protein_coding	2060	AI597479	GO:0003674(molecular_function);GO:0008150(biological_process);GO:0048598(embryonic morphogenesis);GO:0072669(tRNA-splicing ligase complex)	NA	K15432	NA	expressed sequence AI597479 [Source:MGI Symbol;Acc:MGI:2138299]	3' UTR	-1.12	0.00851138	-0.395	down	1.15762	0.211156	0.45695	1	up	no	5.87545	6.10563	5.21939	5.71949	4.45137	4.68767
chr1	44137074	44143428	6355	ENSMUSG00000026048	ENSMUST00000188376	retained_intron	-4316	Ercc5	GO:0003677(DNA binding);GO:0003697(single-stranded DNA binding);GO:0003824(catalytic activity);GO:0004518(nuclease activity);GO:0004519(endonuclease activity);GO:0005634(nucleus);GO:0006281(DNA repair);GO:0006289(nucleotide-excision repair);GO:0006974(cellular response to DNA damage stimulus);GO:0016787(hydrolase activity);GO:0016788(hydrolase activity, acting on ester bonds);GO:0046872(metal ion…	03420(Nucleotide excision repair);03420(Nucleotide excision repair)	NA	NA	excision repair cross-complementing rodent repair deficiency, complementation group 5 [Source:MGI Symbol;Acc:MGI:103582]	3' UTR	-1.33	0.0040738	0.336	up	0.974422	-0.0373819	0.959391	1	down	no	2.85239	2.67756	2.67613	2.85563	2.84809	2.71778
chr1	46233525	46233826	302	ENSMUSG00000041144	ENSMUST00000187548	retained_intron	-1422	Dnah7b	GO:0000166(nucleotide binding);GO:0003341(cilium movement);GO:0003774(motor activity);GO:0003777(microtubule motor activity);GO:0005509(calcium ion binding);GO:0005524(ATP binding);GO:0005737(cytoplasm);GO:0005829(cytosol);GO:0005856(cytoskeleton);GO:0005858(axonemal dynein complex);GO:0005874(microtubule);GO:0005929(cilium);GO:0007018(microtubule-based movement);GO:0008569(ATP-dependent microtub…	05016(Huntington disease);05016(Huntington disease)	K10408	NA	dynein, axonemal, heavy chain 7B [Source:MGI Symbol;Acc:MGI:2684953]	Exon (ENSMUST00000069293/ENSMUSG00000041144, exon 42 of 66)	-1.27	0.00501187	-3.85	down	1.0316	0.044884	0.88063	1	up	no	0.255171	0.369273	0.373742	0.411111	0.322453	0.234045
chr1	53319927	53320138	212	ENSMUSG00000026096	ENSMUST00000150115	retained_intron	218	Osgepl1	GO:0000408(EKC/KEOPS complex);GO:0002949(tRNA threonylcarbamoyladenosine modification);GO:0004222(metalloendopeptidase activity);GO:0005739(mitochondrion);GO:0008033(tRNA processing);GO:0016740(transferase activity);GO:0016746(transferase activity, transferring acyl groups);GO:0016747(transferase activity, transferring acyl groups other than amino-acyl groups);GO:0046872(metal ion binding);GO:006…	NA	K01409	EC:2.3.1.234	O-sialoglycoprotein endopeptidase-like 1 [Source:MGI Symbol;Acc:MGI:1919335]	3' UTR	-1.26	0.00524807	0.975	up	0.944067	-0.0830393	0.859363	1	down	no	2.53163	2.32367	2.00264	2.17536	2.23475	2.85414
chr1	55053455	55053725	271	ENSMUSG00000025981	ENSMUST00000185474	retained_intron	586	Coq10b	NA	NA	K18588	NA	coenzyme Q10B [Source:MGI Symbol;Acc:MGI:1915126]	Exon (ENSMUST00000185474/ENSMUSG00000025981, exon 1 of 1)	-1.2	0.00645654	-1.07	down	0.999473	-0.000760123	0.961446	1	down	no	9.09905	9.52646	7.59081	8.57756	10.1797	7.47289
chr1	55235113	55235263	151	ENSMUSG00000046994	ENSMUST00000061334	protein_coding	-1914	Mars2	GO:0000166(nucleotide binding);GO:0004812(aminoacyl-tRNA ligase activity);GO:0004825(methionine-tRNA ligase activity);GO:0005524(ATP binding);GO:0005739(mitochondrion);GO:0005759(mitochondrial matrix);GO:0006412(translation);GO:0006418(tRNA aminoacylation for protein translation);GO:0006431(methionyl-tRNA aminoacylation);GO:0016874(ligase activity)	00450(Selenocompound metabolism);00970(Aminoacyl-tRNA biosynthesis)	K01874	EC:6.1.1.10	methionine-tRNA synthetase 2 (mitochondrial) [Source:MGI Symbol;Acc:MGI:2444136]	Exon (ENSMUST00000181563/ENSMUSG00000097649, exon 3 of 3)	-0.851	0.0229087	-2.12	down	1.05937	0.0832008	0.771418	1	up	no	1.65509	1.36317	0.990479	1.17476	0.798787	1.81055
chr1	55443566	55443716	151	ENSMUSG00000102145	ENSMUST00000193928	TEC	2662	Gm38056	NA	NA	NA	NA	predicted gene, 38056 [Source:MGI Symbol;Acc:MGI:5611284]	Exon (ENSMUST00000193928/ENSMUSG00000102145, exon 1 of 1)	-0.687	0.0446684	-0.643	down	0.891671	-0.165417	0.646604	1	down	no	3.54352	3.78541	3.71223	4.11457	4.50458	3.7634
chr1	56972360	56973559	1200	ENSMUSG00000038331	ENSMUST00000042857	protein_coding	0	Satb2	GO:0000118(histone deacetylase complex);GO:0000122(negative regulation of transcription by RNA polymerase II);GO:0000790(nuclear chromatin);GO:0000977(RNA polymerase II regulatory region sequence-specific DNA binding);GO:0000978(RNA polymerase II cis-regulatory region sequence-specific DNA binding);GO:0001227(DNA-binding transcription repressor activity, RNA polymerase II-specific);GO:0001228(DNA…	NA	K23226	NA	special AT-rich sequence binding protein 2 [Source:MGI Symbol;Acc:MGI:2679336]	Exon (ENSMUST00000187927/ENSMUSG00000087022, exon 2 of 2)	-2.05	0.000416869	3.42	up	1.50559	0.590329	0.291202	1	up	no	0.508443	0.419243	0.388465	0.454174	0.246189	0.173814
chr1	58713747	58713898	152	ENSMUSG00000026031	ENSMUST00000189858	retained_intron	0	Cflar	GO:0001666(response to hypoxia);GO:0002020(protease binding);GO:0004197(cysteine-type endopeptidase activity);GO:0005123(death receptor binding);GO:0005515(protein binding);GO:0005737(cytoplasm);GO:0006508(proteolysis);GO:0006915(apoptotic process);GO:0006919(activation of cysteine-type endopeptidase activity involved in apoptotic process);GO:0007519(skeletal muscle tissue development);GO:0008047…	04064(NF-kappa B signaling pathway);04140(Autophagy - animal);04210(Apoptosis);04217(Necroptosis);04668(TNF signaling pathway);05142(Chagas disease (American trypanosomiasis));05160(Hepatitis C);05160(Hepatitis C)	K04724	NA	CASP8 and FADD-like apoptosis regulator [Source:MGI Symbol;Acc:MGI:1336166]	Exon (ENSMUST00000149874/ENSMUSG00000026031, exon 2 of 2)	-2.03	0.000436516	0.865	up	1.07584	0.105467	0.603765	1	up	no	14.9484	13.4224	12.4	13.3843	11.4422	13.0702
chr1	58716862	58717012	151	ENSMUSG00000026031	ENSMUST00000189858	retained_intron	2976	Cflar	GO:0001666(response to hypoxia);GO:0002020(protease binding);GO:0004197(cysteine-type endopeptidase activity);GO:0005123(death receptor binding);GO:0005515(protein binding);GO:0005737(cytoplasm);GO:0006508(proteolysis);GO:0006915(apoptotic process);GO:0006919(activation of cysteine-type endopeptidase activity involved in apoptotic process);GO:0007519(skeletal muscle tissue development);GO:0008047…	04064(NF-kappa B signaling pathway);04140(Autophagy - animal);04210(Apoptosis);04217(Necroptosis);04668(TNF signaling pathway);05142(Chagas disease (American trypanosomiasis));05160(Hepatitis C);05160(Hepatitis C)	K04724	NA	CASP8 and FADD-like apoptosis regulator [Source:MGI Symbol;Acc:MGI:1336166]	Exon (ENSMUST00000189858/ENSMUSG00000026031, exon 1 of 1)	-1.17	0.00707946	-1.04	down	1.07584	0.105467	0.603765	1	up	no	14.9484	13.4224	12.4	13.3843	11.4422	13.0702
chr1	58795403	58795613	211	ENSMUSG00000026029	ENSMUST00000191201	protein_coding	0	Casp8	GO:0001525(angiogenesis);GO:0001841(neural tube formation);GO:0004175(endopeptidase activity);GO:0004197(cysteine-type endopeptidase activity);GO:0005123(death receptor binding);GO:0005164(tumor necrosis factor receptor binding);GO:0005515(protein binding);GO:0005634(nucleus);GO:0005654(nucleoplasm);GO:0005737(cytoplasm);GO:0005739(mitochondrion);GO:0005829(cytosol);GO:0005886(plasma membrane);GO…	01524(Platinum drug resistance);04115(p53 signaling pathway);04210(Apoptosis);04215(Apoptosis - multiple species);04217(Necroptosis);04620(Toll-like receptor signaling pathway);04621(NOD-like receptor signaling pathway);04622(RIG-I-like receptor signaling pathway);04625(C-type lectin receptor signaling pathway);04657(IL-17 signaling pathway);04668(TNF signaling pathway);04932(Non-alcoholic fatty …	K04398	EC:3.4.22.61	caspase 8 [Source:MGI Symbol;Acc:MGI:1261423]	5' UTR	-1.12	0.00851138	-1.13	down	0.945879	-0.0802723	0.872744	1	down	no	11.034	8.45331	8.26076	8.64357	7.21663	13.4755
chr1	59763998	59764419	422	ENSMUSG00000067336	ENSMUST00000087435	protein_coding	598	Bmpr2	GO:0000166(nucleotide binding);GO:0001568(blood vessel development);GO:0001707(mesoderm formation);GO:0001893(maternal placenta development);GO:0001935(endothelial cell proliferation);GO:0001938(positive regulation of endothelial cell proliferation);GO:0001944(vasculature development);GO:0001946(lymphangiogenesis);GO:0001974(blood vessel remodeling);GO:0002063(chondrocyte development);GO:0003085(…	04060(Cytokine-cytokine receptor interaction);04350(TGF-beta signaling pathway);04360(Axon guidance);04390(Hippo signaling pathway);04550(Signaling pathways regulating pluripotency of stem cells);05206(MicroRNAs in cancer);05418(Fluid shear stress and atherosclerosis);05418(Fluid shear stress and atherosclerosis)	K04671	EC:2.7.11.30	bone morphogenetic protein receptor, type II (serine/threonine kinase) [Source:MGI Symbol;Acc:MGI:1095407]	5' UTR	-0.745	0.0346737	0.266	up	1.04474	0.0631471	0.749818	1	up	no	16.6704	18.5892	16.3731	18.4075	17.4267	13.5873
chr1	62798440	62798591	152	ENSMUSG00000103032	ENSMUST00000192219	TEC	-10711	Gm37121	NA	NA	NA	NA	predicted gene, 37121 [Source:MGI Symbol;Acc:MGI:5610349]	3' UTR	-0.816	0.0263027	-0.63	down	0.875971	-0.191045	0.749621	1	down	no	1.27634	1.75963	1.7313	2.45506	2.0961	0.891112
chr1	63126656	63126837	182	ENSMUSG00000101599	ENSMUST00000185480	lincRNA	9538	Gm20342	NA	NA	NA	NA	predicted gene, 20342 [Source:MGI Symbol;Acc:MGI:5012527]	Exon (ENSMUST00000185480/ENSMUSG00000101599, exon 1 of 1)	-0.72	0.0389045	1.85	up	0.935179	-0.0966856	0.77691	1	down	no	3.50874	2.97548	2.85151	3.20673	3.39606	3.38003
chr1	63304617	63304888	272	ENSMUSG00000027520	ENSMUST00000029025	protein_coding	13879	Zdbf2	GO:0003674(molecular_function);GO:0003676(nucleic acid binding);GO:0005575(cellular_component);GO:0008150(biological_process);GO:0008270(zinc ion binding);GO:0008270(zinc ion binding)	NA	NA	NA	zinc finger, DBF-type containing 2 [Source:MGI Symbol;Acc:MGI:1921134]	Exon (ENSMUST00000114132/ENSMUSG00000027520, exon 7 of 7)	-1.05	0.0107152	-3.78	down	0.466965	-1.09862	0.0602209	1	down	no	0.161083	0.0700167	0.083333	0.229518	0.247025	0.196812
chr1	64579129	64597812	18684	ENSMUSG00000025958	ENSMUST00000190979	retained_intron	2741	Creb1	GO:0000785(chromatin);GO:0000790(nuclear chromatin);GO:0000976(transcription regulatory region sequence-specific DNA binding);GO:0000978(RNA polymerase II cis-regulatory region sequence-specific DNA binding);GO:0000981(DNA-binding transcription factor activity, RNA polymerase II-specific);GO:0001102(RNA polymerase II activating transcription factor binding);GO:0001225(RNA polymerase II transcript…	04022(cGMP-PKG signaling pathway);04024(cAMP signaling pathway);04151(PI3K-Akt signaling pathway);04152(AMPK signaling pathway);04211(Longevity regulating pathway);04261(Adrenergic signaling in cardiomyocytes);04380(Osteoclast differentiation);04612(Antigen processing and presentation);04668(TNF signaling pathway);04710(Circadian rhythm);04713(Circadian entrainment);04714(Thermogenesis);04725(Cho…	K05870	NA	cAMP responsive element binding protein 1 [Source:MGI Symbol;Acc:MGI:88494]	3' UTR	-1.66	0.00134896	0.415	up	0.940026	-0.0892281	0.808484	1	down	no	5.70142	4.79872	4.22507	5.32058	4.20465	6.13946
chr1	64736568	64736928	361	ENSMUSG00000102140	ENSMUST00000194323	TEC	328	Gm38058	NA	NA	NA	NA	predicted gene, 38058 [Source:MGI Symbol;Acc:MGI:5611286]	Exon (ENSMUST00000194323/ENSMUSG00000102140, exon 1 of 1)	-1.76	0.001	-1.07	down	1.67465	0.74386	1	1	up	no	0.104718	0.091805	0.115163	0.013001	0.130927	0.042192
chr1	70728752	70729201	450	ENSMUSG00000045648	ENSMUST00000162182	protein_coding	2829	Vwc2l	GO:0003674(molecular_function);GO:0005515(protein binding);GO:0005576(extracellular region);GO:0005615(extracellular space);GO:0007275(multicellular organism development);GO:0030054(cell junction);GO:0030514(negative regulation of BMP signaling pathway);GO:0032281(AMPA glutamate receptor complex);GO:0045202(synapse);GO:0045666(positive regulation of neuron differentiation);GO:0045666(positive reg…	NA	NA	NA	von Willebrand factor C domain-containing protein 2-like [Source:MGI Symbol;Acc:MGI:2444069]	5' UTR	-0.711	0.0398107	2.69	up	0.444079	-1.17111	0.17453	1	down	no	0.0827522	0.137838	0.0271345	0.385796	0.0904932	0.0815489
chr1	74506147	74506327	181	ENSMUSG00000033364	ENSMUST00000187590	processed_transcript	0	Usp37	GO:0000082(G1/S transition of mitotic cell cycle);GO:0004197(cysteine-type endopeptidase activity);GO:0004843(thiol-dependent ubiquitin-specific protease activity);GO:0005634(nucleus);GO:0005829(cytosol);GO:0006275(regulation of DNA replication);GO:0006508(proteolysis);GO:0006511(ubiquitin-dependent protein catabolic process);GO:0007049(cell cycle);GO:0008233(peptidase activity);GO:0008234(cystei…	NA	K11850	EC:3.4.19.12	ubiquitin specific peptidase 37 [Source:MGI Symbol;Acc:MGI:2442483]	5' UTR	-1.13	0.00812831	-2.03	down	1.01908	0.0272683	0.861255	1	up	no	3.12174	2.55654	2.38989	2.57899	2.34724	2.99087
chr1	75146473	75147074	602	ENSMUSG00000049339	ENSMUST00000189345	protein_coding	1169	Retreg2	GO:0003674(molecular_function);GO:0008150(biological_process);GO:0016020(membrane);GO:0016021(integral component of membrane);GO:0016021(integral component of membrane)	NA	NA	NA	reticulophagy regulator family member 2 [Source:MGI Symbol;Acc:MGI:2388278]	3' UTR	-2.9	3.23594e-05	-0.286	down	1.00606	0.00871679	0.891426	1	up	no	17.872	18.5251	18.5001	17.6197	17.4181	19.5287
chr1	75211278	75211990	713	ENSMUSG00000026201	ENSMUST00000126328	retained_intron	0	Stk16	GO:0000166(nucleotide binding);GO:0000978(RNA polymerase II cis-regulatory region sequence-specific DNA binding);GO:0004672(protein kinase activity);GO:0004674(protein serine/threonine kinase activity);GO:0004715(non-membrane spanning protein tyrosine kinase activity);GO:0005524(ATP binding);GO:0005737(cytoplasm);GO:0005798(Golgi-associated vesicle);GO:0005829(cytosol);GO:0006468(protein phosphor…	NA	NA	NA	serine/threonine kinase 16 [Source:MGI Symbol;Acc:MGI:1313271]	5' UTR	-0.995	0.0131826	0.284	up	0.96084	-0.0576316	0.91065	1	down	no	6.54996	6.66603	8.26343	7.22622	8.18591	6.9427
chr1	75421344	75422055	712	ENSMUSG00000026207	ENSMUST00000143679	retained_intron	-1455	Speg	GO:0000166(nucleotide binding);GO:0001701(in utero embryonic development);GO:0004672(protein kinase activity);GO:0004674(protein serine/threonine kinase activity);GO:0005515(protein binding);GO:0005524(ATP binding);GO:0005634(nucleus);GO:0006468(protein phosphorylation);GO:0016301(kinase activity);GO:0016310(phosphorylation);GO:0016740(transferase activity);GO:0030154(cell differentiation);GO:004…	NA	K08809	EC:2.7.11.1	SPEG complex locus [Source:MGI Symbol;Acc:MGI:109282]	Exon (ENSMUST00000087122/ENSMUSG00000026207, exon 29 of 41)	-4.21	7.58578e-07	0.433	up	0.882805	-0.179833	0.550817	1	down	no	13.7355	15.9248	11.8268	14.531	20.3692	12.0944
chr1	78816906	78818596	1691	ENSMUSG00000047330	ENSMUST00000187432	protein_coding	0	Kcne4	GO:0005244(voltage-gated ion channel activity);GO:0005249(voltage-gated potassium channel activity);GO:0005251(delayed rectifier potassium channel activity);GO:0005267(potassium channel activity);GO:0006811(ion transport);GO:0006813(potassium ion transport);GO:0008076(voltage-gated potassium channel complex);GO:0015459(potassium channel regulator activity);GO:0016020(membrane);GO:0016021(integral…	NA	K04898	NA	potassium voltage-gated channel, Isk-related subfamily, gene 4 [Source:MGI Symbol;Acc:MGI:1891125]	3' UTR	-2	0.000467735	0.411	up	1.12623	0.171499	0.577037	1	up	no	7.78797	9.04709	5.30208	7.0472	6.73736	5.87144
chr1	78821436	78822323	888	ENSMUSG00000101324	ENSMUST00000186681	lincRNA	178	Gm29187	NA	NA	NA	NA	predicted gene 29187 [Source:MGI Symbol;Acc:MGI:5579893]	Exon (ENSMUST00000186681/ENSMUSG00000101324, exon 1 of 2)	-0.777	0.030903	-2.3	down	1.4131	0.49886	1	1	up	no	0.227143	1.01526	0.480646	0.493056	0.558479	0.167806
chr1	82444349	82444559	211	ENSMUSG00000104493	ENSMUST00000194744	TEC	92132	Gm19552	NA	NA	NA	NA	predicted gene, 19552 [Source:MGI Symbol;Acc:MGI:5011737]	3' UTR	-1.22	0.0060256	-0.93	down	0.937853	-0.0925669	0.908553	1	down	no	0.660098	0.592069	0.52456	0.360326	0.725504	0.808633
chr1	85164311	85169199	4889	ENSMUSG00000089716	ENSMUST00000162896	transcribed_unprocessed_pseudogene	3448	Gm6264	NA	NA	NA	NA	predicted gene 6264 [Source:MGI Symbol;Acc:MGI:3779580]	Exon (ENSMUST00000160802/ENSMUSG00000089716, exon 4 of 6)	-0.691	0.0436516	2.79	up	0.628849	-0.669214	1	1	down	no	0.255428	0.140182	0.082107	0.0475472	0.141023	0.571098
chr1	85180499	85182603	2105	ENSMUSG00000079457	ENSMUST00000161424	protein_coding	-17010	Gm7609	GO:0016021(integral component of membrane);GO:0016021(integral component of membrane)	NA	NA	NA	predicted pseudogene 7609 [Source:MGI Symbol;Acc:MGI:3644536]	Exon (ENSMUST00000162896/ENSMUSG00000089716, exon 6 of 13)	-3.92	1.7378e-06	-3.73	down	0.72982	-0.454386	0.566304	1	down	no	1.62188	0.902394	0.63978	0.773349	0.550857	3.01118
chr1	86528832	86530026	1195	ENSMUSG00000026238	ENSMUST00000188533	protein_coding	2025	Ptma	GO:0005634(nucleus);GO:0005654(nucleoplasm);GO:0005829(cytosol);GO:0033613(activating transcription factor binding);GO:0042393(histone binding);GO:0043066(negative regulation of apoptotic process);GO:0043486(histone exchange);GO:0043486(histone exchange)	NA	K13784	NA	prothymosin alpha [Source:MGI Symbol;Acc:MGI:97803]	3' UTR	-18.2	1e-21	-0.414	down	0.914875	-0.128353	0.700319	1	down	no	107.072	122.457	88.3207	98.881	101.891	146.652
chr1	87038693	87038933	241	ENSMUSG00000103984	ENSMUST00000195625	TEC	1970	Gm37447	NA	NA	NA	NA	predicted gene, 37447 [Source:MGI Symbol;Acc:MGI:5610675]	Exon (ENSMUST00000195625/ENSMUSG00000103984, exon 1 of 1)	-1.04	0.0112202	-1.29	down	0.627851	-0.671506	0.198924	1	down	no	1.14781	0.9522	0.920845	2.11488	1.15481	1.54174
chr1	87228088	87228269	182	ENSMUSG00000026254	ENSMUST00000113231	protein_coding	13802	Eif4e2	GO:0000340(RNA 7-methylguanosine cap binding);GO:0001701(in utero embryonic development);GO:0003723(RNA binding);GO:0003743(translation initiation factor activity);GO:0005737(cytoplasm);GO:0005845(mRNA cap binding complex);GO:0006412(translation);GO:0006413(translational initiation);GO:0006417(regulation of translation);GO:0016281(eukaryotic translation initiation factor 4F complex);GO:0017148(ne…	01521(EGFR tyrosine kinase inhibitor resistance);03013(RNA transport);04066(HIF-1 signaling pathway);04150(mTOR signaling pathway);04151(PI3K-Akt signaling pathway);04211(Longevity regulating pathway);04910(Insulin signaling pathway);04910(Insulin signaling pathway)	NA	NA	eukaryotic translation initiation factor 4E member 2 [Source:MGI Symbol;Acc:MGI:1914440]	3' UTR	-1.01	0.0125893	-0.938	down	0.999722	-0.00040066	0.918069	1	down	no	7.46905	6.68927	7.3461	6.85568	6.67937	7.97534
chr1	87788215	87788456	242	ENSMUSG00000089281	ENSMUST00000158656	scaRNA	3659	Scarna6	NA	NA	NA	NA	small Cajal body-specific RNA 6 [Source:MGI Symbol;Acc:MGI:3819487]	Exon (ENSMUST00000127884/ENSMUSG00000026289, exon 4 of 4)	-0.7	0.0416869	-0.962	down	0.603738	-0.728006	0.0436532	1	down	no	49.1087	60.3043	51.245	59.1657	94.2934	112.647
chr1	91296697	91296906	210	ENSMUSG00000083064	ENSMUST00000117121	processed_pseudogene	652	Gm7785	NA	NA	NA	NA	predicted gene 7785 [Source:MGI Symbol;Acc:MGI:3645449]	Exon (ENSMUST00000117121/ENSMUSG00000083064, exon 1 of 1)	-0.665	0.0489779	1.79	up	0.739841	-0.434712	0.578859	1	down	no	0.898437	0.440415	0.151203	0.565703	1.05916	0.389153
chr1	92984419	92984987	569	ENSMUSG00000026271	ENSMUST00000169198	protein_coding	5497	Gpr35	GO:0004930(G protein-coupled receptor activity);GO:0004950(chemokine receptor activity);GO:0005886(plasma membrane);GO:0005887(integral component of plasma membrane);GO:0007010(cytoskeleton organization);GO:0007165(signal transduction);GO:0007186(G protein-coupled receptor signaling pathway);GO:0007204(positive regulation of cytosolic calcium ion concentration);GO:0016020(membrane);GO:0016021(int…	04080(Neuroactive ligand-receptor interaction);04080(Neuroactive ligand-receptor interaction)	K04276	NA	G protein-coupled receptor 35 [Source:MGI Symbol;Acc:MGI:1929509]	3' UTR	-0.976	0.0141254	0.412	up	1.71348	0.776927	0.0213833	1	up	no	4.49604	3.42284	3.24708	2.07498	1.90479	2.53677
chr1	92985315	92985585	271	ENSMUSG00000026271	ENSMUST00000169198	protein_coding	6393	Gpr35	GO:0004930(G protein-coupled receptor activity);GO:0004950(chemokine receptor activity);GO:0005886(plasma membrane);GO:0005887(integral component of plasma membrane);GO:0007010(cytoskeleton organization);GO:0007165(signal transduction);GO:0007186(G protein-coupled receptor signaling pathway);GO:0007204(positive regulation of cytosolic calcium ion concentration);GO:0016020(membrane);GO:0016021(int…	04080(Neuroactive ligand-receptor interaction);04080(Neuroactive ligand-receptor interaction)	K04276	NA	G protein-coupled receptor 35 [Source:MGI Symbol;Acc:MGI:1929509]	3' UTR	-3.8	2.45471e-06	1.49	up	1.71348	0.776927	0.0213833	1	up	no	4.49604	3.42284	3.24708	2.07498	1.90479	2.53677
chr1	93750536	93750953	418	ENSMUSG00000026280	ENSMUST00000149436	protein_coding	-547	Atg4b	GO:0004175(endopeptidase activity);GO:0004197(cysteine-type endopeptidase activity);GO:0005737(cytoplasm);GO:0006508(proteolysis);GO:0006914(autophagy);GO:0008233(peptidase activity);GO:0008234(cysteine-type peptidase activity);GO:0015031(protein transport);GO:0016787(hydrolase activity);GO:0045732(positive regulation of protein catabolic process);GO:0051697(protein delipidation);GO:0051697(prote…	04136(Autophagy - other);04140(Autophagy - animal);04140(Autophagy - animal)	K08342	EC:3.4.22.-	autophagy related 4B, cysteine peptidase [Source:MGI Symbol;Acc:MGI:1913865]	Exon (ENSMUST00000188846/ENSMUSG00000101952, exon 3 of 3)	-1.31	0.00436516	0.414	up	0.928592	-0.106884	0.729729	1	down	no	6.12764	5.67713	5.56799	5.82697	6.4906	6.39115
chr1	93816689	93819318	2630	ENSMUSG00000073609	ENSMUST00000187321	protein_coding	-5591	D2hgdh	GO:0003824(catalytic activity);GO:0005739(mitochondrion);GO:0010042(response to manganese ion);GO:0010043(response to zinc ion);GO:0016491(oxidoreductase activity);GO:0032025(response to cobalt ion);GO:0044267(cellular protein metabolic process);GO:0050660(flavin adenine dinucleotide binding);GO:0051990((R)-2-hydroxyglutarate dehydrogenase activity);GO:0055114(oxidation-reduction process);GO:0071…	NA	K18204	EC:1.1.99.39	D-2-hydroxyglutarate dehydrogenase [Source:MGI Symbol;Acc:MGI:2138209]	3' UTR	-0.724	0.0380189	0.273	up	0.935975	-0.0954578	0.825497	1	down	no	6.18819	6.74773	7.86921	7.90727	6.3885	7.93252
chr1	94009335	94009546	212	ENSMUSG00000034000	ENSMUST00000190212	protein_coding	-10905	NA	NA	NA	NA	NA	NA	-4.02	13	0.158489	-1.56	down	1	0	1	1	no	no	NA	NA	NA	NA	NA	NA
chr1	105845646	105845827	182	ENSMUSG00000026321	ENSMUST00000187658	retained_intron	25776	Tnfrsf11a	GO:0001503(ossification);GO:0002250(adaptive immune response);GO:0004888(transmembrane signaling receptor activity);GO:0005031(tumor necrosis factor-activated receptor activity);GO:0005515(protein binding);GO:0005829(cytosol);GO:0005886(plasma membrane);GO:0007275(multicellular organism development);GO:0009314(response to radiation);GO:0009897(external side of plasma membrane);GO:0009986(cell sur…	04060(Cytokine-cytokine receptor interaction);04064(NF-kappa B signaling pathway);04380(Osteoclast differentiation);04917(Prolactin signaling pathway);05323(Rheumatoid arthritis);05323(Rheumatoid arthritis)	K05147	NA	tumor necrosis factor receptor superfamily, member 11a, NFKB activator [Source:MGI Symbol;Acc:MGI:1314891]	3' UTR	-3.98	1.51356e-06	-0.726	down	1.12451	0.1693	0.492235	1	up	no	6.75338	8.52225	6.35417	6.73084	7.09202	5.41195
chr1	118607943	118608303	361	ENSMUSG00000064302	ENSMUST00000187575	retained_intron	3216	Clasp1	GO:0000226(microtubule cytoskeleton organization);GO:0000775(chromosome, centromeric region);GO:0000776(kinetochore);GO:0000777(condensed chromosome kinetochore);GO:0001578(microtubule bundle formation);GO:0002162(dystroglycan binding);GO:0005694(chromosome);GO:0005737(cytoplasm);GO:0005794(Golgi apparatus);GO:0005813(centrosome);GO:0005815(microtubule organizing center);GO:0005828(kinetochore mi…	NA	K16578	NA	CLIP associating protein 1 [Source:MGI Symbol;Acc:MGI:1923957]	3' UTR	-1.55	0.00194984	-0.57	down	0.961535	-0.056588	0.882186	1	down	no	7.85719	6.11505	5.14963	5.74664	6.7034	7.43677
chr1	128259487	128266379	6893	ENSMUSG00000026353	ENSMUST00000187031	retained_intron	0	Ubxn4	GO:0005515(protein binding);GO:0005783(endoplasmic reticulum);GO:0005829(cytosol);GO:0030433(ubiquitin-dependent ERAD pathway);GO:0030433(ubiquitin-dependent ERAD pathway)	NA	NA	NA	UBX domain protein 4 [Source:MGI Symbol;Acc:MGI:1915062]	Exon (ENSMUST00000190736/ENSMUSG00000026353, exon 5 of 5)	-1.71	0.0011749	-0.389	down	1.08298	0.115007	0.615204	1	up	no	9.61301	9.53443	7.68772	9.15856	8.16069	7.45973
chr1	128277018	128277139	122	ENSMUSG00000026353	ENSMUST00000189895	retained_intron	2391	Ubxn4	GO:0005515(protein binding);GO:0005783(endoplasmic reticulum);GO:0005829(cytosol);GO:0030433(ubiquitin-dependent ERAD pathway);GO:0030433(ubiquitin-dependent ERAD pathway)	NA	NA	NA	UBX domain protein 4 [Source:MGI Symbol;Acc:MGI:1915062]	3' UTR	-0.702	0.0416869	-0.529	down	1.08298	0.115007	0.615204	1	up	no	9.61301	9.53443	7.68772	9.15856	8.16069	7.45973
chr1	131977550	131978090	541	ENSMUSG00000026435	ENSMUST00000190322	protein_coding	831	Slc45a3	GO:0008506(sucrose:proton symporter activity);GO:0010907(positive regulation of glucose metabolic process);GO:0015770(sucrose transport);GO:0016020(membrane);GO:0016021(integral component of membrane);GO:0022857(transmembrane transporter activity);GO:0045723(positive regulation of fatty acid biosynthetic process);GO:0048713(regulation of oligodendrocyte differentiation);GO:0055085(transmembrane t…	05202(Transcriptional misregulation in cancer);05206(MicroRNAs in cancer);05206(MicroRNAs in cancer)	K15379	NA	solute carrier family 45, member 3 [Source:MGI Symbol;Acc:MGI:1922082]	Exon (ENSMUST00000177943/ENSMUSG00000026435, exon 3 of 5)	-1.2	0.00645654	0.593	up	0.714327	-0.485342	0.244732	1	down	no	3.61163	2.73703	2.35119	2.76556	3.60743	5.80609
chr1	134622017	134622904	888	ENSMUSG00000042207	ENSMUST00000191572	retained_intron	0	Kdm5b	GO:0003677(DNA binding);GO:0003714(transcription corepressor activity);GO:0005515(protein binding);GO:0005634(nucleus);GO:0005654(nucleoplasm);GO:0005829(cytosol);GO:0006325(chromatin organization);GO:0006338(chromatin remodeling);GO:0007338(single fertilization);GO:0008270(zinc ion binding);GO:0009791(post-embryonic development);GO:0010628(positive regulation of gene expression);GO:0016491(oxido…	NA	K11446	EC:1.14.11.-	lysine (K)-specific demethylase 5B [Source:MGI Symbol;Acc:MGI:1922855]	Exon (ENSMUST00000047714/ENSMUSG00000042207, exon 22 of 27)	-1.15	0.00758578	-0.914	down	0.878008	-0.187695	0.520324	1	down	no	3.52437	4.05508	3.51707	4.06812	4.04385	4.52631
chr1	134624703	134625214	512	ENSMUSG00000042207	ENSMUST00000191572	retained_intron	1903	Kdm5b	GO:0003677(DNA binding);GO:0003714(transcription corepressor activity);GO:0005515(protein binding);GO:0005634(nucleus);GO:0005654(nucleoplasm);GO:0005829(cytosol);GO:0006325(chromatin organization);GO:0006338(chromatin remodeling);GO:0007338(single fertilization);GO:0008270(zinc ion binding);GO:0009791(post-embryonic development);GO:0010628(positive regulation of gene expression);GO:0016491(oxido…	NA	K11446	EC:1.14.11.-	lysine (K)-specific demethylase 5B [Source:MGI Symbol;Acc:MGI:1922855]	Exon (ENSMUST00000047714/ENSMUSG00000042207, exon 23 of 27)	-3.79	2.51189e-06	-0.6	down	0.878008	-0.187695	0.520324	1	down	no	3.52437	4.05508	3.51707	4.06812	4.04385	4.52631
chr1	135155462	135155642	181	ENSMUSG00000026426	ENSMUST00000141177	retained_intron	1280	Arl8a	GO:0000166(nucleotide binding);GO:0005525(GTP binding);GO:0005737(cytoplasm);GO:0005764(lysosome);GO:0005765(lysosomal membrane);GO:0005768(endosome);GO:0005774(vacuolar membrane);GO:0005819(spindle);GO:0005856(cytoskeleton);GO:0007049(cell cycle);GO:0007059(chromosome segregation);GO:0008089(anterograde axonal transport);GO:0015031(protein transport);GO:0016020(membrane);GO:0030054(cell junction…	NA	K07955	NA	ADP-ribosylation factor-like 8A [Source:MGI Symbol;Acc:MGI:1915974]	3' UTR	-0.72	0.0389045	0.179	up	1.04788	0.0674702	0.724895	1	up	no	18.9984	17.852	17.1048	16.7571	17.1031	17.6298
chr1	136034113	136034444	332	ENSMUSG00000026411	ENSMUST00000140545	processed_transcript	859	Tmem9	GO:0003674(molecular_function);GO:0005764(lysosome);GO:0005765(lysosomal membrane);GO:0005768(endosome);GO:0005770(late endosome);GO:0008150(biological_process);GO:0016020(membrane);GO:0016021(integral component of membrane);GO:0031902(late endosome membrane);GO:0090263(positive regulation of canonical Wnt signaling pathway);GO:0090263(positive regulation of canonical Wnt signaling pathway)	NA	NA	NA	transmembrane protein 9 [Source:MGI Symbol;Acc:MGI:1913491]	3' UTR	-1.74	0.00107152	-0.5	down	1.23655	0.306322	0.352481	1	up	no	5.4925	6.02437	5.19471	4.2824	5.1676	4.06467
chr1	143746089	143746832	744	ENSMUSG00000018196	ENSMUST00000152435	processed_transcript	118	Glrx2	GO:0005634(nucleus);GO:0005654(nucleoplasm);GO:0005739(mitochondrion);GO:0005759(mitochondrial matrix);GO:0009055(electron transfer activity);GO:0010033(response to organic substance);GO:0015035(protein disulfide oxidoreductase activity);GO:0016740(transferase activity);GO:0022900(electron transport chain);GO:0030425(dendrite);GO:0042542(response to hydrogen peroxide);GO:0043025(neuronal cell bod…	NA	K03676	NA	glutaredoxin 2 (thioltransferase) [Source:MGI Symbol;Acc:MGI:1916617]	3' UTR	-1.14	0.00794328	0.877	up	1.04453	0.0628482	0.766696	1	up	no	2.48368	2.99027	2.46382	2.777	2.32888	2.49352
chr1	152506911	152509440	2530	ENSMUSG00000032649	ENSMUST00000044311	protein_coding	107081	Colgalt2	GO:0005575(cellular_component);GO:0005783(endoplasmic reticulum);GO:0005788(endoplasmic reticulum lumen);GO:0008150(biological_process);GO:0016740(transferase activity);GO:0016757(transferase activity, transferring glycosyl groups);GO:0050211(procollagen galactosyltransferase activity);GO:0050211(procollagen galactosyltransferase activity)	00310(Lysine degradation);00514(Other types of O-glycan biosynthesis);00514(Other types of O-glycan biosynthesis)	K11703	EC:2.4.1.50	collagen beta(1-O)galactosyltransferase 2 [Source:MGI Symbol;Acc:MGI:2138232]	3' UTR	-0.826	0.0251189	0.52	up	1.01125	0.0161382	0.94722	1	up	no	1.06884	0.805064	0.637045	0.883264	0.645146	0.954604
chr1	155202019	155202769	751	ENSMUSG00000026470	ENSMUST00000194158	processed_transcript	6998	Stx6	GO:0000139(Golgi membrane);GO:0000149(SNARE binding);GO:0005484(SNAP receptor activity);GO:0005515(protein binding);GO:0005654(nucleoplasm);GO:0005769(early endosome);GO:0005794(Golgi apparatus);GO:0005802(trans-Golgi network);GO:0005829(cytosol);GO:0006886(intracellular protein transport);GO:0006906(vesicle fusion);GO:0007032(endosome organization);GO:0008021(synaptic vesicle);GO:0012505(endomem…	04130(SNARE interactions in vesicular transport);04130(SNARE interactions in vesicular transport)	K08498	NA	syntaxin 6 [Source:MGI Symbol;Acc:MGI:1926235]	3' UTR	-2.13	0.000323594	-0.335	down	1.0052	0.00748903	0.901162	1	up	no	3.53894	3.66016	3.65725	3.92569	3.28264	3.59181
chr1	156036533	156052046	15514	ENSMUSG00000050565	ENSMUST00000131359	processed_transcript	0	Tor1aip2	GO:0001671(ATPase activator activity);GO:0005515(protein binding);GO:0005634(nucleus);GO:0005635(nuclear envelope);GO:0005783(endoplasmic reticulum);GO:0005789(endoplasmic reticulum membrane);GO:0007029(endoplasmic reticulum organization);GO:0016020(membrane);GO:0016021(integral component of membrane);GO:0032781(positive regulation of ATPase activity);GO:0051117(ATPase binding);GO:0090435(protein…	NA	K11794	NA	torsin A interacting protein 2 [Source:MGI Symbol;Acc:MGI:3582695]	5' UTR	-7.1	4.36516e-10	-0.331	down	1.05315	0.0747136	0.701475	1	up	no	9.26815	8.62393	7.91077	8.18052	7.83832	8.48176
chr1	156064850	156066497	1648	ENSMUSG00000050565	ENSMUST00000125371	retained_intron	1637	Tor1aip2	GO:0001671(ATPase activator activity);GO:0005515(protein binding);GO:0005634(nucleus);GO:0005635(nuclear envelope);GO:0005783(endoplasmic reticulum);GO:0005789(endoplasmic reticulum membrane);GO:0007029(endoplasmic reticulum organization);GO:0016020(membrane);GO:0016021(integral component of membrane);GO:0032781(positive regulation of ATPase activity);GO:0051117(ATPase binding);GO:0090435(protein…	NA	K11794	NA	torsin A interacting protein 2 [Source:MGI Symbol;Acc:MGI:3582695]	3' UTR	-2.41	0.000138038	0.266	up	1.05315	0.0747136	0.701475	1	up	no	9.26815	8.62393	7.91077	8.18052	7.83832	8.48176
chr1	157567617	157567827	211	ENSMUSG00000103021	ENSMUST00000191776	processed_pseudogene	-28479	NA	NA	NA	NA	NA	NA	0.717	2.45	0.180717	-1.45	up	1	0	1	1	no	no	NA	NA	NA	NA	NA	NA
chr1	158689980	158690191	212	ENSMUSG00000026587	ENSMUST00000194658	processed_transcript	11186	Astn1	GO:0001764(neuron migration);GO:0005515(protein binding);GO:0005768(endosome);GO:0005886(plasma membrane);GO:0007155(cell adhesion);GO:0007158(neuron cell-cell adhesion);GO:0007626(locomotory behavior);GO:0009897(external side of plasma membrane);GO:0016020(membrane);GO:0016021(integral component of membrane);GO:0016477(cell migration);GO:0030136(clathrin-coated vesicle);GO:0031410(cytoplasmic ve…	NA	NA	NA	astrotactin 1 [Source:MGI Symbol;Acc:MGI:1098567]	3' UTR	-0.896	0.0190546	2.34	up	0.521357	-0.939655	0.104896	1	down	no	0.401262	0.362262	0.270052	1.15041	0.26727	0.564788
chr1	160044681	160044802	122	ENSMUSG00000090394	ENSMUST00000165923	processed_transcript	234	4930523C07Rik	GO:0016020(membrane);GO:0016021(integral component of membrane);GO:0016021(integral component of membrane)	NA	NA	NA	RIKEN cDNA 4930523C07 gene [Source:MGI Symbol;Acc:MGI:1914897]	5' UTR	-3.75	2.88403e-06	0.95	up	0.754917	-0.40561	0.139702	1	down	no	12.3527	11.4404	8.43244	14.5072	15.3487	12.8315
chr1	160076579	160077360	782	ENSMUSG00000090394	ENSMUST00000097513	protein_coding	1417	4930523C07Rik	GO:0016020(membrane);GO:0016021(integral component of membrane);GO:0016021(integral component of membrane)	NA	NA	NA	RIKEN cDNA 4930523C07 gene [Source:MGI Symbol;Acc:MGI:1914897]	3' UTR	-3.27	1.14815e-05	0.226	up	0.754917	-0.40561	0.139702	1	down	no	12.3527	11.4404	8.43244	14.5072	15.3487	12.8315
chr1	161972117	161972507	391	ENSMUSG00000026698	ENSMUST00000159648	protein_coding	2815	Pigc	GO:0000506(glycosylphosphatidylinositol-N-acetylglucosaminyltransferase (GPI-GnT) complex);GO:0005783(endoplasmic reticulum);GO:0005789(endoplasmic reticulum membrane);GO:0006506(GPI anchor biosynthetic process);GO:0016020(membrane);GO:0016021(integral component of membrane);GO:0016740(transferase activity);GO:0016757(transferase activity, transferring glycosyl groups);GO:0017176(phosphatidylinos…	00563(Glycosylphosphatidylinositol (GPI)-anchor biosynthesis);00563(Glycosylphosphatidylinositol (GPI)-anchor biosynthesis)	K03859	NA	phosphatidylinositol glycan anchor biosynthesis, class C [Source:MGI Symbol;Acc:MGI:1914542]	3' UTR	-3.14	1.65959e-05	2.36	up	0.852638	-0.229995	0.588923	1	down	no	2.13859	1.94825	1.94701	2.28993	2.26339	2.52336
chr1	163951968	163953840	1873	ENSMUSG00000026584	ENSMUST00000162920	retained_intron	755	Scyl3	GO:0000139(Golgi membrane);GO:0004672(protein kinase activity);GO:0005515(protein binding);GO:0005524(ATP binding);GO:0005737(cytoplasm);GO:0005794(Golgi apparatus);GO:0006468(protein phosphorylation);GO:0006954(inflammatory response);GO:0021522(spinal cord motor neuron differentiation);GO:0030027(lamellipodium);GO:0034613(cellular protein localization);GO:0042802(identical protein binding);GO:00…	NA	K17542	NA	SCY1-like 3 (S. cerevisiae) [Source:MGI Symbol;Acc:MGI:1921385]	3' UTR	-0.746	0.0346737	0.222	up	0.911829	-0.133164	0.725824	1	down	no	4.10808	3.33659	4.02066	3.66831	3.7691	5.13659
chr1	164115293	164127219	11927	ENSMUSG00000026580	ENSMUST00000162746	protein_coding	29	Selp	GO:0001530(lipopolysaccharide binding);GO:0002687(positive regulation of leukocyte migration);GO:0002691(regulation of cellular extravasation);GO:0005509(calcium ion binding);GO:0005515(protein binding);GO:0005615(extracellular space);GO:0005886(plasma membrane);GO:0005887(integral component of plasma membrane);GO:0006954(inflammatory response);GO:0007155(cell adhesion);GO:0007157(heterophilic ce…	04514(Cell adhesion molecules (CAMs));05144(Malaria);05150(Staphylococcus aureus infection);05150(Staphylococcus aureus infection)	K06496	NA	selectin, platelet [Source:MGI Symbol;Acc:MGI:98280]	5' UTR	-3.04	2.18776e-05	-0.462	down	1.48811	0.573483	0.0193301	1	up	no	11.7792	14.5225	13.9353	8.84576	9.53047	8.66272
chr1	171018949	171020014	1066	ENSMUSG00000059089	ENSMUST00000078825	protein_coding	29	Fcgr4	GO:0004888(transmembrane signaling receptor activity);GO:0005886(plasma membrane);GO:0005887(integral component of plasma membrane);GO:0007166(cell surface receptor signaling pathway);GO:0009897(external side of plasma membrane);GO:0009986(cell surface);GO:0016020(membrane);GO:0016021(integral component of membrane);GO:0019767(IgE receptor activity);GO:0019770(IgG receptor activity);GO:0019863(Ig…	04145(Phagosome);04380(Osteoclast differentiation);04650(Natural killer cell mediated cytotoxicity);05140(Leishmaniasis);05150(Staphylococcus aureus infection);05152(Tuberculosis);05322(Systemic lupus erythematosus)	K06463	NA	Fc receptor, IgG, low affinity IV [Source:MGI Symbol;Acc:MGI:2179523]	5' UTR	-1.82	0.000812831	0.995	up	2.08728	1.06162	0.0150084	1	up	yes	14.0052	7.93082	5.94515	4.22609	4.85002	4.28153
chr1	171151916	171158445	6530	ENSMUSG00000056569	ENSMUST00000111334	protein_coding	0	Mpz	GO:0005764(lysosome);GO:0005791(rough endoplasmic reticulum);GO:0005886(plasma membrane);GO:0005887(integral component of plasma membrane);GO:0016020(membrane);GO:0016021(integral component of membrane);GO:0016323(basolateral plasma membrane);GO:0042552(myelination);GO:0043066(negative regulation of apoptotic process);GO:0043209(myelin sheath);GO:0098742(cell-cell adhesion via plasma-membrane adh…	04514(Cell adhesion molecules (CAMs));04514(Cell adhesion molecules (CAMs))	K06770	NA	myelin protein zero [Source:MGI Symbol;Acc:MGI:103177]	5' UTR	-2.43	0.000128825	-1.3	down	0.324305	-1.62458	0.000863201	0.305928	down	yes	2.11696	4.35201	5.64987	21.2206	7.80573	8.34235
chr1	171411342	171411792	451	ENSMUSG00000026641	ENSMUST00000159466	retained_intron	0	Usf1	GO:0000432(positive regulation of transcription from RNA polymerase II promoter by glucose);GO:0000790(nuclear chromatin);GO:0000981(DNA-binding transcription factor activity, RNA polymerase II-specific);GO:0001666(response to hypoxia);GO:0003677(DNA binding);GO:0003690(double-stranded DNA binding);GO:0003700(DNA-binding transcription factor activity);GO:0005515(protein binding);GO:0005634(nucleu…	NA	K09106	NA	upstream transcription factor 1 [Source:MGI Symbol;Acc:MGI:99542]	5' UTR	-0.662	0.0489779	-0.9	down	0.908387	-0.138621	0.782197	1	down	no	5.52527	4.33883	3.13359	4.17713	3.22557	6.90584
chr1	171574203	171574264	62	ENSMUSG00000004709	ENSMUST00000195804	retained_intron	-4799	Cd244a	GO:0001773(myeloid dendritic cell activation);GO:0002250(adaptive immune response);GO:0002323(natural killer cell activation involved in immune response);GO:0002376(immune system process);GO:0005515(protein binding);GO:0005886(plasma membrane);GO:0006955(immune response);GO:0009897(external side of plasma membrane);GO:0016020(membrane);GO:0016021(integral component of membrane);GO:0032729(positiv…	04650(Natural killer cell mediated cytotoxicity);04650(Natural killer cell mediated cytotoxicity)	K06582	NA	CD244 molecule A [Source:MGI Symbol;Acc:MGI:109294]	Exon (ENSMUST00000004829/ENSMUSG00000004709, exon 3 of 9)	-1.06	0.0102329	-1.56	down	1.50219	0.587067	0.150484	1	up	no	1.86396	1.77267	1.57185	0.933768	0.969068	1.56442
chr1	172126754	172128805	2052	ENSMUSG00000003464	ENSMUST00000075895	protein_coding	0	Pex19	GO:0005515(protein binding);GO:0005634(nucleus);GO:0005654(nucleoplasm);GO:0005737(cytoplasm);GO:0005777(peroxisome);GO:0005778(peroxisomal membrane);GO:0005829(cytosol);GO:0006625(protein targeting to peroxisome);GO:0007031(peroxisome organization);GO:0016020(membrane);GO:0016021(integral component of membrane);GO:0016557(peroxisome membrane biogenesis);GO:0016559(peroxisome fission);GO:0031526(…	04146(Peroxisome);04146(Peroxisome)	K13337	NA	peroxisomal biogenesis factor 19 [Source:MGI Symbol;Acc:MGI:1334458]	5' UTR	-0.897	0.0190546	-0.475	down	1.10221	0.140396	0.54551	1	up	no	16.7745	22.8879	26.4347	20.7177	20.476	18.7742
chr1	172194595	172195015	421	ENSMUSG00000026554	ENSMUST00000191891	protein_coding	7214	Dcaf8	GO:0003674(molecular_function);GO:0005515(protein binding);GO:0005634(nucleus);GO:0005654(nucleoplasm);GO:0005737(cytoplasm);GO:0005739(mitochondrion);GO:0005829(cytosol);GO:0008150(biological_process);GO:0016567(protein ubiquitination);GO:0080008(Cul4-RING E3 ubiquitin ligase complex);GO:0080008(Cul4-RING E3 ubiquitin ligase complex)	NA	K11804	NA	DDB1 and CUL4 associated factor 8 [Source:MGI Symbol;Acc:MGI:91860]	3' UTR	-0.85	0.0229087	0.166	up	0.915528	-0.127324	0.682514	1	down	no	9.73676	10.437	10.5455	10.6627	11.6983	11.1926
chr1	172477337	172478426	1090	ENSMUSG00000026548	ENSMUST00000027830	protein_coding	1979	Slamf9	GO:0016020(membrane);GO:0016021(integral component of membrane)	NA	NA	NA	SLAM family member 9 [Source:MGI Symbol;Acc:MGI:1923692]	3' UTR	-2.19	0.000263027	-0.497	down	1.34225	0.424655	0.254564	1	up	no	12.3019	8.94913	8.22713	8.66993	7.41732	5.87451
chr1	178098589	178104084	5496	ENSMUSG00000102493	ENSMUST00000194128	unprocessed_pseudogene	-39217	Gm8010	NA	NA	NA	NA	predicted gene 8010 [Source:MGI Symbol;Acc:MGI:3648648]	3' UTR	-0.764	0.0323594	0.752	up	0.923886	-0.114213	1	1	down	no	0	0	0.140706	0	0.152298	0
chr1	178938479	178938630	152	ENSMUSG00000026494	ENSMUST00000160789	protein_coding	140041	Kif26b	GO:0000166(nucleotide binding);GO:0003774(motor activity);GO:0003777(microtubule motor activity);GO:0005515(protein binding);GO:0005524(ATP binding);GO:0005737(cytoplasm);GO:0005856(cytoskeleton);GO:0005871(kinesin complex);GO:0005874(microtubule);GO:0007018(microtubule-based movement);GO:0007275(multicellular organism development);GO:0008017(microtubule binding);GO:0022409(positive regulation of…	NA	K10404	NA	kinesin family member 26B [Source:MGI Symbol;Acc:MGI:2447076]	3' UTR	-0.756	0.0331131	0.8	up	1.3814	0.466129	0.0962235	1	up	no	4.22894	5.03557	3.51207	3.68649	3.37156	2.19096
chr1	180093990	180094484	495	ENSMUSG00000026490	ENSMUST00000133890	protein_coding	-6660	Cdc42bpa	GO:0000166(nucleotide binding);GO:0000226(microtubule cytoskeleton organization);GO:0000287(magnesium ion binding);GO:0004672(protein kinase activity);GO:0004674(protein serine/threonine kinase activity);GO:0005515(protein binding);GO:0005524(ATP binding);GO:0005737(cytoplasm);GO:0005856(cytoskeleton);GO:0005911(cell-cell junction);GO:0006468(protein phosphorylation);GO:0007010(cytoskeleton organ…	NA	K16307	EC:2.7.11.1	CDC42 binding protein kinase alpha [Source:MGI Symbol;Acc:MGI:2441841]	3' UTR	-1.63	0.00151356	0.773	up	1.0218	0.0311068	0.868348	1	up	no	5.45294	6.28491	5.26354	6.51391	6.17574	3.94908
chr1	180336013	180336194	182	ENSMUSG00000038855	ENSMUST00000195043	retained_intron	2147	Itpkb	GO:0000165(MAPK cascade);GO:0000166(nucleotide binding);GO:0000828(inositol hexakisphosphate kinase activity);GO:0001932(regulation of protein phosphorylation);GO:0002262(myeloid cell homeostasis);GO:0005524(ATP binding);GO:0005634(nucleus);GO:0005737(cytoplasm);GO:0005829(cytosol);GO:0007166(cell surface receptor signaling pathway);GO:0008440(inositol-1,4,5-trisphosphate 3-kinase activity);GO:00…	00562(Inositol phosphate metabolism);04020(Calcium signaling pathway);04070(Phosphatidylinositol signaling system);04070(Phosphatidylinositol signaling system)	K00911	EC:2.7.1.127	inositol 1,4,5-trisphosphate 3-kinase B [Source:MGI Symbol;Acc:MGI:109235]	Exon (ENSMUST00000195043/ENSMUSG00000038855, exon 1 of 1)	-0.984	0.0134896	-0.486	down	0.960471	-0.058186	0.892358	1	down	no	18.5344	18.1554	18.1526	18.6077	18.0676	20.4241
chr1	180379006	180379216	211	ENSMUSG00000103772	ENSMUST00000194945	TEC	2562	Gm36933	NA	NA	NA	NA	predicted gene, 36933 [Source:MGI Symbol;Acc:MGI:5610161]	Exon (ENSMUST00000194945/ENSMUSG00000103772, exon 1 of 1)	-4.18	8.51138e-07	0.8	up	0.878659	-0.186625	0.561889	1	down	no	9.19619	7.82012	7.74994	8.16457	9.66022	10.3616
chr1	180734458	180738515	4058	ENSMUSG00000026499	ENSMUST00000192420	retained_intron	4601	Acbd3	GO:0000062(fatty-acyl-CoA binding);GO:0000139(Golgi membrane);GO:0005794(Golgi apparatus);GO:0034237(protein kinase A regulatory subunit binding);GO:0034237(protein kinase A regulatory subunit binding)	NA	NA	NA	acyl-Coenzyme A binding domain containing 3 [Source:MGI Symbol;Acc:MGI:2181074]	Exon (ENSMUST00000027780/ENSMUSG00000026499, exon 3 of 8)	-1.63	0.00151356	-0.641	down	0.973747	-0.038381	0.951694	1	down	no	8.79141	7.79407	6.95712	8.6539	7.07702	8.4464
chr1	180974183	180974483	301	ENSMUSG00000026519	ENSMUST00000161942	retained_intron	14116	Tmem63a	GO:0003676(nucleic acid binding);GO:0005227(calcium activated cation channel activity);GO:0005764(lysosome);GO:0005765(lysosomal membrane);GO:0005886(plasma membrane);GO:0006811(ion transport);GO:0008381(mechanosensitive ion channel activity);GO:0016020(membrane);GO:0016021(integral component of membrane);GO:0034220(ion transmembrane transport);GO:0034451(centriolar satellite);GO:0043231(intracel…	NA	K21989	NA	transmembrane protein 63a [Source:MGI Symbol;Acc:MGI:2384789]	3' UTR	-0.755	0.0331131	0.295	up	0.93299	-0.100066	0.740157	1	down	no	12.2777	11.3897	9.88552	10.9903	13.1891	11.7834
chr1	189880621	189880860	240	ENSMUSG00000104435	ENSMUST00000193794	antisense	686	Gm37422	NA	NA	NA	NA	predicted gene, 37422 [Source:MGI Symbol;Acc:MGI:5610650]	Exon (ENSMUST00000193794/ENSMUSG00000104435, exon 1 of 1)	-0.776	0.030903	-0.556	down	1.15302	0.205418	0.683525	1	up	no	0.330642	0.682401	0.628363	0.377202	0.571118	0.475251
chr1	189881039	189881308	270	ENSMUSG00000104435	ENSMUST00000193794	antisense	1104	Gm37422	NA	NA	NA	NA	predicted gene, 37422 [Source:MGI Symbol;Acc:MGI:5610650]	Exon (ENSMUST00000193794/ENSMUSG00000104435, exon 1 of 1)	-1.12	0.00851138	-1.21	down	1.15302	0.205418	0.683525	1	up	no	0.330642	0.682401	0.628363	0.377202	0.571118	0.475251
chr1	191619695	191621709	2015	ENSMUSG00000102970	ENSMUST00000194205	TEC	22048	Gm37349	NA	NA	NA	NA	predicted gene, 37349 [Source:MGI Symbol;Acc:MGI:5610577]	3' UTR	-2.34	0.000169824	0.43	up	1.01277	0.0183065	1	1	up	no	0.056325	0.198717	0.450092	0.215962	0.41737	0.062911
chr1	192856066	192856246	181	ENSMUSG00000089812	ENSMUST00000159407	antisense	1143	Gm15867	NA	NA	NA	NA	predicted gene 15867 [Source:MGI Symbol;Acc:MGI:3801862]	Exon (ENSMUST00000159407/ENSMUSG00000089812, exon 2 of 2)	-1.03	0.011749	-1.3	down	5.27009	2.39783	1	1	up	no	1.07931	1.42357	2.1545	0.277501	0	0.606238
chr1	195036134	195036435	302	ENSMUSG00000065412	ENSMUST00000083478	miRNA	-605	Mir29b-2	GO:0003730(mRNA 3'-UTR binding);GO:0010628(positive regulation of gene expression);GO:0010715(regulation of extracellular matrix disassembly);GO:0030501(positive regulation of bone mineralization);GO:0032966(negative regulation of collagen biosynthetic process);GO:0035195(gene silencing by miRNA);GO:0035278(miRNA mediated inhibition of translation);GO:0050709(negative regulation of protein secret…	NA	NA	NA	microRNA 29b-2 [Source:MGI Symbol;Acc:MGI:3619047]	Exon (ENSMUST00000181273/ENSMUSG00000096929, exon 8 of 8)	-1.77	0.000954993	0.434	up	0.942303	-0.0857378	1	1	down	no	0.000904	0.000708	0.001883	0.000542	0.001631	0.001536
chr1	30803748	30804679	932	ENSMUSG00000048874	ENSMUST00000190190	retained_intron	5357	Phf3	GO:0003674(molecular_function);GO:0005575(cellular_component);GO:0006351(transcription, DNA-templated);GO:0008150(biological_process);GO:0046872(metal ion binding);GO:0046872(metal ion binding)	NA	NA	NA	PHD finger protein 3 [Source:MGI Symbol;Acc:MGI:2446126]	3' UTR	-3.48	6.30957e-06	0.443	up	0.91331	-0.130823	0.677207	1	down	no	4.74274	4.36509	4.34405	4.76923	4.49328	5.4662
chr1	36105413	36106446	1034	ENSMUSG00000104523	ENSMUST00000192656	antisense	0	NA	NA	NA	NA	NA	NA	0.506	27.8	0.0724436	-2.1	up	1	0	1	1	no	no	NA	NA	NA	NA	NA	NA
chr1	37487437	37488575	1139	ENSMUSG00000103948	ENSMUST00000192316	TEC	1168	4930594C11Rik	NA	NA	NA	NA	RIKEN cDNA 4930594C11 gene [Source:MGI Symbol;Acc:MGI:1924883]	Exon (ENSMUST00000192316/ENSMUSG00000103948, exon 1 of 1)	-2.97	2.69153e-05	-0.637	down	0.832789	-0.263977	0.592115	1	down	no	2.20132	1.90364	1.2734	1.76512	2.10697	2.58616
chr1	37487431	37488535	1105	ENSMUSG00000103948	ENSMUST00000192316	TEC	1174	4930594C11Rik	NA	NA	NA	NA	RIKEN cDNA 4930594C11 gene [Source:MGI Symbol;Acc:MGI:1924883]	Exon (ENSMUST00000192316/ENSMUSG00000103948, exon 1 of 1)	-2.71	5.7544e-05	-0.607	down	0.832789	-0.263977	0.592115	1	down	no	2.20132	1.90364	1.2734	1.76512	2.10697	2.58616
chr1	46819109	46819349	241	ENSMUSG00000025986	ENSMUST00000141226	retained_intron	16790	Slc39a10	GO:0002903(negative regulation of B cell apoptotic process);GO:0005385(zinc ion transmembrane transporter activity);GO:0005886(plasma membrane);GO:0005887(integral component of plasma membrane);GO:0006811(ion transport);GO:0006829(zinc ion transport);GO:0006882(cellular zinc ion homeostasis);GO:0016020(membrane);GO:0016021(integral component of membrane);GO:0030001(metal ion transport);GO:0030890…	NA	K14716	NA	solute carrier family 39 (zinc transporter), member 10 [Source:MGI Symbol;Acc:MGI:1914515]	Exon (ENSMUST00000027131/ENSMUSG00000025986, exon 7 of 10)	-4.76	1.77828e-07	1.54	up	1.1149	0.156908	0.546201	1	up	no	5.01792	4.42853	4.2283	4.8177	3.85771	3.59009
chr1	46832617	46836116	3500	ENSMUSG00000025986	ENSMUST00000141226	retained_intron	0	Slc39a10	GO:0002903(negative regulation of B cell apoptotic process);GO:0005385(zinc ion transmembrane transporter activity);GO:0005886(plasma membrane);GO:0005887(integral component of plasma membrane);GO:0006811(ion transport);GO:0006829(zinc ion transport);GO:0006882(cellular zinc ion homeostasis);GO:0016020(membrane);GO:0016021(integral component of membrane);GO:0030001(metal ion transport);GO:0030890…	NA	K14716	NA	solute carrier family 39 (zinc transporter), member 10 [Source:MGI Symbol;Acc:MGI:1914515]	Exon (ENSMUST00000027131/ENSMUSG00000025986, exon 2 of 10)	-1.49	0.00239883	0.367	up	1.1149	0.156908	0.546201	1	up	no	5.01792	4.42853	4.2283	4.8177	3.85771	3.59009
chr1	52676571	52727043	50473	ENSMUSG00000041439	ENSMUST00000147758	protein_coding	0	Mfsd6	GO:0002250(adaptive immune response);GO:0002376(immune system process);GO:0005886(plasma membrane);GO:0016020(membrane);GO:0016021(integral component of membrane);GO:0032393(MHC class I receptor activity);GO:0042288(MHC class I protein binding);GO:0042590(antigen processing and presentation of exogenous peptide antigen via MHC class I);GO:0042590(antigen processing and presentation of exogenous p…	NA	NA	NA	major facilitator superfamily domain containing 6 [Source:MGI Symbol;Acc:MGI:1922925]	5' UTR	-3.46	6.60693e-06	0.279	up	1.06015	0.0842715	0.699826	1	up	no	5.57071	5.27138	4.36761	5.37494	4.74098	4.23079
chr1	52925249	52925698	450	ENSMUSG00000043629	ENSMUST00000050567	protein_coding	27595	1700019D03Rik	GO:0003674(molecular_function);GO:0005886(plasma membrane);GO:0008150(biological_process);GO:0016020(membrane);GO:0034237(protein kinase A regulatory subunit binding)	NA	NA	NA	RIKEN cDNA 1700019D03 gene [Source:MGI Symbol;Acc:MGI:1914330]	5' UTR	-0.697	0.042658	-0.714	down	0.747397	-0.420054	0.538753	1	down	no	0.335054	0.17131	0.531237	0.457814	0.491355	0.439119
chr1	53925658	53927149	1492	ENSMUSG00000087949	ENSMUST00000157324	snRNA	-40208	Gm24251	NA	NA	NA	NA	predicted gene, 24251 [Source:MGI Symbol;Acc:MGI:5454028]	Exon (ENSMUST00000120904/ENSMUSG00000042807, exon 8 of 29)	-1.19	0.00676083	-0.402	down	0.427548	-1.22584	1	1	down	no	0.031994	0	0.26261	0.551845	0.13721	0
chr1	58901495	58901705	211	ENSMUSG00000026028	ENSMUST00000172685	retained_intron	5717	Trak2	GO:0005102(signaling receptor binding);GO:0005634(nucleus);GO:0005737(cytoplasm);GO:0005739(mitochondrion);GO:0005769(early endosome);GO:0005886(plasma membrane);GO:0006357(regulation of transcription by RNA polymerase II);GO:0006493(protein O-linked glycosylation);GO:0006605(protein targeting);GO:0008089(anterograde axonal transport);GO:0008104(protein localization);GO:0008333(endosome to lysoso…	04727(GABAergic synapse);04727(GABAergic synapse)	K15374	NA	trafficking protein, kinesin binding 2 [Source:MGI Symbol;Acc:MGI:1918077]	3' UTR	-1.15	0.00776247	-0.5	down	1.10183	0.139902	0.523215	1	up	no	16.2138	16.3524	13.4029	14.6623	13.4677	13.5906
chr1	59215160	59216000	841	ENSMUSG00000026024	ENSMUST00000188469	retained_intron	3966	Als2	GO:0001662(behavioral fear response);GO:0001701(in utero embryonic development);GO:0001726(ruffle);GO:0001881(receptor recycling);GO:0005085(guanyl-nucleotide exchange factor activity);GO:0005096(GTPase activator activity);GO:0005515(protein binding);GO:0005634(nucleus);GO:0005737(cytoplasm);GO:0005769(early endosome);GO:0005813(centrosome);GO:0005829(cytosol);GO:0006979(response to oxidative str…	05014(Amyotrophic lateral sclerosis (ALS));05014(Amyotrophic lateral sclerosis (ALS))	K04575	NA	alsin Rho guanine nucleotide exchange factor [Source:MGI Symbol;Acc:MGI:1921268]	5' UTR	-2.09	0.000354813	-0.433	down	1.1109	0.151729	0.542204	1	up	no	2.88519	2.37203	2.76819	2.57103	2.22151	2.4317
chr1	60487655	60487806	152	ENSMUSG00000026014	ENSMUST00000188511	retained_intron	8626	Raph1	GO:0005515(protein binding);GO:0005829(cytosol);GO:0005886(plasma membrane);GO:0007165(signal transduction);GO:0016604(nuclear body);GO:0031252(cell leading edge);GO:0048675(axon extension);GO:0048675(axon extension)	NA	NA	NA	Ras association (RalGDS/AF-6) and pleckstrin homology domains 1 [Source:MGI Symbol;Acc:MGI:1924550]	3' UTR	-0.868	0.0213796	0.375	up	1.15909	0.212991	0.355353	1	up	no	9.87461	8.52514	7.35392	7.77173	7.19659	7.25057
chr1	64736573	64737182	610	ENSMUSG00000045005	ENSMUST00000116133	protein_coding	1176	Fzd5	GO:0000139(Golgi membrane);GO:0000578(embryonic axis specification);GO:0001525(angiogenesis);GO:0001540(amyloid-beta binding);GO:0001944(vasculature development);GO:0002726(positive regulation of T cell cytokine production);GO:0004888(transmembrane signaling receptor activity);GO:0004930(G protein-coupled receptor activity);GO:0005515(protein binding);GO:0005769(early endosome);GO:0005794(Golgi a…	04150(mTOR signaling pathway);04310(Wnt signaling pathway);04390(Hippo signaling pathway);04550(Signaling pathways regulating pluripotency of stem cells);04916(Melanogenesis);04934(Cushing syndrome);05165(Human papillomavirus infection);05200(Pathways in cancer);05205(Proteoglycans in cancer);05217(Basal cell carcinoma);05224(Breast cancer);05225(Hepatocellular carcinoma);05226(Gastric cancer);05…	K02375	NA	frizzled class receptor 5 [Source:MGI Symbol;Acc:MGI:108571]	5' UTR	-1.54	0.00204174	-0.993	down	1.04873	0.0686365	0.803493	1	up	no	4.27328	4.38592	3.12309	4.65568	3.97847	2.60071
chr1	66795492	66795642	151	ENSMUSG00000103706	ENSMUST00000194648	TEC	806	6820402A03Rik	NA	NA	NA	NA	RIKEN cDNA 6820402A03 gene [Source:MGI Symbol;Acc:MGI:1922992]	Exon (ENSMUST00000194648/ENSMUSG00000103706, exon 1 of 1)	-0.67	0.047863	-0.615	down	1.11545	0.15762	0.71705	1	up	no	2.15383	2.2857	1.39956	1.59977	1.99375	1.64124
chr1	74575851	74576062	212	ENSMUSG00000026135	ENSMUST00000127921	nonsense_mediated_decay	9812	Zfp142	GO:0003674(molecular_function);GO:0003676(nucleic acid binding);GO:0003677(DNA binding);GO:0005575(cellular_component);GO:0005634(nucleus);GO:0008150(biological_process);GO:0010468(regulation of gene expression);GO:0046872(metal ion binding);GO:0046872(metal ion binding)	NA	NA	NA	zinc finger protein 142 [Source:MGI Symbol;Acc:MGI:1924514]	3' UTR	-1.03	0.0114815	0.514	up	0.991239	-0.0126945	0.964945	1	down	no	4.61736	4.23411	4.35555	4.09441	4.45309	4.77624
chr1	74578178	74579336	1159	ENSMUSG00000026135	ENSMUST00000127921	nonsense_mediated_decay	7485	Zfp142	GO:0003674(molecular_function);GO:0003676(nucleic acid binding);GO:0003677(DNA binding);GO:0005575(cellular_component);GO:0005634(nucleus);GO:0008150(biological_process);GO:0010468(regulation of gene expression);GO:0046872(metal ion binding);GO:0046872(metal ion binding)	NA	NA	NA	zinc finger protein 142 [Source:MGI Symbol;Acc:MGI:1924514]	3' UTR	-0.853	0.0223872	-0.651	down	0.991239	-0.0126945	0.964945	1	down	no	4.61736	4.23411	4.35555	4.09441	4.45309	4.77624
chr1	74585377	74587377	2001	ENSMUSG00000026135	ENSMUST00000127921	nonsense_mediated_decay	0	Zfp142	GO:0003674(molecular_function);GO:0003676(nucleic acid binding);GO:0003677(DNA binding);GO:0005575(cellular_component);GO:0005634(nucleus);GO:0008150(biological_process);GO:0010468(regulation of gene expression);GO:0046872(metal ion binding);GO:0046872(metal ion binding)	NA	NA	NA	zinc finger protein 142 [Source:MGI Symbol;Acc:MGI:1924514]	5' UTR	-1.16	0.0074131	-0.624	down	0.991239	-0.0126945	0.964945	1	down	no	4.61736	4.23411	4.35555	4.09441	4.45309	4.77624
chr1	74593747	74594286	540	ENSMUSG00000026171	ENSMUST00000149649	retained_intron	1054	Rnf25	GO:0004842(ubiquitin-protein transferase activity);GO:0005515(protein binding);GO:0005634(nucleus);GO:0005829(cytosol);GO:0016567(protein ubiquitination);GO:0016740(transferase activity);GO:0046872(metal ion binding);GO:0051059(NF-kappaB binding);GO:0051092(positive regulation of NF-kappaB transcription factor activity);GO:0061630(ubiquitin protein ligase activity);GO:0061630(ubiquitin protein li…	NA	K10640	EC:2.3.2.27	ring finger protein 25 [Source:MGI Symbol;Acc:MGI:1890215]	3' UTR	-1.28	0.00489779	-0.384	down	1.01359	0.0194765	0.899724	1	up	no	7.07867	6.77791	6.87799	6.6566	7.02985	6.77008
chr1	75199290	75199831	542	ENSMUSG00000026200	ENSMUST00000186148	processed_transcript	-723	Glb1l	GO:0004553(hydrolase activity, hydrolyzing O-glycosyl compounds);GO:0004565(beta-galactosidase activity);GO:0005576(extracellular region);GO:0005615(extracellular space);GO:0005773(vacuole);GO:0005975(carbohydrate metabolic process);GO:0008152(metabolic process);GO:0016787(hydrolase activity);GO:0016798(hydrolase activity, acting on glycosyl bonds);GO:0016798(hydrolase activity, acting on glycosy…	NA	NA	NA	galactosidase, beta 1-like [Source:MGI Symbol;Acc:MGI:1921827]	3' UTR	-1.13	0.00812831	-0.391	down	1.07659	0.106466	0.722611	1	up	no	2.1711	2.72748	2.44325	2.03778	2.74912	2.03263
chr1	77369040	77374790	5751	ENSMUSG00000026235	ENSMUST00000187346	protein_coding	8567	Epha4	GO:0000166(nucleotide binding);GO:0004672(protein kinase activity);GO:0004713(protein tyrosine kinase activity);GO:0004714(transmembrane receptor protein tyrosine kinase activity);GO:0005003(ephrin receptor activity);GO:0005004(GPI-linked ephrin receptor activity);GO:0005005(transmembrane-ephrin receptor activity);GO:0005515(protein binding);GO:0005524(ATP binding);GO:0005737(cytoplasm);GO:000574…	04360(Axon guidance);04360(Axon guidance)	K05105	EC:2.7.10.1	Eph receptor A4 [Source:MGI Symbol;Acc:MGI:98277]	3' UTR	-1.39	0.00331131	0.367	up	0.700867	-0.512787	0.185869	1	down	no	1.76011	1.70561	1.36199	1.38412	3.22381	2.28027
chr1	80199964	80213008	13045	ENSMUSG00000043230	ENSMUST00000058748	protein_coding	13980	Fam124b	GO:0003674(molecular_function);GO:0005634(nucleus);GO:0005654(nucleoplasm);GO:0005739(mitochondrion);GO:0008150(biological_process)	NA	NA	NA	family with sequence similarity 124, member B [Source:MGI Symbol;Acc:MGI:3026880]	Exon (ENSMUST00000058748/ENSMUSG00000043230, exon 1 of 2)	-0.67	0.047863	-1.68	down	1.33954	0.421738	1	1	up	no	0.0974859	0.188415	0.202631	0.245198	0	0.119503
chr1	80287049	80287110	62	ENSMUSG00000004364	ENSMUST00000168372	protein_coding	-9669	Cul3	GO:0000122(negative regulation of transcription by RNA polymerase II);GO:0000139(Golgi membrane);GO:0000209(protein polyubiquitination);GO:0000278(mitotic cell cycle);GO:0000902(cell morphogenesis);GO:0000922(spindle pole);GO:0001701(in utero embryonic development);GO:0001831(trophectodermal cellular morphogenesis);GO:0004842(ubiquitin-protein transferase activity);GO:0005112(Notch binding);GO:00…	04120(Ubiquitin mediated proteolysis);04340(Hedgehog signaling pathway);04340(Hedgehog signaling pathway)	K03869	NA	cullin 3 [Source:MGI Symbol;Acc:MGI:1347360]	3' UTR	-0.738	0.0363078	-0.803	down	1.01114	0.0159889	0.880945	1	up	no	12.811	11.405	10.1618	12.4046	10.2683	11.326
chr1	83013414	83013624	211	ENSMUSG00000038496	ENSMUST00000142805	processed_transcript	6818	Slc19a3	GO:0005886(plasma membrane);GO:0015234(thiamine transmembrane transporter activity);GO:0015884(folic acid transport);GO:0015888(thiamine transport);GO:0016020(membrane);GO:0016021(integral component of membrane);GO:0051180(vitamin transport);GO:0055085(transmembrane transport);GO:0071934(thiamine transmembrane transport);GO:0090482(vitamin transmembrane transporter activity)	04977(Vitamin digestion and absorption)	K14610	NA	solute carrier family 19, member 3 [Source:MGI Symbol;Acc:MGI:1931307]	3' UTR	-1.35	0.00380189	-3.95	down	1.84906	0.886793	1	1	up	no	0.246108	0.152393	0	0.0903116	0.125204	0
chr1	85241677	85245659	3983	ENSMUSG00000052477	ENSMUST00000159114	processed_transcript	4720	C130026I21Rik	GO:0005575(cellular_component);GO:0005634(nucleus);GO:0016604(nuclear body);GO:0016604(nuclear body)	NA	NA	NA	RIKEN cDNA C130026I21 gene [Source:MGI Symbol;Acc:MGI:3612702]	3' UTR	-0.674	0.0467735	-2.77	down	1.0435	0.0614285	0.904202	1	up	no	1.67612	0.396786	0.570494	0.517874	0.324476	1.69086
chr1	87945867	87946618	752	ENSMUSG00000005501	ENSMUST00000186670	retained_intron	5806	Usp40	GO:0004197(cysteine-type endopeptidase activity);GO:0004843(thiol-dependent ubiquitin-specific protease activity);GO:0005634(nucleus);GO:0005829(cytosol);GO:0006508(proteolysis);GO:0006511(ubiquitin-dependent protein catabolic process);GO:0008233(peptidase activity);GO:0008234(cysteine-type peptidase activity);GO:0016579(protein deubiquitination);GO:0016787(hydrolase activity);GO:0031647(regulati…	NA	K11869	EC:3.4.19.12	ubiquitin specific peptidase 40 [Source:MGI Symbol;Acc:MGI:2443184]	3' UTR	-1.41	0.0030903	0.321	up	0.998066	-0.00279331	0.927236	1	down	no	3.66157	3.9847	3.89511	3.91203	3.67288	3.97883
chr1	88204818	88205082	265	ENSMUSG00000081984	ENSMUST00000119972	protein_coding	964	Dnajb3	NA	NA	K09509	NA	DnaJ heat shock protein family (Hsp40) member B3 [Source:MGI Symbol;Acc:MGI:1306822]	3' UTR	-0.702	0.0416869	0.938	up	0.564968	-0.823759	1	1	down	no	0.243236	0.130151	0.510378	0.537458	0.704211	0.322605
chr1	89678537	89678746	210	ENSMUSG00000102009	ENSMUST00000187011	retained_intron	5351	NA	NA	NA	NA	NA	NA	-1.27	4.55	0.191426	-1.41	down	1	0	1	1	no	no	NA	NA	NA	NA	NA	NA
chr1	90792424	90794018	1595	ENSMUSG00000048126	ENSMUST00000145750	retained_intron	2297	Col6a3	GO:0004867(serine-type endopeptidase inhibitor activity);GO:0005515(protein binding);GO:0005581(collagen trimer);GO:0005615(extracellular space);GO:0007155(cell adhesion);GO:0010951(negative regulation of endopeptidase activity);GO:0030020(extracellular matrix structural constituent conferring tensile strength);GO:0031012(extracellular matrix);GO:0042383(sarcolemma);GO:0062023(collagen-containing…	04151(PI3K-Akt signaling pathway);04510(Focal adhesion);04512(ECM-receptor interaction);04974(Protein digestion and absorption);05165(Human papillomavirus infection);05165(Human papillomavirus infection)	K06238	NA	collagen, type VI, alpha 3 [Source:MGI Symbol;Acc:MGI:88461]	Exon (ENSMUST00000056925/ENSMUSG00000048126, exon 20 of 44)	-2.18	0.000275423	-0.796	down	1.14625	0.196927	0.427646	1	up	no	55.6915	53.8057	47.5196	55.0568	48.1536	33.7721
chr1	90807772	90808013	242	ENSMUSG00000048126	ENSMUST00000136916	retained_intron	0	Col6a3	GO:0004867(serine-type endopeptidase inhibitor activity);GO:0005515(protein binding);GO:0005581(collagen trimer);GO:0005615(extracellular space);GO:0007155(cell adhesion);GO:0010951(negative regulation of endopeptidase activity);GO:0030020(extracellular matrix structural constituent conferring tensile strength);GO:0031012(extracellular matrix);GO:0042383(sarcolemma);GO:0062023(collagen-containing…	04151(PI3K-Akt signaling pathway);04510(Focal adhesion);04512(ECM-receptor interaction);04974(Protein digestion and absorption);05165(Human papillomavirus infection);05165(Human papillomavirus infection)	K06238	NA	collagen, type VI, alpha 3 [Source:MGI Symbol;Acc:MGI:88461]	Exon (ENSMUST00000056925/ENSMUSG00000048126, exon 9 of 44)	-2.49	0.000109648	-0.176	down	1.14625	0.196927	0.427646	1	up	no	55.6915	53.8057	47.5196	55.0568	48.1536	33.7721
chr1	93299210	93300079	870	ENSMUSG00000026273	ENSMUST00000136754	processed_transcript	3692	Mterf4	GO:0003690(double-stranded DNA binding);GO:0003723(RNA binding);GO:0005739(mitochondrion);GO:0005762(mitochondrial large ribosomal subunit);GO:0005829(cytosol);GO:0006355(regulation of transcription, DNA-templated);GO:0006364(rRNA processing);GO:0006390(mitochondrial transcription);GO:0006626(protein targeting to mitochondrion);GO:0007507(heart development);GO:0019843(rRNA binding);GO:0042255(rib…	NA	K15032	NA	mitochondrial transcription termination factor 4 [Source:MGI Symbol;Acc:MGI:1918355]	3' UTR	-5.26	4.89779e-08	-0.514	down	1.03692	0.0523015	0.842359	1	up	no	1.2192	1.90355	1.57293	1.40541	1.42531	1.69779
chr1	93750495	93750974	480	ENSMUSG00000026279	ENSMUST00000189472	protein_coding	-1020	Thap4	GO:0003676(nucleic acid binding);GO:0003677(DNA binding);GO:0005575(cellular_component);GO:0006570(tyrosine metabolic process);GO:0016853(isomerase activity);GO:0020037(heme binding);GO:0042126(nitrate metabolic process);GO:0042802(identical protein binding);GO:0046872(metal ion binding);GO:0070026(nitric oxide binding);GO:0070026(nitric oxide binding)	NA	K23205	NA	THAP domain containing 4 [Source:MGI Symbol;Acc:MGI:1914276]	Exon (ENSMUST00000190116/ENSMUSG00000026279, exon 2 of 6)	-1.22	0.00616595	0.383	up	0.891505	-0.165685	0.669632	1	down	no	2.00224	2.0131	1.81502	2.048	2.19509	2.29682
chr1	93800100	93800400	301	ENSMUSG00000026281	ENSMUST00000144106	processed_transcript	-1039	Dtymk	GO:0000166(nucleotide binding);GO:0004550(nucleoside diphosphate kinase activity);GO:0004798(thymidylate kinase activity);GO:0005524(ATP binding);GO:0005634(nucleus);GO:0005737(cytoplasm);GO:0005739(mitochondrion);GO:0005758(mitochondrial intermembrane space);GO:0005759(mitochondrial matrix);GO:0005829(cytosol);GO:0006165(nucleoside diphosphate phosphorylation);GO:0006227(dUDP biosynthetic proces…	00240(Pyrimidine metabolism);00240(Pyrimidine metabolism)	K00943	EC:2.7.4.9	deoxythymidylate kinase [Source:MGI Symbol;Acc:MGI:108396]	3' UTR	-1.89	0.000660693	0.693	up	0.842052	-0.248019	0.563871	1	down	no	3.90285	3.31687	3.41364	3.73354	3.76592	5.12845
chr1	106724501	106734554	10054	ENSMUSG00000057329	ENSMUST00000112751	protein_coding	-20280	Bcl2	GO:0000209(protein polyubiquitination);GO:0000902(cell morphogenesis);GO:0001503(ossification);GO:0001541(ovarian follicle development);GO:0001656(metanephros development);GO:0001657(ureteric bud development);GO:0001658(branching involved in ureteric bud morphogenesis);GO:0001662(behavioral fear response);GO:0001776(leukocyte homeostasis);GO:0001782(B cell homeostasis);GO:0001822(kidney developme…	01521(EGFR tyrosine kinase inhibitor resistance);01522(Endocrine resistance);01524(Platinum drug resistance);04064(NF-kappa B signaling pathway);04066(HIF-1 signaling pathway);04071(Sphingolipid signaling pathway);04115(p53 signaling pathway);04140(Autophagy - animal);04141(Protein processing in endoplasmic reticulum);04151(PI3K-Akt signaling pathway);04210(Apoptosis);04215(Apoptosis - multiple s…	K02161	NA	B cell leukemia/lymphoma 2 [Source:MGI Symbol;Acc:MGI:88138]	3' UTR	-3.26	1.1749e-05	0.292	up	0.76736	-0.382025	0.208471	1	down	no	6.6376	6.43549	4.61001	7.03337	5.81499	10.1957
chr1	106772036	106772517	482	ENSMUSG00000009907	ENSMUST00000190531	retained_intron	8588	Vps4b	GO:0000166(nucleotide binding);GO:0000922(spindle pole);GO:0005515(protein binding);GO:0005524(ATP binding);GO:0005634(nucleus);GO:0005737(cytoplasm);GO:0005768(endosome);GO:0005813(centrosome);GO:0005829(cytosol);GO:0006813(potassium ion transport);GO:0006997(nucleus organization);GO:0007032(endosome organization);GO:0007049(cell cycle);GO:0007080(mitotic metaphase plate congression);GO:0008022(…	04144(Endocytosis);04217(Necroptosis);04217(Necroptosis)	K12196	NA	vacuolar protein sorting 4B [Source:MGI Symbol;Acc:MGI:1100499]	3' UTR	-1.53	0.0020893	0.283	up	0.77833	-0.361547	0.28483	1	down	no	2.35823	4.00031	4.29704	4.52034	4.38563	4.78434
chr1	119421738	119422248	511	ENSMUSG00000037035	ENSMUST00000038765	protein_coding	0	Inhbb	GO:0001654(eye development);GO:0005125(cytokine activity);GO:0005179(hormone activity);GO:0005576(extracellular region);GO:0005615(extracellular space);GO:0008083(growth factor activity);GO:0009267(cellular response to starvation);GO:0009611(response to wounding);GO:0010862(positive regulation of pathway-restricted SMAD protein phosphorylation);GO:0032869(cellular response to insulin stimulus);GO…	04060(Cytokine-cytokine receptor interaction);04350(TGF-beta signaling pathway);04550(Signaling pathways regulating pluripotency of stem cells)	K22687	NA	inhibin beta-B [Source:MGI Symbol;Acc:MGI:96571]	5' UTR	-1.17	0.00724436	0.804	up	1.28867	0.365882	0.288545	1	up	no	3.14497	2.79202	2.7326	2.09185	2.1778	2.4579
chr1	119470931	119471112	182	ENSMUSG00000004451	ENSMUST00000142945	protein_coding	7148	Ralb	GO:0000166(nucleotide binding);GO:0001928(regulation of exocyst assembly);GO:0001934(positive regulation of protein phosphorylation);GO:0003924(GTPase activity);GO:0005525(GTP binding);GO:0005886(plasma membrane);GO:0006915(apoptotic process);GO:0007049(cell cycle);GO:0007165(signal transduction);GO:0007265(Ras protein signal transduction);GO:0009267(cellular response to starvation);GO:0016020(me…	04014(Ras signaling pathway);04015(Rap1 signaling pathway);04072(Phospholipase D signaling pathway);05200(Pathways in cancer);05210(Colorectal cancer);05212(Pancreatic cancer);05212(Pancreatic cancer)	K07835	NA	v-ral simian leukemia viral oncogene B [Source:MGI Symbol;Acc:MGI:1927244]	3' UTR	-0.938	0.0162181	0.503	up	1.05476	0.0769177	0.724757	1	up	no	6.79961	6.77283	8.04232	7.33532	7.3504	5.80683
chr1	119837073	119837523	451	ENSMUSG00000026384	ENSMUST00000163435	protein_coding	0	Ptpn4	GO:0004721(phosphoprotein phosphatase activity);GO:0004725(protein tyrosine phosphatase activity);GO:0004726(non-membrane spanning protein tyrosine phosphatase activity);GO:0005515(protein binding);GO:0005737(cytoplasm);GO:0005856(cytoskeleton);GO:0005886(plasma membrane);GO:0006470(protein dephosphorylation);GO:0008092(cytoskeletal protein binding);GO:0009898(cytoplasmic side of plasma membrane)…	NA	K18037	EC:3.1.3.48	protein tyrosine phosphatase, non-receptor type 4 [Source:MGI Symbol;Acc:MGI:1099792]	5' UTR	-1.14	0.00794328	-0.886	down	0.98602	-0.0203115	0.982544	1	down	no	6.12476	7.12429	7.75154	7.88057	7.00127	6.41651
chr1	126025360	126025571	212	ENSMUSG00000049690	ENSMUST00000094610	protein_coding	-2468	Nckap5	GO:0001578(microtubule bundle formation);GO:0003674(molecular_function);GO:0007019(microtubule depolymerization);GO:0035371(microtubule plus-end);GO:0035371(microtubule plus-end)	NA	NA	NA	NCK-associated protein 5 [Source:MGI Symbol;Acc:MGI:2686394]	Exon (ENSMUST00000161954/ENSMUSG00000049690, exon 10 of 15)	-1.14	0.00812831	1.37	up	0.742132	-0.430252	0.444155	1	down	no	0.365604	0.395118	0.126464	0.344981	0.339469	0.511005
chr1	131087867	131088228	362	ENSMUSG00000102856	ENSMUST00000191688	TEC	4282	Gm37084	NA	NA	NA	NA	predicted gene, 37084 [Source:MGI Symbol;Acc:MGI:5610312]	Exon (ENSMUST00000191688/ENSMUSG00000102856, exon 1 of 1)	-6.75	1.02329e-09	-0.797	down	0.829936	-0.268927	0.329839	1	down	no	10.0242	10.6093	7.10224	11.2549	11.255	10.9092
chr1	131377111	131377437	327	ENSMUSG00000104060	ENSMUST00000195400	TEC	1420	Gm37954	NA	NA	NA	NA	predicted gene, 37954 [Source:MGI Symbol;Acc:MGI:5611182]	Exon (ENSMUST00000195400/ENSMUSG00000104060, exon 1 of 1)	-0.671	0.047863	1.65	up	0.642419	-0.638414	0.27525	1	down	no	0.632561	0.774203	1.149	1.2325	1.33069	1.41516
chr1	132114782	132114963	182	ENSMUSG00000026437	ENSMUST00000189733	retained_intron	1473	Cdk18	GO:0000083(regulation of transcription involved in G1/S transition of mitotic cell cycle);GO:0000166(nucleotide binding);GO:0004672(protein kinase activity);GO:0004674(protein serine/threonine kinase activity);GO:0004693(cyclin-dependent protein serine/threonine kinase activity);GO:0005524(ATP binding);GO:0005634(nucleus);GO:0005737(cytoplasm);GO:0006468(protein phosphorylation);GO:0016301(kinase…	NA	K15596	EC:2.7.11.22	cyclin-dependent kinase 18 [Source:MGI Symbol;Acc:MGI:97518]	3' UTR	-1.22	0.0060256	0.942	up	1.54285	0.625599	0.0283202	1	up	no	6.43914	6.57096	6.10542	3.63594	4.70917	4.04463
chr1	132564689	132564900	212	ENSMUSG00000053024	ENSMUST00000186530	protein_coding	-21644	Cntn2	GO:0000226(microtubule cytoskeleton organization);GO:0001764(neuron migration);GO:0005515(protein binding);GO:0005886(plasma membrane);GO:0007155(cell adhesion);GO:0007160(cell-matrix adhesion);GO:0007399(nervous system development);GO:0007409(axonogenesis);GO:0007411(axon guidance);GO:0007413(axonal fasciculation);GO:0007612(learning);GO:0007628(adult walking behavior);GO:0009986(cell surface);G…	04514(Cell adhesion molecules (CAMs));04514(Cell adhesion molecules (CAMs))	K06760	NA	contactin 2 [Source:MGI Symbol;Acc:MGI:104518]	3' UTR	-1.74	0.00104713	-2.08	down	0.496452	-1.01027	0.119133	1	down	no	0.245685	0.393969	0.0620324	0.359078	0.468301	0.586022
chr1	133619891	133620698	808	ENSMUSG00000102976	ENSMUST00000191828	processed_transcript	7341	Zc3h11a	GO:0000346(transcription export complex);GO:0003729(mRNA binding);GO:0016973(poly(A)+ mRNA export from nucleus);GO:0046872(metal ion binding);GO:0051028(mRNA transport);GO:0051028(mRNA transport)	NA	K22415	NA	zinc finger CCCH type containing 11A [Source:MGI Symbol;Acc:MGI:1917829]	3' UTR	-7.14	3.89045e-10	0.369	up	1.77344	0.826549	0.0198902	1	up	no	2.39194	4.89876	5.12145	2.57808	1.95165	2.46918
chr1	133619870	133620708	839	ENSMUSG00000102976	ENSMUST00000191828	processed_transcript	7362	Zc3h11a	GO:0000346(transcription export complex);GO:0003729(mRNA binding);GO:0016973(poly(A)+ mRNA export from nucleus);GO:0046872(metal ion binding);GO:0051028(mRNA transport);GO:0051028(mRNA transport)	NA	K22415	NA	zinc finger CCCH type containing 11A [Source:MGI Symbol;Acc:MGI:1917829]	3' UTR	-6.38	2.69153e-09	0.345	up	1.77344	0.826549	0.0198902	1	up	no	2.39194	4.89876	5.12145	2.57808	1.95165	2.46918
chr1	133619939	133620689	751	ENSMUSG00000102976	ENSMUST00000191828	processed_transcript	7293	Zc3h11a	GO:0000346(transcription export complex);GO:0003729(mRNA binding);GO:0016973(poly(A)+ mRNA export from nucleus);GO:0046872(metal ion binding);GO:0051028(mRNA transport);GO:0051028(mRNA transport)	NA	K22415	NA	zinc finger CCCH type containing 11A [Source:MGI Symbol;Acc:MGI:1917829]	3' UTR	-6.5	1.90546e-09	0.359	up	1.77344	0.826549	0.0198902	1	up	no	2.39194	4.89876	5.12145	2.57808	1.95165	2.46918
chr1	135161009	135161666	658	ENSMUSG00000026424	ENSMUST00000027682	protein_coding	6672	Gpr37l1	GO:0003085(negative regulation of systemic arterial blood pressure);GO:0004930(G protein-coupled receptor activity);GO:0005515(protein binding);GO:0005886(plasma membrane);GO:0007165(signal transduction);GO:0007186(G protein-coupled receptor signaling pathway);GO:0007193(adenylate cyclase-inhibiting G protein-coupled receptor signaling pathway);GO:0008528(G protein-coupled peptide receptor activi…	NA	K04244	NA	G protein-coupled receptor 37-like 1 [Source:MGI Symbol;Acc:MGI:1928503]	Exon (ENSMUST00000027682/ENSMUSG00000026424, exon 2 of 2)	-1.28	0.0047863	-0.698	down	0.38818	-1.3652	0.0158668	1	down	yes	0.746435	0.956242	0.840075	3.41847	1.43172	1.70026
chr1	135301550	135301999	450	ENSMUSG00000062580	ENSMUST00000152706	retained_intron	8289	Timm17a	GO:0005654(nucleoplasm);GO:0005739(mitochondrion);GO:0005743(mitochondrial inner membrane);GO:0005744(TIM23 mitochondrial import inner membrane translocase complex);GO:0006886(intracellular protein transport);GO:0010954(positive regulation of protein processing);GO:0015031(protein transport);GO:0015450(P-P-bond-hydrolysis-driven protein transmembrane transporter activity);GO:0016020(membrane);GO:…	NA	NA	NA	translocase of inner mitochondrial membrane 17a [Source:MGI Symbol;Acc:MGI:1343131]	3' UTR	-2.69	6.0256e-05	-0.469	down	1.2134	0.279053	0.291554	1	up	no	3.57691	3.80937	3.64582	2.99523	3.19841	2.89827
chr1	135607131	135607791	661	ENSMUSG00000009418	ENSMUST00000067414	protein_coding	-22086	Nav1	GO:0001578(microtubule bundle formation);GO:0001764(neuron migration);GO:0005737(cytoplasm);GO:0005856(cytoskeleton);GO:0005874(microtubule);GO:0007275(multicellular organism development);GO:0007399(nervous system development);GO:0015630(microtubule cytoskeleton);GO:0022008(neurogenesis);GO:0030154(cell differentiation);GO:0043194(axon initial segment);GO:0043194(axon initial segment)	NA	K16776	NA	neuron navigator 1 [Source:MGI Symbol;Acc:MGI:2183683]	Exon (ENSMUST00000190298/ENSMUSG00000009418, exon 2 of 31)	-2.41	0.000138038	-0.405	down	1.12487	0.169759	0.492657	1	up	no	13.4765	13.3806	13.3968	13.2119	13.752	8.82141
chr1	136413156	136413546	391	ENSMUSG00000097403	ENSMUST00000194227	retained_intron	2338	9230116N13Rik	NA	NA	NA	NA	RIKEN cDNA 9230116N13 gene [Source:MGI Symbol;Acc:MGI:2443255]	Exon (ENSMUST00000181746/ENSMUSG00000097403, exon 2 of 3)	-0.747	0.0346737	1.17	up	0.478627	-1.06303	0.152792	1	down	no	0.149848	0.0626704	0.171559	0.238851	0.238762	0.324844
chr1	143755275	143755515	241	ENSMUSG00000018199	ENSMUST00000018343	retained_intron	15751	Ro60	GO:0002520(immune system development);GO:0003723(RNA binding);GO:0005634(nucleus);GO:0005654(nucleoplasm);GO:0005737(cytoplasm);GO:0005829(cytosol);GO:0007224(smoothened signaling pathway);GO:0009411(response to UV);GO:0010468(regulation of gene expression);GO:0030030(cell projection organization);GO:0030620(U2 snRNA binding);GO:0034336(misfolded RNA binding);GO:0035457(cellular response to inter…	05322(Systemic lupus erythematosus);05322(Systemic lupus erythematosus)	K11089	NA	Ro60, Y RNA binding protein [Source:MGI Symbol;Acc:MGI:106652]	3' UTR	-3.95	1.62181e-06	-1.07	down	1.07583	0.105452	0.661381	1	up	no	4.71688	4.5185	3.89926	4.50577	4.5023	3.20075
chr1	143770485	143777008	6524	ENSMUSG00000018199	ENSMUST00000018343	retained_intron	0	Ro60	GO:0002520(immune system development);GO:0003723(RNA binding);GO:0005634(nucleus);GO:0005654(nucleoplasm);GO:0005737(cytoplasm);GO:0005829(cytosol);GO:0007224(smoothened signaling pathway);GO:0009411(response to UV);GO:0010468(regulation of gene expression);GO:0030030(cell projection organization);GO:0030620(U2 snRNA binding);GO:0034336(misfolded RNA binding);GO:0035457(cellular response to inter…	05322(Systemic lupus erythematosus);05322(Systemic lupus erythematosus)	K11089	NA	Ro60, Y RNA binding protein [Source:MGI Symbol;Acc:MGI:106652]	5' UTR	-0.942	0.0158489	0.346	up	1.07583	0.105452	0.661381	1	up	no	4.71688	4.5185	3.89926	4.50577	4.5023	3.20075
chr1	150563482	150563843	362	ENSMUSG00000066842	ENSMUST00000151899	retained_intron	2122	Hmcn1	GO:0005201(extracellular matrix structural constituent);GO:0005509(calcium ion binding);GO:0005576(extracellular region);GO:0005604(basement membrane);GO:0005737(cytoplasm);GO:0005912(adherens junction);GO:0005938(cell cortex);GO:0007049(cell cycle);GO:0007156(homophilic cell adhesion via plasma membrane adhesion molecules);GO:0007157(heterophilic cell-cell adhesion via plasma membrane cell adhes…	NA	K17341	NA	hemicentin 1 [Source:MGI Symbol;Acc:MGI:2685047]	3' UTR	-0.716	0.0389045	-0.814	down	0.689748	-0.535859	0.125038	1	down	no	0.898186	0.848155	0.562697	1.07576	0.874753	1.39715
chr1	151749623	151750153	531	ENSMUSG00000100594	ENSMUST00000186444	lincRNA	5395	2810414N06Rik	NA	NA	NA	NA	RIKEN cDNA 2810414N06 gene [Source:MGI Symbol;Acc:MGI:1919065]	Exon (ENSMUST00000186444/ENSMUSG00000100594, exon 2 of 2)	-1.19	0.00660693	0.886	up	0.889554	-0.168846	0.833333	1	down	no	0.879466	0.713486	1.15677	1.2525	1.24479	0.593833
chr1	153123745	153124226	482	ENSMUSG00000026479	ENSMUST00000188206	protein_coding	3170	Lamc2	GO:0005604(basement membrane);GO:0005607(laminin-2 complex);GO:0005615(extracellular space);GO:0005938(cell cortex);GO:0008284(positive regulation of cell population proliferation);GO:0016020(membrane);GO:0030335(positive regulation of cell migration);GO:0031012(extracellular matrix);GO:0048471(perinuclear region of cytoplasm);GO:0048471(perinuclear region of cytoplasm)	04151(PI3K-Akt signaling pathway);04510(Focal adhesion);04512(ECM-receptor interaction);05145(Toxoplasmosis);05146(Amoebiasis);05165(Human papillomavirus infection);05200(Pathways in cancer);05222(Small cell lung cancer);05222(Small cell lung cancer)	K06246	NA	laminin, gamma 2 [Source:MGI Symbol;Acc:MGI:99913]	3' UTR	-0.826	0.0251189	0.882	up	0.612845	-0.706405	0.195984	1	down	no	0.551984	0.464472	0.23496	0.391693	0.659385	0.9909
chr1	153229135	153229316	182	ENSMUSG00000026478	ENSMUST00000161744	protein_coding	0	Lamc1	GO:0005201(extracellular matrix structural constituent);GO:0005604(basement membrane);GO:0005606(laminin-1 complex);GO:0007155(cell adhesion);GO:0016020(membrane);GO:0016477(cell migration);GO:0022617(extracellular matrix disassembly);GO:0031012(extracellular matrix);GO:0031581(hemidesmosome assembly);GO:0034446(substrate adhesion-dependent cell spreading);GO:0062023(collagen-containing extracell…	04151(PI3K-Akt signaling pathway);04510(Focal adhesion);04512(ECM-receptor interaction);05020(Prion diseases);05145(Toxoplasmosis);05146(Amoebiasis);05165(Human papillomavirus infection);05200(Pathways in cancer);05222(Small cell lung cancer);05222(Small cell lung cancer)	K05635	NA	laminin, gamma 1 [Source:MGI Symbol;Acc:MGI:99914]	3' UTR	-0.805	0.0275423	-0.514	down	0.961471	-0.0566845	0.882865	1	down	no	27.2377	26.4418	27.244	29.2025	30.2867	24.6773
chr1	155330833	155331014	182	ENSMUSG00000026469	ENSMUST00000139925	retained_intron	-21372	Xpr1	GO:0000822(inositol hexakisphosphate binding);GO:0001618(virus receptor activity);GO:0005737(cytoplasm);GO:0005794(Golgi apparatus);GO:0005886(plasma membrane);GO:0006817(phosphate ion transport);GO:0009615(response to virus);GO:0015114(phosphate ion transmembrane transporter activity);GO:0015562(efflux transmembrane transporter activity);GO:0016020(membrane);GO:0016021(integral component of memb…	NA	NA	NA	xenotropic and polytropic retrovirus receptor 1 [Source:MGI Symbol;Acc:MGI:97932]	Exon (ENSMUST00000129271/ENSMUSG00000026469, exon 5 of 7)	-0.727	0.0371535	-1.13	down	1.07219	0.100558	0.660648	1	up	no	9.61965	9.857	7.35153	10.1915	7.93197	6.89846
chr1	155861696	155863526	1831	ENSMUSG00000033671	ENSMUST00000132189	processed_transcript	-2153	Cep350	GO:0005515(protein binding);GO:0005634(nucleus);GO:0005737(cytoplasm);GO:0005813(centrosome);GO:0005814(centriole);GO:0005815(microtubule organizing center);GO:0005819(spindle);GO:0005856(cytoskeleton);GO:0008017(microtubule binding);GO:0034453(microtubule anchoring);GO:0042995(cell projection);GO:0071539(protein localization to centrosome);GO:1905515(non-motile cilium assembly);GO:1905515(non-mo…	NA	K16768	NA	centrosomal protein 350 [Source:MGI Symbol;Acc:MGI:1921331]	Exon (ENSMUST00000138762/ENSMUSG00000033671, exon 34 of 38)	-1.51	0.00218776	0.223	up	0.937486	-0.0931312	0.788614	1	down	no	7.97585	7.36211	6.65272	7.86291	6.793	8.80117
chr1	156006211	156006391	181	ENSMUSG00000026466	ENSMUST00000124212	retained_intron	12408	Tor1aip1	GO:0001671(ATPase activator activity);GO:0005515(protein binding);GO:0005521(lamin binding);GO:0005634(nucleus);GO:0005635(nuclear envelope);GO:0005637(nuclear inner membrane);GO:0008092(cytoskeletal protein binding);GO:0016020(membrane);GO:0016021(integral component of membrane);GO:0031965(nuclear membrane);GO:0032781(positive regulation of ATPase activity);GO:0051117(ATPase binding);GO:0071763(…	NA	K23001	NA	torsin A interacting protein 1 [Source:MGI Symbol;Acc:MGI:3582693]	3' UTR	-1.62	0.00154882	0.421	up	1.05419	0.0761377	0.697444	1	up	no	17.1959	15.712	16.5706	16.506	15.7486	14.6804
chr1	156705644	156706154	511	ENSMUSG00000033557	ENSMUST00000188941	processed_transcript	-2360	Fam20b	GO:0000139(Golgi membrane);GO:0000166(nucleotide binding);GO:0005524(ATP binding);GO:0005654(nucleoplasm);GO:0005737(cytoplasm);GO:0005794(Golgi apparatus);GO:0016020(membrane);GO:0016021(integral component of membrane);GO:0016301(kinase activity);GO:0016310(phosphorylation);GO:0016740(transferase activity);GO:0016773(phosphotransferase activity, alcohol group as acceptor);GO:0030166(proteoglycan…	NA	K20825	EC:2.7.1.-	family with sequence similarity 20, member B [Source:MGI Symbol;Acc:MGI:2443990]	5' UTR	-3.19	1.44544e-05	-0.522	down	1.13615	0.184155	0.396447	1	up	no	7.71962	7.05504	7.27615	6.6825	6.03169	6.69413
chr1	158936375	158936526	152	ENSMUSG00000073530	ENSMUST00000159861	protein_coding	21992	Pappa2	GO:0004222(metalloendopeptidase activity);GO:0005515(protein binding);GO:0005829(cytosol);GO:0006508(proteolysis);GO:0008237(metallopeptidase activity);GO:0008270(zinc ion binding);GO:0009651(response to salt stress);GO:0016324(apical plasma membrane);GO:0060349(bone morphogenesis);GO:0060349(bone morphogenesis)	NA	NA	NA	pappalysin 2 [Source:MGI Symbol;Acc:MGI:3051647]	Exon (ENSMUST00000159861/ENSMUSG00000073530, exon 2 of 22)	-0.693	0.0436516	-1.28	down	0.845684	-0.241809	0.620601	1	down	no	0.52868	0.822599	0.779532	1.02151	1.00466	0.49346
chr1	160223939	160226183	2245	ENSMUSG00000026721	ENSMUST00000192019	retained_intron	7928	Rabgap1l	GO:0005096(GTPase activator activity);GO:0005515(protein binding);GO:0005634(nucleus);GO:0005768(endosome);GO:0005769(early endosome);GO:0005794(Golgi apparatus);GO:0005929(cilium);GO:0006886(intracellular protein transport);GO:0006897(endocytosis);GO:0015031(protein transport);GO:0017137(Rab GTPase binding);GO:0032880(regulation of protein localization);GO:0035855(megakaryocyte development);GO:0…	NA	K20284	NA	RAB GTPase activating protein 1-like [Source:MGI Symbol;Acc:MGI:1352507]	3' UTR	-2.29	0.000194984	0.826	up	0.702056	-0.510341	0.0824658	1	down	no	3.44958	3.07237	2.7675	3.37882	3.9111	5.94184
chr1	161070120	161070628	509	ENSMUSG00000026709	ENSMUST00000160591	retained_intron	0	Dars2	GO:0000166(nucleotide binding);GO:0003676(nucleic acid binding);GO:0004812(aminoacyl-tRNA ligase activity);GO:0004815(aspartate-tRNA ligase activity);GO:0005524(ATP binding);GO:0005654(nucleoplasm);GO:0005737(cytoplasm);GO:0005739(mitochondrion);GO:0005759(mitochondrial matrix);GO:0006412(translation);GO:0006418(tRNA aminoacylation for protein translation);GO:0016874(ligase activity);GO:0042803(p…	00970(Aminoacyl-tRNA biosynthesis);00970(Aminoacyl-tRNA biosynthesis)	K01876	EC:6.1.1.12	aspartyl-tRNA synthetase 2 (mitochondrial) [Source:MGI Symbol;Acc:MGI:2442510]	5' UTR	-2.04	0.00042658	0.968	up	0.92889	-0.10642	0.83916	1	down	no	1.70725	2.06807	1.93419	2.28512	1.81418	2.04729
chr1	162673151	162674133	983	ENSMUSG00000098259	ENSMUST00000184547	miRNA	1069	Gm27616	NA	NA	NA	NA	predicted gene, 27616 [Source:MGI Symbol;Acc:MGI:5530998]	3' UTR	-1.18	0.00691831	0.186	up	0.901094	-0.15025	1	1	down	no	4.22094	4.07771	7.03002	3.05354	3.62496	10.3327
chr1	162709679	162710756	1078	ENSMUSG00000040225	ENSMUST00000182448	retained_intron	4337	Prrc2c	GO:0002244(hematopoietic progenitor cell differentiation);GO:0005737(cytoplasm);GO:0005829(cytosol);GO:0008022(protein C-terminus binding);GO:0010494(cytoplasmic stress granule);GO:0030154(cell differentiation);GO:0034063(stress granule assembly);GO:0034063(stress granule assembly)	NA	NA	NA	proline-rich coiled-coil 2C [Source:MGI Symbol;Acc:MGI:1913754]	Exon (ENSMUST00000182149/ENSMUSG00000040225, exon 12 of 35)	-2.25	0.000218776	-0.338	down	0.970521	-0.0431694	0.93856	1	down	no	15.3723	14.0321	13.2124	14.4684	13.2796	16.1633
chr1	164149008	164149346	339	ENSMUSG00000090081	ENSMUST00000161943	antisense	-2980	NA	NA	NA	NA	NA	NA	0.751	2.13	0.153462	-1.58	up	1	0	1	1	no	no	NA	NA	NA	NA	NA	NA
chr1	164292197	164295765	3569	ENSMUSG00000026577	ENSMUST00000124007	processed_transcript	15075	Blzf1	GO:0000139(Golgi membrane);GO:0005515(protein binding);GO:0005634(nucleus);GO:0005654(nucleoplasm);GO:0005794(Golgi apparatus);GO:0007030(Golgi organization);GO:0015031(protein transport);GO:0016020(membrane);GO:0016192(vesicle-mediated transport);GO:0019899(enzyme binding);GO:0031625(ubiquitin protein ligase binding);GO:0043001(Golgi to plasma membrane protein transport);GO:0043001(Golgi to plas…	NA	NA	NA	basic leucine zipper nuclear factor 1 [Source:MGI Symbol;Acc:MGI:1201607]	3' UTR	-3.38	8.31764e-06	0.803	up	1.02673	0.0380612	0.88945	1	up	no	2.27569	1.94096	1.61709	2.09294	1.88299	1.70592
chr1	166101146	166101386	241	ENSMUSG00000026564	ENSMUST00000085992	protein_coding	26750	Dusp27	GO:0005575(cellular_component);GO:0005737(cytoplasm);GO:0006470(protein dephosphorylation);GO:0008138(protein tyrosine/serine/threonine phosphatase activity);GO:0016311(dephosphorylation);GO:0016791(phosphatase activity);GO:0030017(sarcomere);GO:0030017(sarcomere)	NA	K14165	3.1.3.48;EC:3.1.3.16	dual specificity phosphatase 27 (putative) [Source:MGI Symbol;Acc:MGI:2685055]	Exon (ENSMUST00000192369/ENSMUSG00000026564, exon 6 of 6)	-0.671	0.047863	1.18	up	0.769593	-0.377833	0.540836	1	down	no	1.03066	0.838334	0.454606	0.501608	0.861872	1.65578
chr1	170141967	170142566	600	ENSMUSG00000026670	ENSMUST00000161492	retained_intron	1746	Uap1	GO:0003977(UDP-N-acetylglucosamine diphosphorylase activity);GO:0005654(nucleoplasm);GO:0005829(cytosol);GO:0005886(plasma membrane);GO:0006047(UDP-N-acetylglucosamine metabolic process);GO:0016740(transferase activity);GO:0030246(carbohydrate binding);GO:0042802(identical protein binding);GO:0070569(uridylyltransferase activity);GO:0070569(uridylyltransferase activity)	00520(Amino sugar and nucleotide sugar metabolism);00520(Amino sugar and nucleotide sugar metabolism)	K00972	2.7.7.83;EC:2.7.7.23	UDP-N-acetylglucosamine pyrophosphorylase 1 [Source:MGI Symbol;Acc:MGI:1334459]	3' UTR	-1.93	0.000588844	0.289	up	0.938462	-0.0916298	0.770635	1	down	no	12.7136	11.0924	10.5359	11.6584	13.2119	11.7236
chr1	170166669	170169412	2744	ENSMUSG00000026670	ENSMUST00000160848	processed_transcript	-7461	Uap1	GO:0003977(UDP-N-acetylglucosamine diphosphorylase activity);GO:0005654(nucleoplasm);GO:0005829(cytosol);GO:0005886(plasma membrane);GO:0006047(UDP-N-acetylglucosamine metabolic process);GO:0016740(transferase activity);GO:0030246(carbohydrate binding);GO:0042802(identical protein binding);GO:0070569(uridylyltransferase activity);GO:0070569(uridylyltransferase activity)	00520(Amino sugar and nucleotide sugar metabolism);00520(Amino sugar and nucleotide sugar metabolism)	K00972	2.7.7.83;EC:2.7.7.23	UDP-N-acetylglucosamine pyrophosphorylase 1 [Source:MGI Symbol;Acc:MGI:1334459]	5' UTR	-7.29	2.63027e-10	-0.714	down	0.938462	-0.0916298	0.770635	1	down	no	12.7136	11.0924	10.5359	11.6584	13.2119	11.7236
chr1	171286611	171286822	212	ENSMUSG00000053483	ENSMUST00000174720	protein_coding	0	Usp21	GO:0004843(thiol-dependent ubiquitin-specific protease activity);GO:0005654(nucleoplasm);GO:0005829(cytosol);GO:0005886(plasma membrane);GO:0006508(proteolysis);GO:0006511(ubiquitin-dependent protein catabolic process);GO:0008233(peptidase activity);GO:0008234(cysteine-type peptidase activity);GO:0016579(protein deubiquitination);GO:0016787(hydrolase activity);GO:0019784(NEDD8-specific protease a…	04217(Necroptosis);04217(Necroptosis)	K21634	EC:3.4.19.12	ubiquitin specific peptidase 21 [Source:MGI Symbol;Acc:MGI:1353665]	Exon (ENSMUST00000065941/ENSMUSG00000053483, exon 2 of 13)	-1.35	0.00380189	0.623	up	0.94065	-0.0882694	0.818751	1	down	no	5.27494	4.60625	4.31158	5.07855	4.61771	5.39199
chr1	171288562	171289302	741	ENSMUSG00000053483	ENSMUST00000065941	protein_coding	-1311	Usp21	GO:0004843(thiol-dependent ubiquitin-specific protease activity);GO:0005654(nucleoplasm);GO:0005829(cytosol);GO:0005886(plasma membrane);GO:0006508(proteolysis);GO:0006511(ubiquitin-dependent protein catabolic process);GO:0008233(peptidase activity);GO:0008234(cysteine-type peptidase activity);GO:0016579(protein deubiquitination);GO:0016787(hydrolase activity);GO:0019784(NEDD8-specific protease a…	04217(Necroptosis);04217(Necroptosis)	K21634	EC:3.4.19.12	ubiquitin specific peptidase 21 [Source:MGI Symbol;Acc:MGI:1353665]	3' UTR	-4.41	4.57088e-07	-0.409	down	0.94065	-0.0882694	0.818751	1	down	no	5.27494	4.60625	4.31158	5.07855	4.61771	5.39199
chr1	172066311	172067354	1044	ENSMUSG00000003458	ENSMUST00000135928	retained_intron	1753	Ncstn	GO:0002262(myeloid cell homeostasis);GO:0004175(endopeptidase activity);GO:0005515(protein binding);GO:0005737(cytoplasm);GO:0005739(mitochondrion);GO:0005764(lysosome);GO:0005765(lysosomal membrane);GO:0005769(early endosome);GO:0005783(endoplasmic reticulum);GO:0005794(Golgi apparatus);GO:0005886(plasma membrane);GO:0005887(integral component of plasma membrane);GO:0006509(membrane protein ecto…	04330(Notch signaling pathway);05010(Alzheimer disease);05010(Alzheimer disease)	K06171	NA	nicastrin [Source:MGI Symbol;Acc:MGI:1891700]	3' UTR	-1.22	0.0060256	0.2	up	1.03882	0.0549513	0.756806	1	up	no	16.3356	17.1389	16.2219	14.4233	15.9692	17.4465
chr1	173782674	173794074	11401	ENSMUSG00000090222	ENSMUST00000155076	unprocessed_pseudogene	15596	Ifi203-ps	NA	NA	NA	NA	interferon activated gene 203, pseudogene [Source:MGI Symbol;Acc:MGI:3840117]	Exon (ENSMUST00000155076/ENSMUSG00000090222, exon 4 of 8)	-1.63	0.00151356	0.527	up	1.21659	0.282839	0.515075	1	up	no	2.68298	2.17772	2.57135	2.04377	2.4803	1.58488
chr1	173795427	173798270	2844	ENSMUSG00000090222	ENSMUST00000155076	unprocessed_pseudogene	0	Ifi203-ps	NA	NA	NA	NA	interferon activated gene 203, pseudogene [Source:MGI Symbol;Acc:MGI:3840117]	Exon (ENSMUST00000155076/ENSMUSG00000090222, exon 1 of 8)	-0.702	0.0416869	-1.04	down	1.21659	0.282839	0.515075	1	up	no	2.68298	2.17772	2.57135	2.04377	2.4803	1.58488
chr1	173896582	173901697	5116	ENSMUSG00000026536	ENSMUST00000009340	protein_coding	16464	Ifi211	GO:0000122(negative regulation of transcription by RNA polymerase II);GO:0000978(RNA polymerase II cis-regulatory region sequence-specific DNA binding);GO:0001227(DNA-binding transcription repressor activity, RNA polymerase II-specific);GO:0002218(activation of innate immune response);GO:0003690(double-stranded DNA binding);GO:0005634(nucleus);GO:0005654(nucleoplasm);GO:0005730(nucleolus);GO:0005…	NA	NA	NA	interferon activated gene 211 [Source:MGI Symbol;Acc:MGI:3041120]	3' UTR	-13	1.99526e-16	1.56	up	1.02221	0.0316861	0.904702	1	up	no	5.79233	3.63424	2.91852	3.40776	3.03748	5.63166
chr1	175665369	175665609	241	ENSMUSG00000078185	ENSMUST00000211207	protein_coding	22984	Chml	GO:0004930(G protein-coupled receptor activity);GO:0005092(GDP-dissociation inhibitor activity);GO:0005096(GTPase activator activity);GO:0005654(nucleoplasm);GO:0005737(cytoplasm);GO:0005829(cytosol);GO:0005968(Rab-protein geranylgeranyltransferase complex);GO:0006886(intracellular protein transport);GO:0007186(G protein-coupled receptor signaling pathway);GO:0007264(small GTPase mediated signal …	NA	NA	NA	choroideremia-like [Source:MGI Symbol;Acc:MGI:101913]	Exon (ENSMUST00000027809/ENSMUSG00000026525, exon 2 of 4)	-1.24	0.00562341	-1.23	down	1.11375	0.155428	0.58939	1	up	no	2.51585	2.27432	2.17198	2.12218	2.01053	2.11836
chr1	179545968	179546267	300	ENSMUSG00000026492	ENSMUST00000027769	protein_coding	0	Tfb2m	GO:0000154(rRNA modification);GO:0000179(rRNA (adenine-N6,N6-)-dimethyltransferase activity);GO:0003712(transcription coregulator activity);GO:0003723(RNA binding);GO:0005739(mitochondrion);GO:0005759(mitochondrial matrix);GO:0006355(regulation of transcription, DNA-templated);GO:0006364(rRNA processing);GO:0006390(mitochondrial transcription);GO:0006391(transcription initiation from mitochondria…	NA	K17653	EC:2.1.1.-	transcription factor B2, mitochondrial [Source:MGI Symbol;Acc:MGI:107937]	5' UTR	-1.05	0.0107152	-0.506	down	0.989972	-0.0145398	0.980707	1	down	no	6.37138	6.90127	6.94973	6.95053	7.19991	6.27678
chr1	180227033	180227153	121	ENSMUSG00000010609	ENSMUST00000193897	retained_intron	2535	Psen2	GO:0000139(Golgi membrane);GO:0000776(kinetochore);GO:0001666(response to hypoxia);GO:0004190(aspartic-type endopeptidase activity);GO:0005637(nuclear inner membrane);GO:0005769(early endosome);GO:0005783(endoplasmic reticulum);GO:0005789(endoplasmic reticulum membrane);GO:0005794(Golgi apparatus);GO:0005813(centrosome);GO:0005886(plasma membrane);GO:0005887(integral component of plasma membrane)…	04330(Notch signaling pathway);04722(Neurotrophin signaling pathway);05010(Alzheimer disease);05010(Alzheimer disease)	K04522	EC:3.4.23.-	presenilin 2 [Source:MGI Symbol;Acc:MGI:109284]	3' UTR	-1.23	0.0057544	-1.02	down	0.935005	-0.0969542	0.801249	1	down	no	6.4688	6.1648	5.37414	5.70127	6.06126	7.49699
chr1	181173736	181173887	152	ENSMUSG00000038733	ENSMUST00000159290	protein_coding	10003	Wdr26	GO:0000151(ubiquitin ligase complex);GO:0003674(molecular_function);GO:0005515(protein binding);GO:0005634(nucleus);GO:0005654(nucleoplasm);GO:0005737(cytoplasm);GO:0005739(mitochondrion);GO:0005829(cytosol);GO:0008150(biological_process);GO:0008150(biological_process)	NA	K22382	NA	WD repeat domain 26 [Source:MGI Symbol;Acc:MGI:1923825]	3' UTR	-0.99	0.0134896	-0.546	down	1.0172	0.0246035	0.846582	1	up	no	21.0004	20.822	20.3039	19.1473	20.4048	21.5238
chr1	182276843	182278625	1783	ENSMUSG00000038633	ENSMUST00000133052	protein_coding	5381	Degs1	GO:0005739(mitochondrion);GO:0005783(endoplasmic reticulum);GO:0005789(endoplasmic reticulum membrane);GO:0006629(lipid metabolic process);GO:0006631(fatty acid metabolic process);GO:0006633(fatty acid biosynthetic process);GO:0016020(membrane);GO:0016021(integral component of membrane);GO:0016491(oxidoreductase activity);GO:0030148(sphingolipid biosynthetic process);GO:0031966(mitochondrial memb…	00600(Sphingolipid metabolism);04071(Sphingolipid signaling pathway);04071(Sphingolipid signaling pathway)	K04712	1.14.18.5;EC:1.14.19.17	delta(4)-desaturase, sphingolipid 1 [Source:MGI Symbol;Acc:MGI:1097711]	Exon (ENSMUST00000035295/ENSMUSG00000038633, exon 3 of 3)	-1.21	0.00630957	0.785	up	1.13081	0.177358	0.454326	1	up	no	26.0005	27.8138	23.9583	23.5014	25.1738	20.1008
chr1	183087519	183088385	867	ENSMUSG00000030768	ENSMUST00000171366	protein_coding	59942	Disp1	GO:0007225(patched ligand maturation);GO:0007275(multicellular organism development);GO:0007368(determination of left/right symmetry);GO:0009880(embryonic pattern specification);GO:0009953(dorsal/ventral pattern formation);GO:0015833(peptide transport);GO:0016020(membrane);GO:0016021(integral component of membrane);GO:0060539(diaphragm development);GO:1904680(peptide transmembrane transporter act…	NA	NA	NA	dispatched RND transporter family member 1 [Source:MGI Symbol;Acc:MGI:1916147]	Exon (ENSMUST00000171366/ENSMUSG00000030768, exon 8 of 8)	-0.896	0.0190546	-0.331	down	1.15284	0.205194	0.49037	1	up	no	4.02689	3.79393	3.56336	3.79531	3.43268	2.6469
chr1	183334881	183338621	3741	ENSMUSG00000056050	ENSMUST00000109158	protein_coding	10415	Mia3	GO:0005515(protein binding);GO:0016020(membrane);GO:0016021(integral component of membrane);GO:0016021(integral component of membrane)	NA	NA	NA	melanoma inhibitory activity 3 [Source:MGI Symbol;Acc:MGI:2443183]	Exon (ENSMUST00000109158/ENSMUSG00000056050, exon 3 of 24)	-2.64	6.91831e-05	-0.455	down	1.02033	0.0290348	0.850537	1	up	no	10.3575	9.54383	9.39134	9.04466	10.2292	9.43511
chr1	185286819	185287179	361	ENSMUSG00000026618	ENSMUST00000131770	processed_transcript	1463	Iars2	GO:0000049(tRNA binding);GO:0000166(nucleotide binding);GO:0002161(aminoacyl-tRNA editing activity);GO:0004812(aminoacyl-tRNA ligase activity);GO:0004822(isoleucine-tRNA ligase activity);GO:0005524(ATP binding);GO:0005739(mitochondrion);GO:0005759(mitochondrial matrix);GO:0005829(cytosol);GO:0006412(translation);GO:0006418(tRNA aminoacylation for protein translation);GO:0006428(isoleucyl-tRNA ami…	00970(Aminoacyl-tRNA biosynthesis);00970(Aminoacyl-tRNA biosynthesis)	K01870	EC:6.1.1.5	isoleucine-tRNA synthetase 2, mitochondrial [Source:MGI Symbol;Acc:MGI:1919586]	3' UTR	-1.3	0.00457088	-0.28	down	1.06705	0.0936294	0.642625	1	up	no	7.85412	8.35662	9.59251	9.38985	7.17802	7.61396
chr1	189642792	189648842	6051	ENSMUSG00000026605	ENSMUST00000165798	protein_coding	6064	Cenpf	GO:0000278(mitotic cell cycle);GO:0000775(chromosome, centromeric region);GO:0000922(spindle pole);GO:0000940(condensed chromosome outer kinetochore);GO:0001822(kidney development);GO:0005634(nucleus);GO:0005635(nuclear envelope);GO:0005654(nucleoplasm);GO:0005737(cytoplasm);GO:0005813(centrosome);GO:0005819(spindle);GO:0005930(axoneme);GO:0007059(chromosome segregation);GO:0008017(microtubule bi…	NA	K11499	NA	centromere protein F [Source:MGI Symbol;Acc:MGI:1313302]	Exon (ENSMUST00000171929/ENSMUSG00000026605, exon 16 of 18)	-1.03	0.0114815	-0.965	down	1.09799	0.134865	0.771014	1	up	no	0.384035	0.227277	0.187625	0.17848	0.131506	0.41765
chr1	189880640	189880850	211	ENSMUSG00000026603	ENSMUST00000132289	retained_intron	1732	Smyd2	GO:0000122(negative regulation of transcription by RNA polymerase II);GO:0000993(RNA polymerase II complex binding);GO:0002039(p53 binding);GO:0005515(protein binding);GO:0005634(nucleus);GO:0005737(cytoplasm);GO:0005829(cytosol);GO:0006325(chromatin organization);GO:0007507(heart development);GO:0008168(methyltransferase activity);GO:0008285(negative regulation of cell population proliferation);…	NA	K11426	NA	SET and MYND domain containing 2 [Source:MGI Symbol;Acc:MGI:1915889]	3' UTR	-0.801	0.0275423	-0.609	down	0.92323	-0.115238	0.821876	1	down	no	4.00895	3.62686	3.1161	2.64839	3.82554	5.17204
chr1	190798911	190799121	211	ENSMUSG00000089872	ENSMUST00000160891	retained_intron	11552	Rps6kc1	GO:0000166(nucleotide binding);GO:0004672(protein kinase activity);GO:0004674(protein serine/threonine kinase activity);GO:0005524(ATP binding);GO:0005737(cytoplasm);GO:0005768(endosome);GO:0005769(early endosome);GO:0006468(protein phosphorylation);GO:0008289(lipid binding);GO:0016020(membrane);GO:0016301(kinase activity);GO:0016310(phosphorylation);GO:0016740(transferase activity);GO:0035091(ph…	NA	K20839	NA	ribosomal protein S6 kinase polypeptide 1 [Source:MGI Symbol;Acc:MGI:2443419]	3' UTR	-0.938	0.0162181	1.71	up	0.93886	-0.0910187	0.818298	1	down	no	2.30302	2.27033	2.49495	2.52688	2.62597	2.37576
chr1	191025110	191026068	959	ENSMUSG00000066595	ENSMUST00000192666	nonsense_mediated_decay	0	Flvcr1	GO:0001568(blood vessel development);GO:0001701(in utero embryonic development);GO:0005739(mitochondrion);GO:0005886(plasma membrane);GO:0006839(mitochondrial transport);GO:0015232(heme transporter activity);GO:0015886(heme transport);GO:0016020(membrane);GO:0016021(integral component of membrane);GO:0020037(heme binding);GO:0022857(transmembrane transporter activity);GO:0030218(erythrocyte diffe…	NA	K08220	NA	feline leukemia virus subgroup C cellular receptor 1 [Source:MGI Symbol;Acc:MGI:2444881]	3' UTR	-2.59	8.12831e-05	-0.582	down	0.973769	-0.0383481	0.937219	1	down	no	6.19711	6.42067	5.82129	5.34216	7.87612	5.71748
chr1	193272769	193273101	333	ENSMUSG00000009633	ENSMUST00000009777	protein_coding	448	G0s2	GO:0005739(mitochondrion);GO:0006915(apoptotic process);GO:0016020(membrane);GO:0016021(integral component of membrane);GO:0097191(extrinsic apoptotic signaling pathway);GO:0120162(positive regulation of cold-induced thermogenesis);GO:2001238(positive regulation of extrinsic apoptotic signaling pathway)	NA	NA	NA	G0/G1 switch gene 2 [Source:MGI Symbol;Acc:MGI:1316737]	5' UTR	-1.49	0.00234423	1.03	up	1.26326	0.337156	0.25838	1	up	no	28.654	30.5723	47.9894	23.114	31.1801	30.5779
chr1	195017919	195018062	144	ENSMUSG00000104077	ENSMUST00000194642	lincRNA	323	Gm37027	NA	NA	NA	NA	predicted gene, 37027 [Source:MGI Symbol;Acc:MGI:5610255]	Exon (ENSMUST00000194642/ENSMUSG00000104077, exon 2 of 2)	-1.83	0.000794328	-1.5	down	inf	inf	1	1	up	no	0.370426	0	0	0	0	0
chr1	195114818	195117756	2939	ENSMUSG00000016481	ENSMUST00000194062	protein_coding	0	Cr1l	GO:0001701(in utero embryonic development);GO:0002376(immune system process);GO:0006956(complement activation);GO:0006958(complement activation, classical pathway);GO:0007275(multicellular organism development);GO:0007565(female pregnancy);GO:0009897(external side of plasma membrane);GO:0009986(cell surface);GO:0016020(membrane);GO:0016021(integral component of membrane);GO:0016323(basolateral pl…	NA	K04005	NA	complement component (3b/4b) receptor 1-like [Source:MGI Symbol;Acc:MGI:88513]	Exon (ENSMUST00000193094/ENSMUSG00000016481, exon 5 of 10)	-1.54	0.00199526	0.277	up	0.931225	-0.102798	0.764271	1	down	no	7.06313	6.48625	6.55909	7.38929	6.3121	7.89217
chr2	3325274	3326333	1060	ENSMUSG00000026644	ENSMUST00000115089	protein_coding	-9835	Acbd7	GO:0000062(fatty-acyl-CoA binding);GO:0003674(molecular_function);GO:0005575(cellular_component);GO:0008150(biological_process);GO:0008289(lipid binding)	NA	NA	NA	acyl-Coenzyme A binding domain containing 7 [Source:MGI Symbol;Acc:MGI:1925495]	3' UTR	-0.929	0.0165959	-0.369	down	inf	inf	1	1	up	no	0	0.189516	0	0	0	0
chr2	3463320	3463711	392	ENSMUSG00000085043	ENSMUST00000149932	antisense	-4902	Gm13184	NA	NA	NA	NA	predicted gene 13184 [Source:MGI Symbol;Acc:MGI:3649660]	3' UTR	-1.34	0.00389045	1.08	up	0.716266	-0.481432	1	1	down	no	0.262184	0	0.349556	0.091504	0.241126	0.521438
chr2	4800374	4800495	122	ENSMUSG00000048186	ENSMUST00000138322	processed_transcript	47657	Bend7	GO:0003674(molecular_function);GO:0008150(biological_process);GO:0008150(biological_process)	NA	NA	NA	BEN domain containing 7 [Source:MGI Symbol;Acc:MGI:2443100]	3' UTR	-0.795	0.0281838	-1.44	down	0.627867	-0.671469	0.261938	1	down	no	0.337658	0.817306	0.409673	1.01543	0.942905	0.533657
chr2	4906667	4907116	450	ENSMUSG00000026664	ENSMUST00000027975	protein_coding	-11903	Phyh	GO:0001561(fatty acid alpha-oxidation);GO:0003824(catalytic activity);GO:0005515(protein binding);GO:0005739(mitochondrion);GO:0005777(peroxisome);GO:0005782(peroxisomal matrix);GO:0006103(2-oxoglutarate metabolic process);GO:0006631(fatty acid metabolic process);GO:0006720(isoprenoid metabolic process);GO:0008198(ferrous iron binding);GO:0016491(oxidoreductase activity);GO:0019606(2-oxobutyrate …	04146(Peroxisome);04146(Peroxisome)	K00477	EC:1.14.11.18	phytanoyl-CoA hydroxylase [Source:MGI Symbol;Acc:MGI:891978]	3' UTR	-1.77	0.000954993	-0.44	down	1.13574	0.183632	0.448279	1	up	no	29.8538	37.3378	45.5473	36.7121	33.3569	29.1956
chr2	4908133	4908642	510	ENSMUSG00000026664	ENSMUST00000027975	protein_coding	-10377	Phyh	GO:0001561(fatty acid alpha-oxidation);GO:0003824(catalytic activity);GO:0005515(protein binding);GO:0005739(mitochondrion);GO:0005777(peroxisome);GO:0005782(peroxisomal matrix);GO:0006103(2-oxoglutarate metabolic process);GO:0006631(fatty acid metabolic process);GO:0006720(isoprenoid metabolic process);GO:0008198(ferrous iron binding);GO:0016491(oxidoreductase activity);GO:0019606(2-oxobutyrate …	04146(Peroxisome);04146(Peroxisome)	K00477	EC:1.14.11.18	phytanoyl-CoA hydroxylase [Source:MGI Symbol;Acc:MGI:891978]	3' UTR	-2.08	0.000380189	-0.692	down	1.13574	0.183632	0.448279	1	up	no	29.8538	37.3378	45.5473	36.7121	33.3569	29.1956
chr2	6029465	6040188	10724	ENSMUSG00000043241	ENSMUST00000128200	protein_coding	6126	Upf2	GO:0000184(nuclear-transcribed mRNA catabolic process, nonsense-mediated decay);GO:0001889(liver development);GO:0003723(RNA binding);GO:0005515(protein binding);GO:0005634(nucleus);GO:0005737(cytoplasm);GO:0005829(cytosol);GO:0005844(polysome);GO:0006986(response to unfolded protein);GO:0031100(animal organ regeneration);GO:0035145(exon-exon junction complex);GO:0036464(cytoplasmic ribonucleopro…	03013(RNA transport);03015(mRNA surveillance pathway);03015(mRNA surveillance pathway)	K14327	NA	UPF2 regulator of nonsense transcripts homolog (yeast) [Source:MGI Symbol;Acc:MGI:2449307]	Exon (ENSMUST00000060092/ENSMUSG00000043241, exon 15 of 22)	-1.2	0.00645654	-0.757	down	0.935321	-0.0964661	0.797366	1	down	no	5.13677	4.8747	4.81505	4.87517	5.19293	5.78367
chr2	14985598	14986048	451	ENSMUSG00000057914	ENSMUST00000144423	retained_intron	3485	Cacnb2	GO:0005244(voltage-gated ion channel activity);GO:0005245(voltage-gated calcium channel activity);GO:0005246(calcium channel regulator activity);GO:0005262(calcium channel activity);GO:0005515(protein binding);GO:0005886(plasma membrane);GO:0005891(voltage-gated calcium channel complex);GO:0006811(ion transport);GO:0006816(calcium ion transport);GO:0007268(chemical synaptic transmission);GO:00075…	04010(MAPK signaling pathway);04260(Cardiac muscle contraction);04261(Adrenergic signaling in cardiomyocytes);04921(Oxytocin signaling pathway);05410(Hypertrophic cardiomyopathy (HCM));05412(Arrhythmogenic right ventricular cardiomyopathy (ARVC));05414(Dilated cardiomyopathy (DCM));05414(Dilated cardiomyopathy (DCM))	K04863	NA	calcium channel, voltage-dependent, beta 2 subunit [Source:MGI Symbol;Acc:MGI:894644]	Exon (ENSMUST00000114723/ENSMUSG00000057914, exon 14 of 14)	-1.33	0.0040738	-0.693	down	1.11705	0.15969	0.599913	1	up	no	2.41989	2.86629	1.58034	2.36017	2.2297	1.55716
chr2	15075081	15076523	1443	ENSMUSG00000017418	ENSMUST00000193883	protein_coding	82	Arl5b	GO:0000166(nucleotide binding);GO:0005525(GTP binding);GO:0005737(cytoplasm);GO:0005802(trans-Golgi network);GO:0006886(intracellular protein transport);GO:0016192(vesicle-mediated transport);GO:1903292(protein localization to Golgi membrane);GO:1903292(protein localization to Golgi membrane)	NA	K07950	NA	ADP-ribosylation factor-like 5B [Source:MGI Symbol;Acc:MGI:1923119]	3' UTR	-0.868	0.0213796	0.341	up	0.840578	-0.250547	0.352666	1	down	no	4.77124	4.55135	3.99506	5.5589	5.41848	4.86606
chr2	23156488	23156639	152	ENSMUSG00000026775	ENSMUST00000125004	processed_transcript	0	Yme1l1	GO:0000166(nucleotide binding);GO:0004176(ATP-dependent peptidase activity);GO:0004222(metalloendopeptidase activity);GO:0005524(ATP binding);GO:0005739(mitochondrion);GO:0005743(mitochondrial inner membrane);GO:0006508(proteolysis);GO:0006515(protein quality control for misfolded or incompletely synthesized proteins);GO:0007005(mitochondrion organization);GO:0008233(peptidase activity);GO:000823…	NA	K08955	EC:3.4.24.-	YME1-like 1 (S. cerevisiae) [Source:MGI Symbol;Acc:MGI:1351651]	5' UTR	-0.768	0.0316228	-0.63	down	1.0074	0.0106391	0.898268	1	up	no	10.4406	10.4685	8.95405	11.0907	8.9619	9.59102
chr2	23192441	23194530	2090	ENSMUSG00000026775	ENSMUST00000134342	processed_transcript	0	Yme1l1	GO:0000166(nucleotide binding);GO:0004176(ATP-dependent peptidase activity);GO:0004222(metalloendopeptidase activity);GO:0005524(ATP binding);GO:0005739(mitochondrion);GO:0005743(mitochondrial inner membrane);GO:0006508(proteolysis);GO:0006515(protein quality control for misfolded or incompletely synthesized proteins);GO:0007005(mitochondrion organization);GO:0008233(peptidase activity);GO:000823…	NA	K08955	EC:3.4.24.-	YME1-like 1 (S. cerevisiae) [Source:MGI Symbol;Acc:MGI:1351651]	Exon (ENSMUST00000028117/ENSMUSG00000026775, exon 14 of 19)	-1.03	0.0114815	-0.342	down	1.0074	0.0106391	0.898268	1	up	no	10.4406	10.4685	8.95405	11.0907	8.9619	9.59102
chr2	24958956	24959497	542	ENSMUSG00000026975	ENSMUST00000028351	protein_coding	-2903	Dph7	GO:0003674(molecular_function);GO:0005515(protein binding);GO:0005575(cellular_component);GO:0016787(hydrolase activity);GO:0017183(peptidyl-diphthamide biosynthetic process from peptidyl-histidine);GO:0061685(diphthine methylesterase activity);GO:0061685(diphthine methylesterase activity)	NA	NA	NA	diphthamine biosynethesis 7 [Source:MGI Symbol;Acc:MGI:1914478]	3' UTR	-2.21	0.000251189	-1.09	down	0.926789	-0.109688	0.834473	1	down	no	3.21336	3.22733	3.33091	3.18395	3.56227	3.79729
chr2	25263365	25268842	5478	ENSMUSG00000048707	ENSMUST00000137361	processed_transcript	0	Tprn	GO:0003674(molecular_function);GO:0005515(protein binding);GO:0007605(sensory perception of sound);GO:0019902(phosphatase binding);GO:0032420(stereocilium);GO:0042995(cell projection);GO:0060088(auditory receptor cell stereocilium organization);GO:0120044(stereocilium base);GO:0120044(stereocilium base)	NA	NA	NA	taperin [Source:MGI Symbol;Acc:MGI:2139535]	Exon (ENSMUST00000114336/ENSMUSG00000048707, exon 1 of 4)	-1.03	0.011749	0.416	up	0.818292	-0.289312	0.559538	1	down	no	1.56241	1.11533	1.54033	1.75604	1.87949	1.51919
chr2	25505320	25505471	152	ENSMUSG00000015095	ENSMUST00000148845	processed_transcript	1413	Fbxw5	GO:0005515(protein binding);GO:0005737(cytoplasm);GO:0007088(regulation of mitotic nuclear division);GO:0010824(regulation of centrosome duplication);GO:0016567(protein ubiquitination);GO:0019005(SCF ubiquitin ligase complex);GO:0019901(protein kinase binding);GO:0031146(SCF-dependent proteasomal ubiquitin-dependent protein catabolic process);GO:0043161(proteasome-mediated ubiquitin-dependent pro…	NA	K10263	NA	F-box and WD-40 domain protein 5 [Source:MGI Symbol;Acc:MGI:1354731]	3' UTR	-3.18	1.44544e-05	1.18	up	0.989892	-0.0146574	0.97149	1	down	no	14.0638	14.2877	16.084	13.7469	15.8953	15.2471
chr2	25890032	25890212	181	ENSMUSG00000058740	ENSMUST00000138568	retained_intron	-4131	Kcnt1	GO:0005228(intracellular sodium activated potassium channel activity);GO:0005267(potassium channel activity);GO:0005886(plasma membrane);GO:0006811(ion transport);GO:0006813(potassium ion transport);GO:0015271(outward rectifier potassium channel activity);GO:0016020(membrane);GO:0016021(integral component of membrane);GO:0071805(potassium ion transmembrane transport);GO:0071805(potassium ion tran…	NA	K04946	NA	potassium channel, subfamily T, member 1 [Source:MGI Symbol;Acc:MGI:1924627]	Exon (ENSMUST00000131529/ENSMUSG00000058740, exon 3 of 30)	-0.958	0.0151356	-2.26	down	0.552152	-0.856863	0.0441321	1	down	no	0.57249	0.716182	0.525255	1.33328	1.02898	0.922936
chr2	26457965	26458888	924	ENSMUSG00000085543	ENSMUST00000156099	processed_transcript	821	Gm13568	NA	NA	NA	NA	predicted gene 13568 [Source:MGI Symbol;Acc:MGI:3702049]	Exon (ENSMUST00000133463/ENSMUSG00000086714, exon 3 of 3)	-4.18	8.51138e-07	0.434	up	0.102915	-3.28048	1	1	down	no	0	0.001024	0	3e-06	0	0.009947
chr2	29086876	29087057	182	ENSMUSG00000086519	ENSMUST00000141935	lincRNA	-1609	NA	NA	NA	NA	NA	NA	-1.79	1.88	0.00446684	-3.78	down	1	0	1	1	no	no	NA	NA	NA	NA	NA	NA
chr2	29158227	29158952	726	ENSMUSG00000043535	ENSMUST00000135992	processed_transcript	1011	Setx	GO:0000165(MAPK cascade);GO:0000166(nucleotide binding);GO:0000228(nuclear chromosome);GO:0000781(chromosome, telomeric region);GO:0001147(transcription termination site sequence-specific DNA binding);GO:0003723(RNA binding);GO:0004386(helicase activity);GO:0005515(protein binding);GO:0005524(ATP binding);GO:0005634(nucleus);GO:0005654(nucleoplasm);GO:0005694(chromosome);GO:0005730(nucleolus);GO:…	NA	K10706	EC:3.6.4.-	senataxin [Source:MGI Symbol;Acc:MGI:2443480]	Exon (ENSMUST00000061578/ENSMUSG00000043535, exon 14 of 26)	-2	0.00047863	-0.906	down	0.818546	-0.288865	0.343729	1	down	no	8.369	7.2169	7.1828	7.73303	7.5369	12.5461
chr2	30149981	30150221	241	ENSMUSG00000039678	ENSMUST00000132324	retained_intron	7702	Tbc1d13	GO:0005096(GTPase activator activity);GO:0005515(protein binding);GO:0005737(cytoplasm);GO:0005829(cytosol);GO:0006886(intracellular protein transport);GO:0016020(membrane);GO:0017137(Rab GTPase binding);GO:0090630(activation of GTPase activity);GO:0090630(activation of GTPase activity)	NA	NA	NA	TBC1 domain family, member 13 [Source:MGI Symbol;Acc:MGI:2385326]	3' UTR	-2.97	2.69153e-05	-0.673	down	0.99749	-0.00362611	0.937535	1	down	no	10.6951	11.5114	11.7069	10.7456	11.7527	11.5005
chr2	30822377	30823033	657	ENSMUSG00000026857	ENSMUST00000143970	protein_coding	2702	Ntmt1	GO:0005634(nucleus);GO:0005654(nucleoplasm);GO:0005737(cytoplasm);GO:0005829(cytosol);GO:0006480(N-terminal protein amino acid methylation);GO:0007051(spindle organization);GO:0007059(chromosome segregation);GO:0008168(methyltransferase activity);GO:0008276(protein methyltransferase activity);GO:0016571(histone methylation);GO:0016740(transferase activity);GO:0018011(N-terminal peptidyl-alanine m…	NA	NA	NA	N-terminal Xaa-Pro-Lys N-methyltransferase 1 [Source:MGI Symbol;Acc:MGI:1913867]	3' UTR	-1.6	0.00165959	-0.495	down	1.04228	0.0597367	0.842253	1	up	no	3.22801	2.44738	2.86861	2.68802	2.88847	2.62096
chr2	32051131	32052415	1285	ENSMUSG00000001855	ENSMUST00000124455	retained_intron	0	Nup214	GO:0000278(mitotic cell cycle);GO:0005049(nuclear export signal receptor activity);GO:0005515(protein binding);GO:0005634(nucleus);GO:0005635(nuclear envelope);GO:0005643(nuclear pore);GO:0006405(RNA export from nucleus);GO:0006406(mRNA export from nucleus);GO:0006606(protein import into nucleus);GO:0006611(protein export from nucleus);GO:0008139(nuclear localization sequence binding);GO:0015031(…	03013(RNA transport);03013(RNA transport)	K14317	NA	nucleoporin 214 [Source:MGI Symbol;Acc:MGI:1095411]	3' UTR	-0.786	0.0295121	0.357	up	0.95904	-0.0603374	0.899144	1	down	no	7.38626	6.51838	7.34746	6.87553	6.79874	8.48551
chr2	32052804	32053045	242	ENSMUSG00000001855	ENSMUST00000124455	retained_intron	1112	Nup214	GO:0000278(mitotic cell cycle);GO:0005049(nuclear export signal receptor activity);GO:0005515(protein binding);GO:0005634(nucleus);GO:0005635(nuclear envelope);GO:0005643(nuclear pore);GO:0006405(RNA export from nucleus);GO:0006406(mRNA export from nucleus);GO:0006606(protein import into nucleus);GO:0006611(protein export from nucleus);GO:0008139(nuclear localization sequence binding);GO:0015031(…	03013(RNA transport);03013(RNA transport)	K14317	NA	nucleoporin 214 [Source:MGI Symbol;Acc:MGI:1095411]	3' UTR	-0.814	0.0263027	-1.75	down	0.95904	-0.0603374	0.899144	1	down	no	7.38626	6.51838	7.34746	6.87553	6.79874	8.48551
chr2	32230613	32231063	451	ENSMUSG00000094251	ENSMUST00000083112	snoRNA	4960	Gm25632	NA	NA	NA	NA	predicted gene, 25632 [Source:MGI Symbol;Acc:MGI:5455409]	3' UTR	-6.98	5.7544e-10	0.371	up	0.466264	-1.10078	1	1	down	no	2.40681	1.3378	1.26359	3.35002	3.77861	3.61248
chr2	32363138	32363756	619	ENSMUSG00000039205	ENSMUST00000048964	protein_coding	0	Ciz1	GO:0003676(nucleic acid binding);GO:0005634(nucleus);GO:0005654(nucleoplasm);GO:0005886(plasma membrane);GO:0008270(zinc ion binding);GO:0030332(cyclin binding);GO:0032298(positive regulation of DNA-dependent DNA replication initiation);GO:0046872(metal ion binding);GO:0051457(maintenance of protein location in nucleus);GO:0051457(maintenance of protein location in nucleus)	NA	NA	NA	CDKN1A interacting zinc finger protein 1 [Source:MGI Symbol;Acc:MGI:1920234]	5' UTR	-0.722	0.0380189	0.556	up	1.05519	0.0774981	0.690409	1	up	no	4.89579	4.40672	4.60425	4.10966	3.83672	5.23304
chr2	32376349	32376740	392	ENSMUSG00000039205	ENSMUST00000125818	protein_coding	860	Ciz1	GO:0003676(nucleic acid binding);GO:0005634(nucleus);GO:0005654(nucleoplasm);GO:0005886(plasma membrane);GO:0008270(zinc ion binding);GO:0030332(cyclin binding);GO:0032298(positive regulation of DNA-dependent DNA replication initiation);GO:0046872(metal ion binding);GO:0051457(maintenance of protein location in nucleus);GO:0051457(maintenance of protein location in nucleus)	NA	NA	NA	CDKN1A interacting zinc finger protein 1 [Source:MGI Symbol;Acc:MGI:1920234]	Exon (ENSMUST00000113334/ENSMUSG00000039205, exon 14 of 17)	-1.31	0.00436516	-0.63	down	1.05519	0.0774981	0.690409	1	up	no	4.89579	4.40672	4.60425	4.10966	3.83672	5.23304
chr2	32619430	32619610	181	ENSMUSG00000026817	ENSMUST00000113278	protein_coding	-2148	Ak1	GO:0000166(nucleotide binding);GO:0001520(outer dense fiber);GO:0004017(adenylate kinase activity);GO:0004550(nucleoside diphosphate kinase activity);GO:0005524(ATP binding);GO:0005737(cytoplasm);GO:0005829(cytosol);GO:0005886(plasma membrane);GO:0006139(nucleobase-containing compound metabolic process);GO:0006163(purine nucleotide metabolic process);GO:0006165(nucleoside diphosphate phosphorylat…	00230(Purine metabolism);00730(Thiamine metabolism);00730(Thiamine metabolism)	K00939	EC:2.7.4.3	adenylate kinase 1 [Source:MGI Symbol;Acc:MGI:87977]	3' UTR	-1.21	0.00616595	-0.436	down	1.11752	0.160297	0.526079	1	up	no	29.4082	21.6325	16.9021	16.8236	17.7938	26.1806
chr2	33247327	33247507	181	ENSMUSG00000004105	ENSMUST00000193373	protein_coding	31210	Angptl2	GO:0001525(angiogenesis);GO:0005102(signaling receptor binding);GO:0005576(extracellular region);GO:0005615(extracellular space);GO:0062023(collagen-containing extracellular matrix);GO:0062023(collagen-containing extracellular matrix)	NA	NA	NA	angiopoietin-like 2 [Source:MGI Symbol;Acc:MGI:1347002]	3' UTR	-2.16	0.000288403	-0.475	down	1.18871	0.249391	0.310016	1	up	no	16.5426	18.2085	19.189	13.9292	17.7305	13.7175
chr2	35281832	35282010	179	ENSMUSG00000026879	ENSMUST00000028239	protein_coding	-370	Gsn	GO:0001726(ruffle);GO:0002102(podosome);GO:0003779(actin binding);GO:0005509(calcium ion binding);GO:0005515(protein binding);GO:0005546(phosphatidylinositol-4,5-bisphosphate binding);GO:0005576(extracellular region);GO:0005615(extracellular space);GO:0005634(nucleus);GO:0005737(cytoplasm);GO:0005829(cytosol);GO:0005856(cytoskeleton);GO:0005886(plasma membrane);GO:0005925(focal adhesion);GO:00069…	04666(Fc gamma R-mediated phagocytosis);04810(Regulation of actin cytoskeleton);05203(Viral carcinogenesis);05203(Viral carcinogenesis)	K05768	NA	gelsolin [Source:MGI Symbol;Acc:MGI:95851]	Exon (ENSMUST00000202212/ENSMUSG00000106961, exon 1 of 1)	-0.741	0.0354813	-2.82	down	0.828056	-0.272199	0.312252	1	down	no	271.591	269.966	275.011	341.354	369.9	274.872
chr2	38586136	38586467	332	ENSMUSG00000082931	ENSMUST00000121784	processed_pseudogene	-36334	Gm13586	NA	NA	NA	NA	predicted gene 13586 [Source:MGI Symbol;Acc:MGI:3649994]	3' UTR	-5.14	6.76083e-08	1.21	up	1.32005	0.400596	1	1	up	no	0.025189	0.105808	0.212519	0.215029	0	0.0452
chr2	45110706	45110944	239	ENSMUSG00000026872	ENSMUST00000201490	protein_coding	0	Zeb2	GO:0000122(negative regulation of transcription by RNA polymerase II);GO:0000790(nuclear chromatin);GO:0001227(DNA-binding transcription repressor activity, RNA polymerase II-specific);GO:0001228(DNA-binding transcription activator activity, RNA polymerase II-specific);GO:0001755(neural crest cell migration);GO:0001756(somitogenesis);GO:0001843(neural tube closure);GO:0003676(nucleic acid binding…	05206(MicroRNAs in cancer);05206(MicroRNAs in cancer)	K09299	NA	zinc finger E-box binding homeobox 2 [Source:MGI Symbol;Acc:MGI:1344407]	Exon (ENSMUST00000127150/ENSMUSG00000052248, exon 1 of 3)	-0.732	0.0363078	1.54	up	1.16683	0.222597	0.364732	1	up	no	14.5701	13.4436	15.1704	15.9825	11.3816	9.64567
chr2	58632769	58633099	331	ENSMUSG00000026839	ENSMUST00000230667	processed_transcript	0	Upp2	GO:0003824(catalytic activity);GO:0004850(uridine phosphorylase activity);GO:0005737(cytoplasm);GO:0006218(uridine catabolic process);GO:0009116(nucleoside metabolic process);GO:0009166(nucleotide catabolic process);GO:0016740(transferase activity);GO:0016757(transferase activity, transferring glycosyl groups);GO:0016763(transferase activity, transferring pentosyl groups);GO:0042802(identical pro…	00240(Pyrimidine metabolism);00983(Drug metabolism - other enzymes);00983(Drug metabolism - other enzymes)	K00757	EC:2.4.2.3	uridine phosphorylase 2 [Source:MGI Symbol;Acc:MGI:1923904]	Exon (ENSMUST00000135737/ENSMUSG00000026839, exon 2 of 2)	-0.828	0.0251189	-1.03	down	1.20217	0.26564	0.55114	1	up	no	0.850138	0.906405	0.842552	0.756456	0.92852	0.477028
chr2	61644325	61646293	1969	ENSMUSG00000064289	ENSMUST00000154693	processed_transcript	494	Tank	GO:0004843(thiol-dependent ubiquitin-specific protease activity);GO:0005515(protein binding);GO:0005737(cytoplasm);GO:0005829(cytosol);GO:0006508(proteolysis);GO:0006974(cellular response to DNA damage stimulus);GO:0007249(I-kappaB kinase/NF-kappaB signaling);GO:0031625(ubiquitin protein ligase binding);GO:0032991(protein-containing complex);GO:0035800(deubiquitinase activator activity);GO:004312…	04621(NOD-like receptor signaling pathway);04622(RIG-I-like receptor signaling pathway);04622(RIG-I-like receptor signaling pathway)	NA	NA	TRAF family member-associated Nf-kappa B activator [Source:MGI Symbol;Acc:MGI:107676]	Exon (ENSMUST00000112502/ENSMUSG00000064289, exon 6 of 8)	-3.92	1.77828e-06	0.804	up	1.13949	0.188393	0.476886	1	up	no	5.70463	4.20523	4.55383	4.40922	3.02693	5.25695
chr2	69792454	69796127	3674	ENSMUSG00000027088	ENSMUST00000180290	protein_coding	1482	Phospho2	GO:0005575(cellular_component);GO:0016311(dephosphorylation);GO:0016787(hydrolase activity);GO:0016791(phosphatase activity);GO:0033883(pyridoxal phosphatase activity);GO:0046872(metal ion binding);GO:0046872(metal ion binding)	00750(Vitamin B6 metabolism);00750(Vitamin B6 metabolism)	K13248	EC:3.1.3.74	phosphatase, orphan 2 [Source:MGI Symbol;Acc:MGI:1920623]	5' UTR	-0.919	0.017378	-0.271	down	1.03703	0.0524614	0.828541	1	up	no	3.1137	2.81726	2.99451	2.54016	2.70604	3.36054
chr2	69973201	69973592	392	ENSMUSG00000044308	ENSMUST00000152610	protein_coding	-15194	Ubr3	GO:0000151(ubiquitin ligase complex);GO:0001701(in utero embryonic development);GO:0001967(suckling behavior);GO:0004842(ubiquitin-protein transferase activity);GO:0005515(protein binding);GO:0005737(cytoplasm);GO:0006511(ubiquitin-dependent protein catabolic process);GO:0007608(sensory perception of smell);GO:0008270(zinc ion binding);GO:0009792(embryo development ending in birth or egg hatching…	NA	K11978	EC:2.3.2.27	ubiquitin protein ligase E3 component n-recognin 3 [Source:MGI Symbol;Acc:MGI:1861100]	Exon (ENSMUST00000055758/ENSMUSG00000044308, exon 23 of 39)	-1.16	0.00724436	0.164	up	0.954985	-0.0664505	0.8637	1	down	no	15.3186	15.2452	15.1285	16.2875	15.2549	16.3036
chr2	71246716	71247095	380	ENSMUSG00000027012	ENSMUST00000137683	retained_intron	11917	Dync1i2	GO:0003774(motor activity);GO:0005515(protein binding);GO:0005737(cytoplasm);GO:0005813(centrosome);GO:0005856(cytoskeleton);GO:0005868(cytoplasmic dynein complex);GO:0005874(microtubule);GO:0007018(microtubule-based movement);GO:0010970(transport along microtubule);GO:0010977(negative regulation of neuron projection development);GO:0030286(dynein complex);GO:0031982(vesicle);GO:0044877(protein-c…	04145(Phagosome);04962(Vasopressin-regulated water reabsorption);05132(Salmonella infection);05132(Salmonella infection)	K10415	NA	dynein cytoplasmic 1 intermediate chain 2 [Source:MGI Symbol;Acc:MGI:107750]	Exon (ENSMUST00000112142/ENSMUSG00000027012, exon 7 of 17)	-1.41	0.0030903	-0.493	down	1.04173	0.0589771	0.751645	1	up	no	6.03543	5.65714	5.00581	5.76096	5.04376	5.2248
chr2	74705987	74707039	1053	ENSMUSG00000027102	ENSMUST00000074721	protein_coding	835	Hoxd8	GO:0000122(negative regulation of transcription by RNA polymerase II);GO:0000977(RNA polymerase II regulatory region sequence-specific DNA binding);GO:0000981(DNA-binding transcription factor activity, RNA polymerase II-specific);GO:0001228(DNA-binding transcription activator activity, RNA polymerase II-specific);GO:0003677(DNA binding);GO:0003700(DNA-binding transcription factor activity);GO:000…	NA	K09308	NA	homeobox D8 [Source:MGI Symbol;Acc:MGI:96209]	3' UTR	-1.3	0.00457088	-0.719	down	0.888241	-0.170977	0.781747	1	down	no	0.957856	0.90328	0.689705	1.29511	0.866464	0.71022
chr2	74746804	74747224	421	ENSMUSG00000079277	ENSMUST00000190553	retained_intron	1082	Hoxd3	GO:0000977(RNA polymerase II regulatory region sequence-specific DNA binding);GO:0000978(RNA polymerase II cis-regulatory region sequence-specific DNA binding);GO:0000981(DNA-binding transcription factor activity, RNA polymerase II-specific);GO:0001228(DNA-binding transcription activator activity, RNA polymerase II-specific);GO:0003677(DNA binding);GO:0003700(DNA-binding transcription factor acti…	NA	K09303	NA	homeobox D3 [Source:MGI Symbol;Acc:MGI:96207]	3' UTR	-1.07	0.01	-3.29	down	0.614062	-0.703543	0.284738	1	down	no	0.238487	0.324453	0.232914	0.540923	0.325322	0.429804
chr2	74746811	74747231	421	ENSMUSG00000079277	ENSMUST00000190553	retained_intron	1089	Hoxd3	GO:0000977(RNA polymerase II regulatory region sequence-specific DNA binding);GO:0000978(RNA polymerase II cis-regulatory region sequence-specific DNA binding);GO:0000981(DNA-binding transcription factor activity, RNA polymerase II-specific);GO:0001228(DNA-binding transcription activator activity, RNA polymerase II-specific);GO:0003677(DNA binding);GO:0003700(DNA-binding transcription factor acti…	NA	K09303	NA	homeobox D3 [Source:MGI Symbol;Acc:MGI:96207]	3' UTR	-1.07	0.01	-3.29	down	0.614062	-0.703543	0.284738	1	down	no	0.238487	0.324453	0.232914	0.540923	0.325322	0.429804
chr2	84957879	84958479	601	ENSMUSG00000027074	ENSMUST00000155537	retained_intron	20989	Slc43a3	GO:0016020(membrane);GO:0016021(integral component of membrane);GO:0022857(transmembrane transporter activity);GO:0055085(transmembrane transport);GO:0055085(transmembrane transport)	NA	K08230	NA	solute carrier family 43, member 3 [Source:MGI Symbol;Acc:MGI:1931054]	3' UTR	-1.27	0.00512861	0.149	up	0.875819	-0.191295	0.505383	1	down	no	25.116	22.1008	23.3168	23.1594	31.2474	26.1276
chr2	85052026	85054322	2297	ENSMUSG00000033955	ENSMUST00000148682	processed_transcript	1133	Tnks1bp1	GO:0005634(nucleus);GO:0005694(chromosome);GO:0005720(nuclear heterochromatin);GO:0005737(cytoplasm);GO:0005856(cytoskeleton);GO:0005912(adherens junction);GO:0006302(double-strand break repair);GO:0010800(positive regulation of peptidyl-threonine phosphorylation);GO:0019899(enzyme binding);GO:0030014(CCR4-NOT complex);GO:0031954(positive regulation of protein autophosphorylation);GO:0033138(posi…	NA	NA	NA	tankyrase 1 binding protein 1 [Source:MGI Symbol;Acc:MGI:2446193]	Exon (ENSMUST00000139915/ENSMUSG00000033955, exon 3 of 3)	-1.68	0.00125893	-0.305	down	1.06184	0.0865644	0.684332	1	up	no	13.8213	16.858	15.2381	15.812	15.3713	12.06
chr2	91013357	91013657	301	ENSMUSG00000005506	ENSMUST00000127385	processed_transcript	868	Celf1	GO:0000381(regulation of alternative mRNA splicing, via spliceosome);GO:0003676(nucleic acid binding);GO:0003723(RNA binding);GO:0003729(mRNA binding);GO:0005634(nucleus);GO:0005654(nucleoplasm);GO:0005737(cytoplasm);GO:0006376(mRNA splice site selection);GO:0006397(mRNA processing);GO:0007286(spermatid development);GO:0008380(RNA splicing);GO:0031369(translation initiation factor binding);GO:004…	NA	K13207	NA	CUGBP, Elav-like family member 1 [Source:MGI Symbol;Acc:MGI:1342295]	3' UTR	-1.92	0.000616595	-0.408	down	0.935136	-0.0967513	0.766757	1	down	no	18.3369	16.8918	16.2112	17.9106	17.3266	19.7706
chr2	92613671	92614655	985	ENSMUSG00000027221	ENSMUST00000065797	protein_coding	13964	Chst1	GO:0000139(Golgi membrane);GO:0001517(N-acetylglucosamine 6-O-sulfotransferase activity);GO:0005794(Golgi apparatus);GO:0005802(trans-Golgi network);GO:0005975(carbohydrate metabolic process);GO:0006012(galactose metabolic process);GO:0006044(N-acetylglucosamine metabolic process);GO:0006790(sulfur compound metabolic process);GO:0006954(inflammatory response);GO:0008146(sulfotransferase activity)…	00533(Glycosaminoglycan biosynthesis - keratan sulfate)	K01022	EC:2.8.2.21	carbohydrate sulfotransferase 1 [Source:MGI Symbol;Acc:MGI:1924219]	3' UTR	-2.7	5.7544e-05	0.384	up	0.681558	-0.553092	0.119903	1	down	no	4.5828	3.89604	4.94576	6.03578	6.63577	7.02539
chr2	92742675	92759208	16534	ENSMUSG00000085976	ENSMUST00000152230	lincRNA	445	Gm13816	NA	NA	NA	NA	predicted gene 13816 [Source:MGI Symbol;Acc:MGI:3649317]	Exon (ENSMUST00000152230/ENSMUSG00000085976, exon 1 of 2)	-1.73	0.00112202	2.02	up	0.411114	-1.28239	1	1	down	no	0	0.129486	0.736407	0.90024	0.780275	0.425696
chr2	103981047	103981374	328	ENSMUSG00000032698	ENSMUST00000133210	processed_transcript	9868	Lmo2	GO:0001102(RNA polymerase II activating transcription factor binding);GO:0001221(transcription cofactor binding);GO:0003677(DNA binding);GO:0003682(chromatin binding);GO:0003713(transcription coactivator activity);GO:0005515(protein binding);GO:0005634(nucleus);GO:0005667(transcription factor complex);GO:0032991(protein-containing complex);GO:0035162(embryonic hemopoiesis);GO:0042802(identical pr…	05202(Transcriptional misregulation in cancer);05202(Transcriptional misregulation in cancer)	K15612	NA	LIM domain only 2 [Source:MGI Symbol;Acc:MGI:102811]	3' UTR	-2.85	3.80189e-05	-0.532	down	1.27282	0.348024	0.211352	1	up	no	10.5247	11.5974	13.0752	8.42641	9.54549	9.68117
chr2	104095800	104097835	2036	ENSMUSG00000032679	ENSMUST00000168176	protein_coding	0	Cd59a	GO:0001848(complement binding);GO:0001971(negative regulation of activation of membrane attack complex);GO:0005886(plasma membrane);GO:0009897(external side of plasma membrane);GO:0009986(cell surface);GO:0016020(membrane);GO:0016525(negative regulation of angiogenesis);GO:0030449(regulation of complement activation);GO:0030948(negative regulation of vascular endothelial growth factor receptor si…	04610(Complement and coagulation cascades);04640(Hematopoietic cell lineage);04640(Hematopoietic cell lineage)	K04008	NA	CD59a antigen [Source:MGI Symbol;Acc:MGI:109177]	5' UTR	-1.07	0.0102329	0.487	up	1.12152	0.16546	0.560537	1	up	no	9.10181	14.0478	13.5809	13.3942	10.0497	9.30663
chr2	113363859	113364040	182	ENSMUSG00000044042	ENSMUST00000161731	protein_coding	19	Fmn1	GO:0003779(actin binding);GO:0005515(protein binding);GO:0005634(nucleus);GO:0005737(cytoplasm);GO:0005789(endoplasmic reticulum membrane);GO:0005856(cytoskeleton);GO:0005884(actin filament);GO:0005886(plasma membrane);GO:0005912(adherens junction);GO:0008017(microtubule binding);GO:0010467(gene expression);GO:0016020(membrane);GO:0017124(SH3 domain binding);GO:0030054(cell junction);GO:0030838(p…	NA	K10367	NA	formin 1 [Source:MGI Symbol;Acc:MGI:101815]	5' UTR	-0.68	0.0457088	-2.81	down	1.4411	0.527172	0.0333827	1	up	no	3.74986	3.63352	3.63264	3.13821	2.23804	2.26791
chr2	113525230	113529412	4183	ENSMUSG00000044042	ENSMUST00000081349	protein_coding	84166	Fmn1	GO:0003779(actin binding);GO:0005515(protein binding);GO:0005634(nucleus);GO:0005737(cytoplasm);GO:0005789(endoplasmic reticulum membrane);GO:0005856(cytoskeleton);GO:0005884(actin filament);GO:0005886(plasma membrane);GO:0005912(adherens junction);GO:0008017(microtubule binding);GO:0010467(gene expression);GO:0016020(membrane);GO:0017124(SH3 domain binding);GO:0030054(cell junction);GO:0030838(p…	NA	K10367	NA	formin 1 [Source:MGI Symbol;Acc:MGI:101815]	Exon (ENSMUST00000099576/ENSMUSG00000044042, exon 6 of 19)	-3.49	6.0256e-06	-0.431	down	1.4411	0.527172	0.0333827	1	up	no	3.74986	3.63352	3.63264	3.13821	2.23804	2.26791
chr2	118422074	118422464	391	ENSMUSG00000005102	ENSMUST00000110870	protein_coding	9728	Eif2ak4	GO:0000049(tRNA binding);GO:0000077(DNA damage checkpoint);GO:0000166(nucleotide binding);GO:0002230(positive regulation of defense response to virus by host);GO:0002250(adaptive immune response);GO:0002286(T cell activation involved in immune response);GO:0002376(immune system process);GO:0002821(positive regulation of adaptive immune response);GO:0003723(RNA binding);GO:0004672(protein kinase a…	04140(Autophagy - animal);04141(Protein processing in endoplasmic reticulum);05160(Hepatitis C);05162(Measles);05164(Influenza A);05168(Herpes simplex virus 1 infection);05168(Herpes simplex virus 1 infection)	NA	NA	eukaryotic translation initiation factor 2 alpha kinase 4 [Source:MGI Symbol;Acc:MGI:1353427]	Exon (ENSMUST00000110877/ENSMUSG00000005102, exon 9 of 11)	-1.38	0.00338844	0.605	up	0.923356	-0.11504	0.733655	1	down	no	4.53149	4.58664	4.80215	4.5795	5.29864	5.1976
chr2	119248901	119249378	478	ENSMUSG00000027315	ENSMUST00000134872	retained_intron	696	Spint1	GO:0001843(neural tube closure);GO:0001892(embryonic placenta development);GO:0004867(serine-type endopeptidase inhibitor activity);GO:0005515(protein binding);GO:0005576(extracellular region);GO:0005886(plasma membrane);GO:0010466(negative regulation of peptidase activity);GO:0010951(negative regulation of endopeptidase activity);GO:0030198(extracellular matrix organization);GO:0030414(peptidase…	05202(Transcriptional misregulation in cancer);05215(Prostate cancer);05215(Prostate cancer)	K15619	NA	serine protease inhibitor, Kunitz type 1 [Source:MGI Symbol;Acc:MGI:1338033]	3' UTR	-1.77	0.000977237	-1.97	down	1.13978	0.188756	0.755129	1	up	no	0.561644	0.303146	0.268145	0.248898	0.350959	0.394137
chr2	119332258	119335425	3168	ENSMUSG00000027314	ENSMUST00000127102	processed_transcript	3720	Dll4	GO:0000122(negative regulation of transcription by RNA polymerase II);GO:0001525(angiogenesis);GO:0001569(branching involved in blood vessel morphogenesis);GO:0001974(blood vessel remodeling);GO:0003208(cardiac ventricle morphogenesis);GO:0003209(cardiac atrium morphogenesis);GO:0003222(ventricular trabecula myocardium morphogenesis);GO:0003344(pericardium morphogenesis);GO:0005112(Notch binding)…	01522(Endocrine resistance);04330(Notch signaling pathway);04658(Th1 and Th2 cell differentiation);05200(Pathways in cancer);05224(Breast cancer);05224(Breast cancer)	K06051	NA	delta like canonical Notch ligand 4 [Source:MGI Symbol;Acc:MGI:1859388]	3' UTR	-1.19	0.00660693	-0.286	down	1.02136	0.0304947	0.873237	1	up	no	4.48147	4.75883	5.206	5.57316	4.86496	3.70603
chr2	119606182	119606423	242	ENSMUSG00000027306	ENSMUST00000068225	protein_coding	-11875	Nusap1	GO:0000070(mitotic sister chromatid segregation);GO:0000226(microtubule cytoskeleton organization);GO:0000281(mitotic cytokinesis);GO:0003677(DNA binding);GO:0005634(nucleus);GO:0005694(chromosome);GO:0005730(nucleolus);GO:0005737(cytoplasm);GO:0005819(spindle);GO:0005856(cytoskeleton);GO:0005874(microtubule);GO:0005876(spindle microtubule);GO:0007049(cell cycle);GO:0007076(mitotic chromosome con…	NA	NA	NA	nucleolar and spindle associated protein 1 [Source:MGI Symbol;Acc:MGI:2675669]	Exon (ENSMUST00000153581/ENSMUSG00000085438, exon 3 of 3)	-0.726	0.0380189	-0.24	down	0.895753	-0.158827	0.853046	1	down	no	0.760839	0.535228	0.304833	0.481936	0.249274	1.056
chr2	119923541	119924052	512	ENSMUSG00000033943	ENSMUST00000150742	retained_intron	1865	Mga	GO:0000122(negative regulation of transcription by RNA polymerase II);GO:0000977(RNA polymerase II regulatory region sequence-specific DNA binding);GO:0001102(RNA polymerase II activating transcription factor binding);GO:0001228(DNA-binding transcription activator activity, RNA polymerase II-specific);GO:0001708(cell fate specification);GO:0003677(DNA binding);GO:0003700(DNA-binding transcription…	NA	NA	NA	MAX gene associated [Source:MGI Symbol;Acc:MGI:1352483]	Exon (ENSMUST00000046717/ENSMUSG00000033943, exon 8 of 25)	-5.82	1.14815e-08	0.441	up	0.88806	-0.17127	0.549297	1	down	no	9.54743	10.107	8.57625	10.5117	9.97649	11.301
chr2	119941350	119941801	452	ENSMUSG00000033943	ENSMUST00000151074	processed_transcript	0	Mga	GO:0000122(negative regulation of transcription by RNA polymerase II);GO:0000977(RNA polymerase II regulatory region sequence-specific DNA binding);GO:0001102(RNA polymerase II activating transcription factor binding);GO:0001228(DNA-binding transcription activator activity, RNA polymerase II-specific);GO:0001708(cell fate specification);GO:0003677(DNA binding);GO:0003700(DNA-binding transcription…	NA	NA	NA	MAX gene associated [Source:MGI Symbol;Acc:MGI:1352483]	Exon (ENSMUST00000046717/ENSMUSG00000033943, exon 15 of 25)	-2.19	0.000263027	0.294	up	0.88806	-0.17127	0.549297	1	down	no	9.54743	10.107	8.57625	10.5117	9.97649	11.301
chr2	120032296	120032594	299	ENSMUSG00000033852	ENSMUST00000125805	nonsense_mediated_decay	448	Gm28042	GO:0004620(phospholipase activity);GO:0004623(phospholipase A2 activity);GO:0005509(calcium ion binding);GO:0005544(calcium-dependent phospholipid binding);GO:0005737(cytoplasm);GO:0005829(cytosol);GO:0006629(lipid metabolic process);GO:0009395(phospholipid catabolic process);GO:0016042(lipid catabolic process);GO:0016787(hydrolase activity);GO:0046475(glycerophospholipid catabolic process);GO:00…	NA	NA	NA	predicted gene, 28042 [Source:MGI Symbol;Acc:MGI:5547778]	3' UTR	-0.995	0.0131826	-0.573	down	1.97993	0.98545	0.0748256	1	up	no	1.06034	0.817299	0.850531	0.199423	0.496481	0.682009
chr2	120032297	120034610	2314	ENSMUSG00000098488	ENSMUST00000134380	retained_intron	0	Pla2g4b	GO:0004620(phospholipase activity);GO:0004623(phospholipase A2 activity);GO:0005509(calcium ion binding);GO:0005737(cytoplasm);GO:0005829(cytosol);GO:0006629(lipid metabolic process);GO:0009395(phospholipid catabolic process);GO:0016042(lipid catabolic process);GO:0016787(hydrolase activity);GO:0046872(metal ion binding);GO:0102567(phospholipase A2 activity (consuming 1,2-dipalmitoylphosphatidylc…	00564(Glycerophospholipid metabolism);00565(Ether lipid metabolism);00590(Arachidonic acid metabolism);00591(Linoleic acid metabolism);00592(alpha-Linolenic acid metabolism);04010(MAPK signaling pathway);04014(Ras signaling pathway);04072(Phospholipase D signaling pathway);04217(Necroptosis);04270(Vascular smooth muscle contraction);04370(VEGF signaling pathway);04611(Platelet activation);04664(F…	K16342	EC:3.1.1.4	phospholipase A2, group IVB (cytosolic) [Source:MGI Symbol;Acc:MGI:2384819]	3' UTR	-0.919	0.017378	-0.515	down	0.50479	-0.986243	0.0768662	1	down	no	0.483158	0.554768	0.192171	0.929334	0.814281	0.693229
chr2	120692736	120693587	852	ENSMUSG00000033705	ENSMUST00000070420	nonsense_mediated_decay	-7754	Stard9	GO:0000166(nucleotide binding);GO:0003774(motor activity);GO:0003777(microtubule motor activity);GO:0005515(protein binding);GO:0005524(ATP binding);GO:0005634(nucleus);GO:0005737(cytoplasm);GO:0005814(centriole);GO:0005856(cytoskeleton);GO:0005871(kinesin complex);GO:0005874(microtubule);GO:0007018(microtubule-based movement);GO:0008017(microtubule binding);GO:0008289(lipid binding);GO:0008574(A…	NA	K16491	NA	START domain containing 9 [Source:MGI Symbol;Acc:MGI:3045258]	3' UTR	-1.14	0.00812831	0.535	up	1.05328	0.0748851	0.71234	1	up	no	5.49265	5.73463	6.33796	5.95312	5.93813	4.78551
chr2	121004757	121007852	3096	ENSMUSG00000023572	ENSMUST00000060455	protein_coding	-551	Ccndbp1	GO:0005634(nucleus);GO:0005654(nucleoplasm);GO:0005737(cytoplasm);GO:0007049(cell cycle);GO:0016604(nuclear body);GO:0051726(regulation of cell cycle);GO:0051726(regulation of cell cycle)	NA	K21626	NA	cyclin D-type binding-protein 1 [Source:MGI Symbol;Acc:MGI:109595]	3' UTR	-0.699	0.042658	0.186	up	0.92132	-0.118226	0.777169	1	down	no	6.14577	5.91777	5.5016	5.81723	5.12715	8.12081
chr2	121145344	121146073	730	ENSMUSG00000027259	ENSMUST00000066155	protein_coding	3203	Adal	GO:0004000(adenosine deaminase activity);GO:0005575(cellular_component);GO:0006154(adenosine catabolic process);GO:0009117(nucleotide metabolic process);GO:0016787(hydrolase activity);GO:0019239(deaminase activity);GO:0046103(inosine biosynthetic process);GO:0046872(metal ion binding);GO:0046872(metal ion binding)	NA	NA	NA	adenosine deaminase-like [Source:MGI Symbol;Acc:MGI:1923144]	5' UTR	-0.694	0.0436516	-1.99	down	1.05644	0.0792153	0.793305	1	up	no	2.379	1.72659	1.82946	1.72398	1.44481	2.44916
chr2	121196790	121197001	212	ENSMUSG00000027263	ENSMUST00000154318	retained_intron	4843	Tubgcp4	GO:0000226(microtubule cytoskeleton organization);GO:0000278(mitotic cell cycle);GO:0000922(spindle pole);GO:0000923(equatorial microtubule organizing center);GO:0000930(gamma-tubulin complex);GO:0005737(cytoplasm);GO:0005813(centrosome);GO:0005815(microtubule organizing center);GO:0005856(cytoskeleton);GO:0005874(microtubule);GO:0007020(microtubule nucleation);GO:0031122(cytoplasmic microtubule …	NA	K16571	NA	tubulin, gamma complex associated protein 4 [Source:MGI Symbol;Acc:MGI:1196293]	3' UTR	-1.06	0.0104713	-0.427	down	1.09009	0.124453	0.562698	1	up	no	4.74305	4.90218	5.0736	3.96976	3.93909	5.5935
chr2	122264297	122264507	211	ENSMUSG00000027227	ENSMUST00000110551	protein_coding	29548	Sord	GO:0003939(L-iditol 2-dehydrogenase activity);GO:0005739(mitochondrion);GO:0005929(cilium);GO:0006060(sorbitol metabolic process);GO:0006062(sorbitol catabolic process);GO:0006970(response to osmotic stress);GO:0008270(zinc ion binding);GO:0009725(response to hormone);GO:0016020(membrane);GO:0016491(oxidoreductase activity);GO:0030317(flagellated sperm motility);GO:0031514(motile cilium);GO:00316…	00040(Pentose and glucuronate interconversions);00051(Fructose and mannose metabolism)	K00008	EC:1.1.1.14	sorbitol dehydrogenase [Source:MGI Symbol;Acc:MGI:98266]	3' UTR	-0.88	0.0204174	-0.463	down	1.02121	0.0302821	0.846375	1	up	no	6.03142	7.28719	9.24304	7.11119	6.52701	8.4548
chr2	122702076	122704318	2243	ENSMUSG00000005802	ENSMUST00000005952	protein_coding	0	Slc30a4	GO:0005385(zinc ion transmembrane transporter activity);GO:0005737(cytoplasm);GO:0005764(lysosome);GO:0005765(lysosomal membrane);GO:0005768(endosome);GO:0005770(late endosome);GO:0005886(plasma membrane);GO:0006811(ion transport);GO:0006812(cation transport);GO:0006829(zinc ion transport);GO:0008324(cation transmembrane transporter activity);GO:0009636(response to toxic substance);GO:0010008(end…	NA	K14691	NA	solute carrier family 30 (zinc transporter), member 4 [Source:MGI Symbol;Acc:MGI:1345282]	Exon (ENSMUST00000142323/ENSMUSG00000087017, exon 1 of 4)	-1.64	0.00144544	-2.07	down	1.07166	0.0998423	0.66859	1	up	no	6.907	7.93601	5.6944	7.31464	6.1182	5.73133
chr2	122800348	122800499	152	ENSMUSG00000005803	ENSMUST00000176343	protein_coding	586	Sqor	GO:0005739(mitochondrion);GO:0005743(mitochondrial inner membrane);GO:0016491(oxidoreductase activity);GO:0048038(quinone binding);GO:0055114(oxidation-reduction process);GO:0070221(sulfide oxidation, using sulfide:quinone oxidoreductase);GO:0070224(sulfide:quinone oxidoreductase activity);GO:0070813(hydrogen sulfide metabolic process);GO:0071949(FAD binding);GO:0071949(FAD binding)	00920(Sulfur metabolism);00920(Sulfur metabolism)	K22470	EC:1.8.5.8	sulfide quinone oxidoreductase [Source:MGI Symbol;Acc:MGI:1929899]	Exon (ENSMUST00000176999/ENSMUSG00000005803, exon 6 of 6)	-0.921	0.017378	2.57	up	0.928338	-0.107278	0.785179	1	down	no	4.57695	5.32565	5.21267	4.8848	7.04411	4.35317
chr2	127095248	127096995	1748	ENSMUSG00000001999	ENSMUST00000142737	protein_coding	14971	Blvra	GO:0000166(nucleotide binding);GO:0004074(biliverdin reductase activity);GO:0005737(cytoplasm);GO:0005829(cytosol);GO:0008270(zinc ion binding);GO:0016491(oxidoreductase activity);GO:0042167(heme catabolic process);GO:0046872(metal ion binding);GO:0055114(oxidation-reduction process);GO:0055114(oxidation-reduction process)	00860(Porphyrin and chlorophyll metabolism);00860(Porphyrin and chlorophyll metabolism)	K00214	EC:1.3.1.24	biliverdin reductase A [Source:MGI Symbol;Acc:MGI:88170]	3' UTR	-1.32	0.0042658	-0.679	down	1.17408	0.231532	0.547129	1	up	no	3.80784	3.02941	3.23234	2.27253	3.13425	3.16978
chr2	128729366	128729546	181	ENSMUSG00000014361	ENSMUST00000014505	protein_coding	30410	Mertk	GO:0000166(nucleotide binding);GO:0001750(photoreceptor outer segment);GO:0001779(natural killer cell differentiation);GO:0001818(negative regulation of cytokine production);GO:0004672(protein kinase activity);GO:0004713(protein tyrosine kinase activity);GO:0004714(transmembrane receptor protein tyrosine kinase activity);GO:0005515(protein binding);GO:0005524(ATP binding);GO:0005615(extracellular…	NA	K05117	EC:2.7.10.1	MER proto-oncogene tyrosine kinase [Source:MGI Symbol;Acc:MGI:96965]	Exon (ENSMUST00000014505/ENSMUSG00000014361, exon 2 of 19)	-1.62	0.00154882	0.361	up	1.04719	0.0665287	0.730648	1	up	no	22.6798	25.4835	22.3346	21.5782	23.8977	21.8448
chr2	129631269	129631569	301	ENSMUSG00000037902	ENSMUST00000162764	retained_intron	10584	Sirpa	GO:0001933(negative regulation of protein phosphorylation);GO:0002244(hematopoietic progenitor cell differentiation);GO:0005515(protein binding);GO:0005886(plasma membrane);GO:0005887(integral component of plasma membrane);GO:0006910(phagocytosis, recognition);GO:0006911(phagocytosis, engulfment);GO:0007010(cytoskeleton organization);GO:0007015(actin filament organization);GO:0007160(cell-matrix …	04380(Osteoclast differentiation);04380(Osteoclast differentiation)	K06551	NA	signal-regulatory protein alpha [Source:MGI Symbol;Acc:MGI:108563]	3' UTR	-5.42	3.23594e-08	-0.423	down	1.57817	0.658249	0.0056137	0.792716	up	no	57.8238	49.841	55.8499	34.0608	32.3235	37.2262
chr2	130564964	130565442	479	ENSMUSG00000037740	ENSMUST00000145614	protein_coding	1222	Mrps26	GO:0005654(nucleoplasm);GO:0005739(mitochondrion);GO:0005763(mitochondrial small ribosomal subunit);GO:0005840(ribosome);GO:0008150(biological_process);GO:0008150(biological_process)	NA	K17405	NA	mitochondrial ribosomal protein S26 [Source:MGI Symbol;Acc:MGI:1333830]	3' UTR	-1.47	0.00251189	0.759	up	0.636209	-0.652427	0.215884	1	down	no	0.525354	0.557647	0.708345	0.999854	0.909456	0.906345
chr2	131023050	131026709	3660	ENSMUSG00000027312	ENSMUST00000151364	retained_intron	26873	Atrn	GO:0005515(protein binding);GO:0005604(basement membrane);GO:0005615(extracellular space);GO:0005737(cytoplasm);GO:0005886(plasma membrane);GO:0006954(inflammatory response);GO:0006979(response to oxidative stress);GO:0009887(animal organ morphogenesis);GO:0009888(tissue development);GO:0016020(membrane);GO:0016021(integral component of membrane);GO:0016477(cell migration);GO:0021549(cerebellum d…	NA	NA	NA	attractin [Source:MGI Symbol;Acc:MGI:1341628]	3' UTR	-1.98	0.000512861	0.309	up	1.01829	0.0261489	0.845705	1	up	no	6.58523	6.93292	6.89908	7.17831	6.68165	6.19054
chr2	131520216	131520396	181	ENSMUSG00000027333	ENSMUST00000183881	nonsense_mediated_decay	30	Smox	GO:0005634(nucleus);GO:0005654(nucleoplasm);GO:0005737(cytoplasm);GO:0006598(polyamine catabolic process);GO:0016020(membrane);GO:0016021(integral component of membrane);GO:0016491(oxidoreductase activity);GO:0031965(nuclear membrane);GO:0043231(intracellular membrane-bounded organelle);GO:0046208(spermine catabolic process);GO:0046592(polyamine oxidase activity);GO:0052894(norspermine:oxygen oxi…	00330(Arginine and proline metabolism);00410(beta-Alanine metabolism);00410(beta-Alanine metabolism)	K12259	1.5.3.-;EC:1.5.3.16	spermine oxidase [Source:MGI Symbol;Acc:MGI:2445356]	3' UTR	-0.746	0.0346737	0.984	up	0.907787	-0.139575	0.763388	1	down	no	2.29076	2.28432	2.29883	2.47497	2.36711	2.73009
chr2	133552935	133554421	1487	ENSMUSG00000027358	ENSMUST00000028836	protein_coding	776	Bmp2	GO:0000122(negative regulation of transcription by RNA polymerase II);GO:0000187(activation of MAPK activity);GO:0001503(ossification);GO:0001649(osteoblast differentiation);GO:0001658(branching involved in ureteric bud morphogenesis);GO:0001666(response to hypoxia);GO:0001701(in utero embryonic development);GO:0001837(epithelial to mesenchymal transition);GO:0001934(positive regulation of protei…	04060(Cytokine-cytokine receptor interaction);04350(TGF-beta signaling pathway);04390(Hippo signaling pathway);05200(Pathways in cancer);05217(Basal cell carcinoma)	K21283	NA	bone morphogenetic protein 2 [Source:MGI Symbol;Acc:MGI:88177]	5' UTR	-0.977	0.0141254	-0.758	down	0.892447	-0.164162	0.731382	1	down	no	2.00397	2.35082	1.45827	2.51129	1.9621	2.04024
chr2	144373215	144373844	630	ENSMUSG00000027425	ENSMUST00000156410	nonsense_mediated_decay	0	Kat14	GO:0000086(G2/M transition of mitotic cell cycle);GO:0004402(histone acetyltransferase activity);GO:0005515(protein binding);GO:0005634(nucleus);GO:0005671(Ada2/Gcn5/Ada3 transcription activator complex);GO:0005737(cytoplasm);GO:0008080(N-acetyltransferase activity);GO:0016573(histone acetylation);GO:0043966(histone H3 acetylation);GO:0043966(histone H3 acetylation)	NA	NA	NA	lysine acetyltransferase 14 [Source:MGI Symbol;Acc:MGI:1917264]	3' UTR	-0.699	0.042658	-0.384	down	0.977461	-0.0328894	0.985529	1	down	no	5.77934	5.81543	6.39133	5.95957	5.67319	6.76808
chr2	145915916	145916306	391	ENSMUSG00000002728	ENSMUST00000129502	retained_intron	4016	Naa20	GO:0004596(peptide alpha-N-acetyltransferase activity);GO:0005634(nucleus);GO:0005737(cytoplasm);GO:0005829(cytosol);GO:0008080(N-acetyltransferase activity);GO:0016740(transferase activity);GO:0016746(transferase activity, transferring acyl groups);GO:0017196(N-terminal peptidyl-methionine acetylation);GO:0031416(NatB complex);GO:0031416(NatB complex)	NA	K17972	EC:2.3.1.254	N(alpha)-acetyltransferase 20, NatB catalytic subunit [Source:MGI Symbol;Acc:MGI:1915127]	3' UTR	-2.97	2.63027e-05	0.488	up	1.19751	0.260034	0.446886	1	up	no	2.95317	2.95555	2.83278	2.74394	2.07631	2.4795
chr2	148675322	148676027	706	ENSMUSG00000036992	ENSMUST00000047177	protein_coding	2696	Nxt1	GO:0005515(protein binding);GO:0005634(nucleus);GO:0005643(nuclear pore);GO:0005654(nucleoplasm);GO:0005737(cytoplasm);GO:0005829(cytosol);GO:0006405(RNA export from nucleus);GO:0006606(protein import into nucleus);GO:0006611(protein export from nucleus);GO:0006913(nucleocytoplasmic transport);GO:0008536(Ran GTPase binding);GO:0015031(protein transport);GO:0016607(nuclear speck);GO:0044613(nuclea…	03008(Ribosome biogenesis in eukaryotes);03013(RNA transport);03015(mRNA surveillance pathway);05164(Influenza A);05164(Influenza A)	K14285	NA	NTF2-related export protein 1 [Source:MGI Symbol;Acc:MGI:1929619]	3' UTR	-1.63	0.00147911	0.694	up	0.694149	-0.526682	0.456019	1	down	no	0.932913	1.08694	1.04178	1.21821	0.903804	2.28861
chr2	151494241	151496651	2411	ENSMUSG00000027455	ENSMUST00000125270	retained_intron	0	Nsfl1c	GO:0000045(autophagosome assembly);GO:0000132(establishment of mitotic spindle orientation);GO:0005515(protein binding);GO:0005543(phospholipid binding);GO:0005634(nucleus);GO:0005654(nucleoplasm);GO:0005694(chromosome);GO:0005737(cytoplasm);GO:0005794(Golgi apparatus);GO:0005795(Golgi stack);GO:0005815(microtubule organizing center);GO:0005829(cytosol);GO:0005856(cytoskeleton);GO:0005886(plasma …	04141(Protein processing in endoplasmic reticulum);04141(Protein processing in endoplasmic reticulum)	K14012	NA	NSFL1 (p97) cofactor (p47) [Source:MGI Symbol;Acc:MGI:3042273]	5' UTR	-1.01	0.0125893	0.497	up	0.998804	-0.00172673	0.939315	1	down	no	5.50957	6.50014	6.27921	6.49256	6.16406	5.65421
chr2	152922799	152922979	181	ENSMUSG00000027470	ENSMUST00000028970	protein_coding	11447	Mylk2	GO:0000166(nucleotide binding);GO:0004672(protein kinase activity);GO:0004674(protein serine/threonine kinase activity);GO:0004687(myosin light chain kinase activity);GO:0005515(protein binding);GO:0005516(calmodulin binding);GO:0005524(ATP binding);GO:0005634(nucleus);GO:0005737(cytoplasm);GO:0006468(protein phosphorylation);GO:0006833(water transport);GO:0006937(regulation of muscle contraction…	04020(Calcium signaling pathway);04022(cGMP-PKG signaling pathway);04270(Vascular smooth muscle contraction);04371(Apelin signaling pathway);04510(Focal adhesion);04611(Platelet activation);04810(Regulation of actin cytoskeleton);04921(Oxytocin signaling pathway);04971(Gastric acid secretion)	K00907	EC:2.7.11.18	myosin, light polypeptide kinase 2, skeletal muscle [Source:MGI Symbol;Acc:MGI:2139434]	3' UTR	-0.895	0.0190546	0.888	up	0.802489	-0.317446	0.503651	1	down	no	1.78998	1.87948	1.80642	2.11511	3.07017	1.63834
chr2	153204834	153209627	4794	ENSMUSG00000068040	ENSMUST00000149390	retained_intron	2700	Tm9sf4	GO:0001666(response to hypoxia);GO:0003674(molecular_function);GO:0005768(endosome);GO:0005769(early endosome);GO:0005794(Golgi apparatus);GO:0006909(phagocytosis);GO:0007155(cell adhesion);GO:0016020(membrane);GO:0016021(integral component of membrane);GO:0051453(regulation of intracellular pH);GO:0070072(vacuolar proton-transporting V-type ATPase complex assembly);GO:0070863(positive regulation…	NA	K17086	NA	transmembrane 9 superfamily protein member 4 [Source:MGI Symbol;Acc:MGI:2139220]	3' UTR	-1.22	0.00616595	-0.206	down	1.0839	0.116228	0.603389	1	up	no	9.64872	9.83784	9.21706	9.25259	9.54389	7.68537
chr2	153265695	153266175	481	ENSMUSG00000046020	ENSMUST00000152390	protein_coding	8123	Pofut1	GO:0001525(angiogenesis);GO:0001756(somitogenesis);GO:0005783(endoplasmic reticulum);GO:0005975(carbohydrate metabolic process);GO:0006004(fucose metabolic process);GO:0006486(protein glycosylation);GO:0006493(protein O-linked glycosylation);GO:0007219(Notch signaling pathway);GO:0007399(nervous system development);GO:0007507(heart development);GO:0008417(fucosyltransferase activity);GO:0008593(r…	00514(Other types of O-glycan biosynthesis);00514(Other types of O-glycan biosynthesis)	K03691	EC:2.4.1.221	protein O-fucosyltransferase 1 [Source:MGI Symbol;Acc:MGI:2153207]	3' UTR	-0.896	0.0190546	-0.327	down	1.02074	0.0296129	0.835788	1	up	no	6.77685	7.06667	6.35529	6.77663	6.45011	6.5617
chr2	153768761	153768851	91	ENSMUSG00000044083	ENSMUST00000126656	protein_coding	-11080	Efcab8	GO:0005509(calcium ion binding);GO:0005515(protein binding);GO:0005575(cellular_component);GO:0008150(biological_process);GO:0008150(biological_process)	NA	NA	NA	EF-hand calcium binding domain 8 [Source:MGI Symbol;Acc:MGI:3644206]	3' UTR	-0.89	0.0194984	-0.795	down	1.31641	0.396612	0.536824	1	up	no	0.242169	0.131956	0.23702	0.223627	0.113292	0.127332
chr2	155247909	155250010	2102	ENSMUSG00000047459	ENSMUST00000135831	processed_transcript	11098	Dynlrb1	GO:0003774(motor activity);GO:0005515(protein binding);GO:0005737(cytoplasm);GO:0005813(centrosome);GO:0005856(cytoskeleton);GO:0005868(cytoplasmic dynein complex);GO:0005874(microtubule);GO:0007018(microtubule-based movement);GO:0007632(visual behavior);GO:0009416(response to light stimulus);GO:0030286(dynein complex);GO:0042802(identical protein binding);GO:0045505(dynein intermediate chain bin…	NA	K10419	NA	dynein light chain roadblock-type 1 [Source:MGI Symbol;Acc:MGI:1914318]	3' UTR	-1.21	0.00630957	-0.348	down	1.04786	0.0674499	0.806733	1	up	no	15.7398	15.8562	13.9972	17.6985	14.7477	11.0643
chr2	155631598	155632266	669	ENSMUSG00000074652	ENSMUST00000154656	retained_intron	-1185	Myh7b	GO:0000166(nucleotide binding);GO:0003774(motor activity);GO:0003779(actin binding);GO:0005515(protein binding);GO:0005524(ATP binding);GO:0016020(membrane);GO:0016459(myosin complex);GO:0032982(myosin filament);GO:0051015(actin filament binding);GO:0097512(cardiac myofibril);GO:0097512(cardiac myofibril)	04530(Tight junction);04530(Tight junction)	K10352	NA	myosin, heavy chain 7B, cardiac muscle, beta [Source:MGI Symbol;Acc:MGI:3710243]	Exon (ENSMUST00000092995/ENSMUSG00000074652, exon 34 of 42)	-0.767	0.0316228	1.08	up	1.31994	0.400471	0.730752	1	up	no	0.624648	0.328059	0.0171224	0	0.145923	0.588831
chr2	156312298	156320046	7749	ENSMUSG00000038085	ENSMUST00000037096	protein_coding	0	Cnbd2	GO:0000166(nucleotide binding);GO:0005737(cytoplasm);GO:0005829(cytosol);GO:0007283(spermatogenesis);GO:0030552(cAMP binding);GO:0030552(cAMP binding)	NA	NA	NA	cyclic nucleotide binding domain containing 2 [Source:MGI Symbol;Acc:MGI:1918123]	5' UTR	-0.834	0.0239883	0.564	up	1.08634	0.119474	0.82431	1	up	no	0.858434	0.592988	0.553358	0.615934	0.700498	0.529016
chr2	156576150	156577457	1308	ENSMUSG00000055494	ENSMUST00000144818	lincRNA	4358	Gm14168	NA	NA	NA	NA	predicted gene 14168 [Source:MGI Symbol;Acc:MGI:3651463]	Exon (ENSMUST00000144818/ENSMUSG00000055494, exon 2 of 2)	-0.896	0.0190546	-0.659	down	0.952571	-0.0701014	0.925459	1	down	no	0.587681	0.734737	0.255393	0.662515	0.667945	0.325911
chr2	156701195	156701496	302	ENSMUSG00000061689	ENSMUST00000070782	protein_coding	573	Dlgap4	GO:0005515(protein binding);GO:0005886(plasma membrane);GO:0016020(membrane);GO:0019904(protein domain specific binding);GO:0023052(signaling);GO:0030425(dendrite);GO:0043025(neuronal cell body);GO:0045202(synapse);GO:0045202(synapse)	NA	NA	NA	DLG associated protein 4 [Source:MGI Symbol;Acc:MGI:2138865]	Exon (ENSMUST00000109567/ENSMUSG00000061689, exon 3 of 13)	-1.91	0.000630957	1.68	up	0.900958	-0.150468	0.598249	1	down	no	13.9868	12.645	11.7254	13.533	15.3727	13.668
chr2	157774429	157788994	14566	ENSMUSG00000027649	ENSMUST00000155479	processed_transcript	0	Ctnnbl1	GO:0000974(Prp19 complex);GO:0005515(protein binding);GO:0005634(nucleus);GO:0005654(nucleoplasm);GO:0005681(spliceosomal complex);GO:0005813(centrosome);GO:0005829(cytosol);GO:0006915(apoptotic process);GO:0016445(somatic diversification of immunoglobulins);GO:0019899(enzyme binding);GO:0043065(positive regulation of apoptotic process);GO:0043065(positive regulation of apoptotic process)	03040(Spliceosome);03040(Spliceosome)	K12864	NA	catenin, beta like 1 [Source:MGI Symbol;Acc:MGI:1913892]	Exon (ENSMUST00000029178/ENSMUSG00000027649, exon 2 of 16)	-2.51	0.000102329	-0.795	down	0.977442	-0.0329163	0.987884	1	down	no	2.96869	3.0202	2.98412	3.09319	2.87386	3.21304
chr2	158070630	158075383	4754	ENSMUSG00000027651	ENSMUST00000135603	protein_coding	22671	Rprd1b	GO:0000993(RNA polymerase II complex binding);GO:0005634(nucleus);GO:0005654(nucleoplasm);GO:0008284(positive regulation of cell population proliferation);GO:0010564(regulation of cell cycle process);GO:0016591(RNA polymerase II, holoenzyme);GO:0031124(mRNA 3'-end processing);GO:0042802(identical protein binding);GO:0045944(positive regulation of transcription by RNA polymerase II);GO:0070940(dep…	NA	K15559	NA	regulation of nuclear pre-mRNA domain containing 1B [Source:MGI Symbol;Acc:MGI:1917720]	3' UTR	-1.53	0.0020893	0.304	up	0.932441	-0.100916	0.77231	1	down	no	5.05003	5.23548	5.14502	5.35999	5.47117	5.71737
chr2	158131907	158132117	211	ENSMUSG00000092283	ENSMUST00000173249	processed_transcript	14753	Gm20412	NA	NA	NA	NA	predicted gene 20412 [Source:MGI Symbol;Acc:MGI:5141877]	3' UTR	-0.716	0.0389045	-0.686	down	0.958704	-0.0608432	1	1	down	no	0.016854	0.052397	0	0	0.072234	0
chr2	158383188	158383548	361	ENSMUSG00000064585	ENSMUST00000082651	snoRNA	3654	Gm25129	NA	NA	NA	NA	predicted gene, 25129 [Source:MGI Symbol;Acc:MGI:5454906]	3' UTR	-1.06	0.0104713	-0.526	down	1	0	1	1	no	no	0	0	0	0	0	0
chr2	158638642	158639211	570	ENSMUSG00000093120	ENSMUST00000175379	miRNA	59	Mir3474	NA	NA	NA	NA	microRNA 3474 [Source:MGI Symbol;Acc:MGI:4441441]	3' UTR	-2.44	0.000128825	-0.761	down	0.00144936	-9.43037	1	1	down	no	0.000265	0.000143	0.000238	0.10297	0.26324	0.079505
chr2	160670148	160684570	14423	ENSMUSG00000070544	ENSMUST00000129289	retained_intron	15	Top1	GO:0000228(nuclear chromosome);GO:0000932(P-body);GO:0000978(RNA polymerase II cis-regulatory region sequence-specific DNA binding);GO:0001650(fibrillar center);GO:0001651(dense fibrillar component);GO:0003677(DNA binding);GO:0003682(chromatin binding);GO:0003690(double-stranded DNA binding);GO:0003697(single-stranded DNA binding);GO:0003916(DNA topoisomerase activity);GO:0003917(DNA topoisomeras…	NA	K03163	EC:5.6.2.1	topoisomerase (DNA) I [Source:MGI Symbol;Acc:MGI:98788]	Exon (ENSMUST00000109468/ENSMUSG00000070544, exon 3 of 21)	-1.09	0.00954993	0.738	up	0.901859	-0.149026	0.610303	1	down	no	6.01114	4.60391	4.59353	5.38282	5.36361	6.11714
chr2	161113733	161114296	564	ENSMUSG00000109780	ENSMUST00000209874	antisense	4322	Gm45447	NA	NA	NA	NA	predicted gene 45447 [Source:MGI Symbol;Acc:MGI:5791283]	Exon (ENSMUST00000209874/ENSMUSG00000109780, exon 3 of 3)	-0.878	0.0204174	1.38	up	0.795222	-0.330571	1	1	down	no	0.191411	0.107976	0.231519	0.302674	0.299551	0.065395
chr2	163045216	163046111	896	ENSMUSG00000017861	ENSMUST00000018005	protein_coding	-8576	Mybl2	GO:0000278(mitotic cell cycle);GO:0000976(transcription regulatory region sequence-specific DNA binding);GO:0000978(RNA polymerase II cis-regulatory region sequence-specific DNA binding);GO:0001228(DNA-binding transcription activator activity, RNA polymerase II-specific);GO:0003677(DNA binding);GO:0003700(DNA-binding transcription factor activity);GO:0003712(transcription coregulator activity);GO…	04218(Cellular senescence);04218(Cellular senescence)	K21769	NA	myeloblastosis oncogene-like 2 [Source:MGI Symbol;Acc:MGI:101785]	3' UTR	-1.45	0.00263027	0.268	up	0.630494	-0.665444	0.312139	1	down	no	0.485043	0.26324	0.437299	0.425821	0.334654	1.11993
chr2	163315813	163315963	151	ENSMUSG00000074607	ENSMUST00000148599	protein_coding	-4415	Tox2	GO:0000978(RNA polymerase II cis-regulatory region sequence-specific DNA binding);GO:0001085(RNA polymerase II transcription factor binding);GO:0001228(DNA-binding transcription activator activity, RNA polymerase II-specific);GO:0003677(DNA binding);GO:0005634(nucleus);GO:0005654(nucleoplasm);GO:0045944(positive regulation of transcription by RNA polymerase II);GO:0045944(positive regulation of t…	NA	NA	NA	TOX high mobility group box family member 2 [Source:MGI Symbol;Acc:MGI:3611233]	Exon (ENSMUST00000109428/ENSMUSG00000074607, exon 5 of 9)	-0.666	0.0489779	-1.11	down	0.571456	-0.807286	0.168773	1	down	no	0.944113	1.17938	0.540497	1.23515	0.830467	2.59614
chr2	163995844	164011784	15941	ENSMUSG00000018326	ENSMUST00000131288	protein_coding	341	Ywhab	GO:0004497(monooxygenase activity);GO:0005515(protein binding);GO:0005634(nucleus);GO:0005737(cytoplasm);GO:0005829(cytosol);GO:0006605(protein targeting);GO:0008022(protein C-terminus binding);GO:0017053(transcriptional repressor complex);GO:0019899(enzyme binding);GO:0019904(protein domain specific binding);GO:0032991(protein-containing complex);GO:0035308(negative regulation of protein dephosp…	04110(Cell cycle);04114(Oocyte meiosis);04151(PI3K-Akt signaling pathway);04390(Hippo signaling pathway);05160(Hepatitis C);05161(Hepatitis B);05203(Viral carcinogenesis);05203(Viral carcinogenesis)	K16197	NA	tyrosine 3-monooxygenase/tryptophan 5-monooxygenase activation protein, beta polypeptide [Source:MGI Symbol;Acc:MGI:1891917]	5' UTR	-1.85	0.000758578	-0.247	down	1.08523	0.117999	0.579819	1	up	no	54.0183	59.0793	63.7405	64.8602	50.2523	47.8376
chr2	164819779	164820048	270	ENSMUSG00000017764	ENSMUST00000017908	protein_coding	-2638	Zswim1	GO:0003674(molecular_function);GO:0005634(nucleus);GO:0008150(biological_process);GO:0008270(zinc ion binding);GO:0046872(metal ion binding);GO:0046872(metal ion binding)	NA	NA	NA	zinc finger SWIM-type containing 1 [Source:MGI Symbol;Acc:MGI:1919221]	Exon (ENSMUST00000052107/ENSMUSG00000045822, exon 2 of 2)	-1.09	0.00933254	0.846	up	0.994948	-0.00730639	0.977241	1	down	no	3.39758	1.86052	2.60462	2.56636	2.51956	2.81673
chr2	165519766	165519887	122	ENSMUSG00000027661	ENSMUST00000148463	processed_transcript	10985	Slc2a10	GO:0005355(glucose transmembrane transporter activity);GO:0005737(cytoplasm);GO:0005886(plasma membrane);GO:0005887(integral component of plasma membrane);GO:0008643(carbohydrate transport);GO:0010628(positive regulation of gene expression);GO:0010629(negative regulation of gene expression);GO:0012505(endomembrane system);GO:0016020(membrane);GO:0016021(integral component of membrane);GO:0022857(…	NA	K08147	NA	solute carrier family 2 (facilitated glucose transporter), member 10 [Source:MGI Symbol;Acc:MGI:2156687]	3' UTR	-0.694	0.0436516	-2.97	down	1.31019	0.389777	0.275662	1	up	no	4.63084	4.59007	3.95788	3.82563	3.93378	2.29926
chr2	166795308	166796208	901	ENSMUSG00000042854	ENSMUST00000051923	processed_transcript	1309	Trp53rkb	GO:0000166(nucleotide binding);GO:0004672(protein kinase activity);GO:0004674(protein serine/threonine kinase activity);GO:0005524(ATP binding);GO:0006468(protein phosphorylation);GO:0008033(tRNA processing);GO:0016301(kinase activity);GO:0016310(phosphorylation);GO:0016740(transferase activity);GO:0016740(transferase activity)	NA	K08851	EC:2.7.11.1	transformation related protein 53 regulating kinase B [Source:MGI Symbol;Acc:MGI:1914050]	3' UTR	-1.28	0.00489779	-0.938	down	1.0488	0.0687356	0.879071	1	up	no	0.560414	0.40687	0.465875	0.401298	0.397776	0.567405
chr2	167033564	167033790	227	ENSMUSG00000017999	ENSMUST00000127468	retained_intron	-57	Ddx27	GO:0000166(nucleotide binding);GO:0003676(nucleic acid binding);GO:0003724(RNA helicase activity);GO:0004386(helicase activity);GO:0005524(ATP binding);GO:0005634(nucleus);GO:0005694(chromosome);GO:0005730(nucleolus);GO:0006364(rRNA processing);GO:0016787(hydrolase activity);GO:0042254(ribosome biogenesis);GO:0042254(ribosome biogenesis)	NA	K13181	EC:3.6.4.13	DEAD (Asp-Glu-Ala-Asp) box polypeptide 27 [Source:MGI Symbol;Acc:MGI:2385884]	Exon (ENSMUST00000018143/ENSMUSG00000017999, exon 17 of 21)	-0.959	0.0151356	1.16	up	0.9349	-0.0971165	0.841181	1	down	no	4.51674	3.50017	5.10353	4.51239	3.90924	5.61243
chr2	167493003	167499861	6859	ENSMUSG00000006418	ENSMUST00000109214	protein_coding	358	Rnf114	GO:0000209(protein polyubiquitination);GO:0003676(nucleic acid binding);GO:0005634(nucleus);GO:0005737(cytoplasm);GO:0005829(cytosol);GO:0005886(plasma membrane);GO:0006511(ubiquitin-dependent protein catabolic process);GO:0007275(multicellular organism development);GO:0007283(spermatogenesis);GO:0016567(protein ubiquitination);GO:0016740(transferase activity);GO:0030154(cell differentiation);GO:…	NA	K15697	EC:2.3.2.27	ring finger protein 114 [Source:MGI Symbol;Acc:MGI:1933159]	5' UTR	-1.36	0.00363078	2.42	up	0.778917	-0.360459	0.241439	1	down	no	12.1328	10.0663	10.4566	9.9011	13.4243	18.5991
chr2	167542106	167542785	680	ENSMUSG00000042821	ENSMUST00000052631	protein_coding	3911	Snai1	GO:0000122(negative regulation of transcription by RNA polymerase II);GO:0000977(RNA polymerase II regulatory region sequence-specific DNA binding);GO:0001227(DNA-binding transcription repressor activity, RNA polymerase II-specific);GO:0001649(osteoblast differentiation);GO:0001707(mesoderm formation);GO:0001837(epithelial to mesenchymal transition);GO:0003198(epithelial to mesenchymal transition…	04520(Adherens junction)	K05707	NA	snail family zinc finger 1 [Source:MGI Symbol;Acc:MGI:98330]	3' UTR	-0.941	0.0158489	0.528	up	0.990858	-0.0132499	0.982287	1	down	no	1.8264	1.57142	1.82934	1.85857	1.6808	1.73603
chr2	167667492	167667697	206	ENSMUSG00000085914	ENSMUST00000137275	antisense	5383	Gm14320	NA	NA	NA	NA	predicted gene 14320 [Source:MGI Symbol;Acc:MGI:3649455]	Exon (ENSMUST00000137275/ENSMUSG00000085914, exon 4 of 4)	-1.94	0.00057544	2.59	up	0.51899	-0.946221	0.208118	1	down	no	0.484877	0.530233	0.353286	0.980374	0.422267	1.23401
chr2	169884703	169885093	391	ENSMUSG00000047907	ENSMUST00000123300	protein_coding	0	Tshz2	GO:0003676(nucleic acid binding);GO:0003677(DNA binding);GO:0003682(chromatin binding);GO:0005515(protein binding);GO:0005634(nucleus);GO:0006357(regulation of transcription by RNA polymerase II);GO:0007275(multicellular organism development);GO:0010468(regulation of gene expression);GO:0046872(metal ion binding);GO:0046872(metal ion binding)	NA	K09236	NA	teashirt zinc finger family member 2 [Source:MGI Symbol;Acc:MGI:2153084]	Exon (ENSMUST00000109159/ENSMUSG00000047907, exon 2 of 3)	-2.71	5.62341e-05	0.685	up	0.942287	-0.0857611	0.840425	1	down	no	4.40919	4.69307	5.83396	6.75899	5.00358	4.08846
chr2	172377789	172381011	3223	ENSMUSG00000027498	ENSMUST00000116375	protein_coding	7055	Cstf1	GO:0005515(protein binding);GO:0005634(nucleus);GO:0005654(nucleoplasm);GO:0005848(mRNA cleavage stimulating factor complex);GO:0006397(mRNA processing);GO:0006397(mRNA processing)	03015(mRNA surveillance pathway);03015(mRNA surveillance pathway)	K14406	NA	cleavage stimulation factor, 3' pre-RNA, subunit 1 [Source:MGI Symbol;Acc:MGI:1914587]	3' UTR	-3.78	2.5704e-06	0.472	up	0.895045	-0.159968	0.679472	1	down	no	5.2122	4.62059	5.66306	5.81487	5.27477	6.2233
chr2	172426747	172428068	1322	ENSMUSG00000027502	ENSMUST00000029005	protein_coding	-12488	Rtf2	GO:0003677(DNA binding);GO:0005634(nucleus);GO:0005657(replication fork);GO:0005694(chromosome);GO:0071171(site-specific DNA replication termination at RTS1 barrier);GO:0072711(cellular response to hydroxyurea);GO:0097752(regulation of DNA stability);GO:1902979(mitotic DNA replication termination);GO:1902979(mitotic DNA replication termination)	NA	NA	NA	replication termination factor 2 [Source:MGI Symbol;Acc:MGI:1913654]	3' UTR	-0.779	0.0301995	-0.446	down	1.00762	0.0109492	0.892573	1	up	no	11.845	12.1101	13.9999	13.9149	11.9291	11.824
chr2	176719366	176719486	121	ENSMUSG00000078878	ENSMUST00000108983	protein_coding	7433	Gm14305	GO:0003674(molecular_function);GO:0003676(nucleic acid binding);GO:0005575(cellular_component);GO:0005634(nucleus);GO:0006355(regulation of transcription, DNA-templated);GO:0008150(biological_process);GO:0010468(regulation of gene expression);GO:0046872(metal ion binding);GO:0046872(metal ion binding)	NA	NA	NA	predicted gene 14305 [Source:MGI Symbol;Acc:MGI:3709632]	3' UTR	-0.936	0.0162181	-1.36	down	1.18994	0.250889	0.692373	1	up	no	0.93627	2.26751	0.935724	2.47105	0.583356	0.424336
chr2	179895714	179896375	662	ENSMUSG00000000305	ENSMUST00000098996	protein_coding	1805	Cdh4	GO:0005509(calcium ion binding);GO:0005886(plasma membrane);GO:0005887(integral component of plasma membrane);GO:0007155(cell adhesion);GO:0007156(homophilic cell adhesion via plasma membrane adhesion molecules);GO:0007157(heterophilic cell-cell adhesion via plasma membrane cell adhesion molecules);GO:0007411(axon guidance);GO:0016020(membrane);GO:0016021(integral component of membrane);GO:001634…	04514(Cell adhesion molecules (CAMs));04514(Cell adhesion molecules (CAMs))	K06797	NA	cadherin 4 [Source:MGI Symbol;Acc:MGI:99218]	3' UTR	-0.746	0.0346737	1.05	up	0.747778	-0.419318	0.469013	1	down	no	0.357248	0.293887	0.207458	0.3437	0.321124	0.483369
chr2	180161513	180162172	660	ENSMUSG00000039041	ENSMUST00000061437	protein_coding	-9313	Adrm1	GO:0000502(proteasome complex);GO:0001541(ovarian follicle development);GO:0002020(protease binding);GO:0005515(protein binding);GO:0005634(nucleus);GO:0005654(nucleoplasm);GO:0005737(cytoplasm);GO:0005829(cytosol);GO:0005886(plasma membrane);GO:0006368(transcription elongation from RNA polymerase II promoter);GO:0006511(ubiquitin-dependent protein catabolic process);GO:0007286(spermatid developm…	03050(Proteasome);05169(Epstein-Barr virus infection);05169(Epstein-Barr virus infection)	K06691	NA	adhesion regulating molecule 1 [Source:MGI Symbol;Acc:MGI:1929289]	3' UTR	-5.33	4.16869e-08	-0.509	down	1.00071	0.00102699	0.926717	1	up	no	5.89387	5.98551	7.38923	5.64092	6.93927	6.67471
chr2	181355956	181356347	392	ENSMUSG00000038685	ENSMUST00000134651	protein_coding	0	Rtel1	GO:0000166(nucleotide binding);GO:0000723(telomere maintenance);GO:0000732(strand displacement);GO:0000781(chromosome, telomeric region);GO:0003676(nucleic acid binding);GO:0003677(DNA binding);GO:0003678(DNA helicase activity);GO:0004386(helicase activity);GO:0005515(protein binding);GO:0005524(ATP binding);GO:0005634(nucleus);GO:0006139(nucleobase-containing compound metabolic process);GO:00062…	NA	K11136	EC:3.6.4.12	regulator of telomere elongation helicase 1 [Source:MGI Symbol;Acc:MGI:2139369]	3' UTR	-1.34	0.00398107	-0.528	down	0.944721	-0.0820399	0.84564	1	down	no	3.98899	3.62453	3.30024	3.31897	3.68746	4.54593
chr2	181380107	181381283	1177	ENSMUSG00000090077	ENSMUST00000048077	protein_coding	0	Lime1	GO:0002250(adaptive immune response);GO:0002376(immune system process);GO:0005515(protein binding);GO:0005886(plasma membrane);GO:0006357(regulation of transcription by RNA polymerase II);GO:0014066(regulation of phosphatidylinositol 3-kinase signaling);GO:0016020(membrane);GO:0016021(integral component of membrane);GO:0019815(B cell receptor complex);GO:0019901(protein kinase binding);GO:0043122…	NA	NA	NA	Lck interacting transmembrane adaptor 1 [Source:MGI Symbol;Acc:MGI:1919949]	3' UTR	-1.17	0.00724436	-1.24	down	1.5013	0.586216	0.240258	1	up	no	2.49832	1.41821	3.87862	1.13245	1.83314	2.22666
chr2	181719584	181720777	1194	ENSMUSG00000027584	ENSMUST00000184127	nonsense_mediated_decay	3881	Oprl1	GO:0001626(nociceptin receptor activity);GO:0004930(G protein-coupled receptor activity);GO:0004985(opioid receptor activity);GO:0005886(plasma membrane);GO:0005887(integral component of plasma membrane);GO:0007165(signal transduction);GO:0007186(G protein-coupled receptor signaling pathway);GO:0007193(adenylate cyclase-inhibiting G protein-coupled receptor signaling pathway);GO:0007218(neuropept…	04080(Neuroactive ligand-receptor interaction);04080(Neuroactive ligand-receptor interaction)	K04216	NA	opioid receptor-like 1 [Source:MGI Symbol;Acc:MGI:97440]	3' UTR	-2.19	0.000269153	-1.42	down	0.464715	-1.10558	0.180895	1	down	no	0.0286248	0.316622	0.148108	0.49494	0.352045	0.214645
chr2	5031307	5034217	2911	ENSMUSG00000026672	ENSMUST00000125203	processed_transcript	4596	Optn	GO:0001155(TFIIIA-class transcription factor binding);GO:0001819(positive regulation of cytokine production);GO:0001920(negative regulation of receptor recycling);GO:0002376(immune system process);GO:0005515(protein binding);GO:0005634(nucleus);GO:0005737(cytoplasm);GO:0005768(endosome);GO:0005776(autophagosome);GO:0005794(Golgi apparatus);GO:0005802(trans-Golgi network);GO:0005829(cytosol);GO:00…	04137(Mitophagy - animal);04137(Mitophagy - animal)	K19946	NA	optineurin [Source:MGI Symbol;Acc:MGI:1918898]	Exon (ENSMUST00000125203/ENSMUSG00000026672, exon 2 of 8)	-1.59	0.0017378	-0.695	down	1.17406	0.231502	0.416984	1	up	no	5.69302	7.30085	8.83972	6.28057	7.03555	5.28059
chr2	6544732	6544793	62	ENSMUSG00000002107	ENSMUST00000182355	processed_transcript	48068	Celf2	GO:0000381(regulation of alternative mRNA splicing, via spliceosome);GO:0003676(nucleic acid binding);GO:0003723(RNA binding);GO:0003729(mRNA binding);GO:0005634(nucleus);GO:0005737(cytoplasm);GO:0006376(mRNA splice site selection);GO:0006397(mRNA processing);GO:0036002(pre-mRNA binding);GO:1990904(ribonucleoprotein complex);GO:1990904(ribonucleoprotein complex)	NA	K13207	NA	CUGBP, Elav-like family member 2 [Source:MGI Symbol;Acc:MGI:1338822]	3' UTR	-0.83	0.0245471	0.675	up	0.889191	-0.169435	0.543671	1	down	no	9.77163	9.13597	8.70122	10.1582	10.0866	10.8045
chr2	11742662	11742752	91	ENSMUSG00000058594	ENSMUST00000139292	processed_transcript	989	Fbh1	GO:0000166(nucleotide binding);GO:0000724(double-strand break repair via homologous recombination);GO:0000725(recombinational repair);GO:0000737(DNA catabolic process, endonucleolytic);GO:0000785(chromatin);GO:0001934(positive regulation of protein phosphorylation);GO:0003677(DNA binding);GO:0003678(DNA helicase activity);GO:0003690(double-stranded DNA binding);GO:0003697(single-stranded DNA bind…	NA	K10300	EC:3.6.4.12	F-box DNA helicase 1 [Source:MGI Symbol;Acc:MGI:1354699]	3' UTR	-0.776	0.030903	0.613	up	1.02212	0.0315625	0.817081	1	up	no	8.9475	9.90362	10.3497	9.97942	9.23665	9.35282
chr2	18025730	18026060	331	ENSMUSG00000054057	ENSMUST00000135980	processed_transcript	3030	A930004D18Rik	GO:0003674(molecular_function);GO:0005575(cellular_component);GO:0008150(biological_process);GO:0016020(membrane);GO:0016021(integral component of membrane);GO:0016021(integral component of membrane)	NA	NA	NA	RIKEN cDNA A930004D18 gene [Source:MGI Symbol;Acc:MGI:1925190]	3' UTR	-2.03	0.000436516	3.97	up	1.27817	0.354074	0.521008	1	up	no	0.642331	0.527904	0.619189	0.434419	0.571409	0.394167
chr2	20848486	20849863	1378	ENSMUSG00000036591	ENSMUST00000131542	retained_intron	4761	Arhgap21	GO:0005096(GTPase activator activity);GO:0005515(protein binding);GO:0005794(Golgi apparatus);GO:0005886(plasma membrane);GO:0007030(Golgi organization);GO:0007165(signal transduction);GO:0015629(actin cytoskeleton);GO:0030054(cell junction);GO:0043547(positive regulation of GTPase activity);GO:0051683(establishment of Golgi localization);GO:0051684(maintenance of Golgi location);GO:0072384(organ…	NA	K20315	NA	Rho GTPase activating protein 21 [Source:MGI Symbol;Acc:MGI:1918685]	3' UTR	-6.08	5.62341e-09	0.44	up	0.874808	-0.192961	0.510761	1	down	no	8.17363	8.64688	8.39813	10.1048	10.5695	8.15326
chr2	22994683	23040241	45559	ENSMUSG00000058835	ENSMUST00000126112	protein_coding	0	Abi1	GO:0001756(somitogenesis);GO:0005515(protein binding);GO:0005634(nucleus);GO:0005737(cytoplasm);GO:0005829(cytosol);GO:0005856(cytoskeleton);GO:0005886(plasma membrane);GO:0008134(transcription factor binding);GO:0008154(actin polymerization or depolymerization);GO:0014069(postsynaptic density);GO:0016235(aggresome);GO:0017124(SH3 domain binding);GO:0018108(peptidyl-tyrosine phosphorylation);GO:0…	NA	NA	NA	abl-interactor 1 [Source:MGI Symbol;Acc:MGI:104913]	5' UTR	-1.17	0.00707946	0.367	up	1.05803	0.0813843	0.678235	1	up	no	18.0996	17.6972	16.3549	18.2068	14.9003	16.1841
chr2	24791065	24792114	1050	ENSMUSG00000036893	ENSMUST00000134775	nonsense_mediated_decay	15290	Ehmt1	GO:0000122(negative regulation of transcription by RNA polymerase II);GO:0001226(RNA polymerase II transcription corepressor binding);GO:0002039(p53 binding);GO:0005515(protein binding);GO:0005634(nucleus);GO:0005654(nucleoplasm);GO:0005694(chromosome);GO:0006306(DNA methylation);GO:0006325(chromatin organization);GO:0008168(methyltransferase activity);GO:0008270(zinc ion binding);GO:0016279(prot…	00310(Lysine degradation);04211(Longevity regulating pathway);04211(Longevity regulating pathway)	K11420	EC:2.1.1.43	euchromatic histone methyltransferase 1 [Source:MGI Symbol;Acc:MGI:1924933]	3' UTR	-9.03	3.16228e-12	0.509	up	0.888188	-0.171063	0.56062	1	down	no	8.28317	7.72371	8.02955	8.694	8.81172	9.55661
chr2	24877588	24887061	9474	ENSMUSG00000036893	ENSMUST00000198923	protein_coding	0	Ehmt1	GO:0000122(negative regulation of transcription by RNA polymerase II);GO:0001226(RNA polymerase II transcription corepressor binding);GO:0002039(p53 binding);GO:0005515(protein binding);GO:0005634(nucleus);GO:0005654(nucleoplasm);GO:0005694(chromosome);GO:0006306(DNA methylation);GO:0006325(chromatin organization);GO:0008168(methyltransferase activity);GO:0008270(zinc ion binding);GO:0016279(prot…	00310(Lysine degradation);04211(Longevity regulating pathway);04211(Longevity regulating pathway)	K11420	EC:2.1.1.43	euchromatic histone methyltransferase 1 [Source:MGI Symbol;Acc:MGI:1924933]	3' UTR	-0.888	0.0194984	-0.206	down	0.888188	-0.171063	0.56062	1	down	no	8.28317	7.72371	8.02955	8.694	8.81172	9.55661
chr2	25222159	25222846	688	ENSMUSG00000036752	ENSMUST00000145607	processed_transcript	2495	Tubb4b	GO:0000166(nucleotide binding);GO:0000226(microtubule cytoskeleton organization);GO:0000278(mitotic cell cycle);GO:0003725(double-stranded RNA binding);GO:0003924(GTPase activity);GO:0005200(structural constituent of cytoskeleton);GO:0005525(GTP binding);GO:0005737(cytoplasm);GO:0005856(cytoskeleton);GO:0005874(microtubule);GO:0007017(microtubule-based process);GO:0043209(myelin sheath);GO:004529…	04145(Phagosome);04540(Gap junction);04540(Gap junction)	K07375	NA	tubulin, beta 4B class IVB [Source:MGI Symbol;Acc:MGI:1915472]	3' UTR	-10.3	1.58489e-13	-0.325	down	1.19443	0.256317	0.271121	1	up	no	35.8024	35.282	31.6376	31.9672	26.2854	27.7486
chr2	25255812	25256022	211	ENSMUSG00000006471	ENSMUST00000132128	nonsense_mediated_decay	0	Ndor1	GO:0003958(NADPH-hemoprotein reductase activity);GO:0005654(nucleoplasm);GO:0005737(cytoplasm);GO:0005829(cytosol);GO:0008219(cell death);GO:0010181(FMN binding);GO:0016226(iron-sulfur cluster assembly);GO:0016491(oxidoreductase activity);GO:0016651(oxidoreductase activity, acting on NAD(P)H);GO:0016709(oxidoreductase activity, acting on paired donors, with incorporation or reduction of molecular…	NA	NA	NA	NADPH dependent diflavin oxidoreductase 1 [Source:MGI Symbol;Acc:MGI:1926047]	5' UTR	-1.23	0.00588844	-1.01	down	0.871225	-0.198883	0.544898	1	down	no	5.25881	4.61453	4.1693	4.25051	5.49082	6.37695
chr2	25563694	25564469	776	ENSMUSG00000026941	ENSMUST00000152124	processed_transcript	5421	Mamdc4	GO:0003674(molecular_function);GO:0005515(protein binding);GO:0005768(endosome);GO:0008150(biological_process);GO:0015031(protein transport);GO:0016020(membrane);GO:0016021(integral component of membrane);GO:0016021(integral component of membrane)	NA	NA	NA	MAM domain containing 4 [Source:MGI Symbol;Acc:MGI:2685841]	Exon (ENSMUST00000095117/ENSMUSG00000026941, exon 26 of 29)	-0.845	0.0234423	0.759	up	0.869634	-0.20152	0.752695	1	down	no	0.413496	0.569082	0.512414	0.527983	0.461545	0.729577
chr2	25707152	25709627	2476	ENSMUSG00000087612	ENSMUST00000151069	antisense	0	A230005M16Rik	NA	NA	NA	NA	RIKEN cDNA A230005M16 gene [Source:MGI Symbol;Acc:MGI:3603401]	Exon (ENSMUST00000137661/ENSMUSG00000087612, exon 1 of 2)	-1.23	0.00588844	0.357	up	1	0	1	1	no	no	0	0	0	0	0	0
chr2	26059306	26059457	152	ENSMUSG00000026932	ENSMUST00000126921	processed_transcript	3184	Nacc2	GO:0000122(negative regulation of transcription by RNA polymerase II);GO:0000790(nuclear chromatin);GO:0000978(RNA polymerase II cis-regulatory region sequence-specific DNA binding);GO:0001227(DNA-binding transcription repressor activity, RNA polymerase II-specific);GO:0003700(DNA-binding transcription factor activity);GO:0005515(protein binding);GO:0005634(nucleus);GO:0005730(nucleolus);GO:00057…	NA	K10486	NA	nucleus accumbens associated 2, BEN and BTB (POZ) domain containing [Source:MGI Symbol;Acc:MGI:1915241]	3' UTR	-1.06	0.0102329	-0.623	down	1.11934	0.162643	0.517775	1	up	no	14.0408	16.9067	15.0462	15.284	15.6469	10.1593
chr2	26369253	26369583	331	ENSMUSG00000036281	ENSMUST00000136054	processed_transcript	-1813	Snapc4	GO:0000995(RNA polymerase III general transcription initiation factor activity);GO:0003677(DNA binding);GO:0005634(nucleus);GO:0016251(RNA polymerase II general transcription initiation factor activity);GO:0019185(snRNA-activating protein complex);GO:0042795(snRNA transcription by RNA polymerase II);GO:0042796(snRNA transcription by RNA polymerase III);GO:0042796(snRNA transcription by RNA polyme…	NA	K09453	NA	small nuclear RNA activating complex, polypeptide 4 [Source:MGI Symbol;Acc:MGI:2443935]	Exon (ENSMUST00000114115/ENSMUSG00000036281, exon 16 of 23)	-1.38	0.00346737	0.718	up	0.813492	-0.297799	0.358953	1	down	no	3.37714	3.47982	3.46251	3.33107	4.47659	4.87773
chr2	26385193	26385836	644	ENSMUSG00000026927	ENSMUST00000134737	processed_transcript	0	Entr1	GO:0003674(molecular_function);GO:0005737(cytoplasm);GO:0005768(endosome);GO:0005769(early endosome);GO:0005813(centrosome);GO:0005815(microtubule organizing center);GO:0005856(cytoskeleton);GO:0007049(cell cycle);GO:0015031(protein transport);GO:0030030(cell projection organization);GO:0030496(midbody);GO:0030904(retromer complex);GO:0032465(regulation of cytokinesis);GO:0036064(ciliary basal bo…	NA	K22938	NA	endosome associated trafficking regulator 1 [Source:MGI Symbol;Acc:MGI:1915362]	Exon (ENSMUST00000114100/ENSMUSG00000026927, exon 6 of 9)	-2.3	0.000190546	0.554	up	1.08013	0.111207	0.639546	1	up	no	8.28338	7.46661	8.04179	7.88123	6.97026	7.17525
chr2	26402196	26409084	6889	ENSMUSG00000026925	ENSMUST00000144011	protein_coding	0	Inpp5e	GO:0000139(Golgi membrane);GO:0001726(ruffle);GO:0004439(phosphatidylinositol-4,5-bisphosphate 5-phosphatase activity);GO:0004445(inositol-polyphosphate 5-phosphatase activity);GO:0005737(cytoplasm);GO:0005794(Golgi apparatus);GO:0005856(cytoskeleton);GO:0005886(plasma membrane);GO:0005929(cilium);GO:0005930(axoneme);GO:0006629(lipid metabolic process);GO:0014067(negative regulation of phosphatid…	00562(Inositol phosphate metabolism);04070(Phosphatidylinositol signaling system);04070(Phosphatidylinositol signaling system)	K20278	EC:3.1.3.36	inositol polyphosphate-5-phosphatase E [Source:MGI Symbol;Acc:MGI:1927753]	5' UTR	-1.61	0.00158489	0.265	up	1.00366	0.00526867	0.921067	1	up	no	6.51376	6.2722	5.95972	5.53745	6.11076	7.02914
chr2	26458172	26458892	721	ENSMUSG00000026923	ENSMUST00000132941	processed_transcript	4575	Notch1	GO:0000122(negative regulation of transcription by RNA polymerase II);GO:0000139(Golgi membrane);GO:0001525(angiogenesis);GO:0001669(acrosomal vesicle);GO:0001701(in utero embryonic development);GO:0001708(cell fate specification);GO:0001726(ruffle);GO:0001837(epithelial to mesenchymal transition);GO:0001889(liver development);GO:0001947(heart looping);GO:0002040(sprouting angiogenesis);GO:000205…	01522(Endocrine resistance);04330(Notch signaling pathway);04658(Th1 and Th2 cell differentiation);04919(Thyroid hormone signaling pathway);05020(Prion diseases);05165(Human papillomavirus infection);05200(Pathways in cancer);05206(MicroRNAs in cancer);05224(Breast cancer);05224(Breast cancer)	K02599	NA	notch 1 [Source:MGI Symbol;Acc:MGI:97363]	3' UTR	-4.84	1.44544e-07	0.41	up	0.748031	-0.418831	0.117586	1	down	no	9.87747	10.2575	10.8939	12.4486	14.2822	14.7499
chr2	26921739	26922157	419	ENSMUSG00000015790	ENSMUST00000015934	protein_coding	-5627	Surf1	GO:0004129(cytochrome-c oxidase activity);GO:0005739(mitochondrion);GO:0005743(mitochondrial inner membrane);GO:0006119(oxidative phosphorylation);GO:0016020(membrane);GO:0016021(integral component of membrane);GO:0022900(electron transport chain);GO:0031966(mitochondrial membrane);GO:0033617(mitochondrial respiratory chain complex IV assembly);GO:1902600(proton transmembrane transport);GO:190260…	NA	K14998	NA	surfeit gene 1 [Source:MGI Symbol;Acc:MGI:98443]	3' UTR	-0.918	0.017378	0.0969	up	0.846945	-0.239661	0.594261	1	down	no	4.47981	4.07312	4.82046	4.43613	6.00051	5.35352
chr2	26953562	26953861	300	ENSMUSG00000052406	ENSMUST00000145546	processed_transcript	2122	Rexo4	GO:0000726(non-recombinational repair);GO:0000737(DNA catabolic process, endonucleolytic);GO:0000738(DNA catabolic process, exonucleolytic);GO:0003676(nucleic acid binding);GO:0003690(double-stranded DNA binding);GO:0003697(single-stranded DNA binding);GO:0004518(nuclease activity);GO:0004519(endonuclease activity);GO:0004527(exonuclease activity);GO:0005634(nucleus);GO:0005654(nucleoplasm);GO:00…	NA	K18327	EC:3.1.-.-	REX4, 3'-5' exonuclease [Source:MGI Symbol;Acc:MGI:2684957]	3' UTR	-0.882	0.0199526	-0.449	down	0.955927	-0.0650278	0.933714	1	down	no	3.50259	3.12464	2.83966	2.7088	2.62543	4.56913
chr2	29231275	29253005	21731	ENSMUSG00000035513	ENSMUST00000183583	nonsense_mediated_decay	0	Ntng2	GO:0003674(molecular_function);GO:0005515(protein binding);GO:0005886(plasma membrane);GO:0007275(multicellular organism development);GO:0007399(nervous system development);GO:0007409(axonogenesis);GO:0009887(animal organ morphogenesis);GO:0009888(tissue development);GO:0010975(regulation of neuron projection development);GO:0016020(membrane);GO:0016477(cell migration);GO:0030154(cell differentia…	04360(Axon guidance);04514(Cell adhesion molecules (CAMs));04514(Cell adhesion molecules (CAMs))	K16359	NA	netrin G2 [Source:MGI Symbol;Acc:MGI:2159341]	5' UTR	-1.21	0.00616595	0.313	up	1.07743	0.107599	0.679095	1	up	no	4.43031	3.71233	4.55599	4.22181	3.68832	3.87586
chr2	30031545	30031815	271	ENSMUSG00000039715	ENSMUST00000139145	retained_intron	960	Wdr34	GO:0005515(protein binding);GO:0005829(cytosol);GO:0005868(cytoplasmic dynein complex);GO:0045503(dynein light chain binding);GO:0060271(cilium assembly);GO:0060271(cilium assembly)	NA	K22868	NA	WD repeat domain 34 [Source:MGI Symbol;Acc:MGI:1919070]	3' UTR	-0.901	0.0186209	1.05	up	0.879456	-0.185317	0.723663	1	down	no	2.11114	2.02939	1.98736	2.54401	2.021	2.40282
chr2	30177683	30178012	330	ENSMUSG00000039660	ENSMUST00000146466	retained_intron	0	Spout1	GO:0000775(chromosome, centromeric region);GO:0000776(kinetochore);GO:0000777(condensed chromosome kinetochore);GO:0005694(chromosome);GO:0005737(cytoplasm);GO:0005815(microtubule organizing center);GO:0005819(spindle);GO:0005856(cytoskeleton);GO:0007049(cell cycle);GO:0008168(methyltransferase activity);GO:0010608(posttranscriptional regulation of gene expression);GO:0016740(transferase activity…	NA	K09142	NA	SPOUT domain containing methyltransferase 1 [Source:MGI Symbol;Acc:MGI:106544]	Exon (ENSMUST00000142669/ENSMUSG00000039660, exon 1 of 10)	-0.837	0.0239883	-0.885	down	1.07593	0.105591	0.733412	1	up	no	3.2313	2.93886	3.22611	2.40412	2.77203	3.55697
chr2	31058998	31096169	37172	ENSMUSG00000075415	ENSMUST00000138581	processed_transcript	37502	Fnbp1	GO:0005515(protein binding);GO:0005737(cytoplasm);GO:0005764(lysosome);GO:0005856(cytoskeleton);GO:0005886(plasma membrane);GO:0005905(clathrin-coated pit);GO:0005938(cell cortex);GO:0006897(endocytosis);GO:0007399(nervous system development);GO:0008289(lipid binding);GO:0016020(membrane);GO:0031410(cytoplasmic vesicle);GO:0042802(identical protein binding);GO:0042802(identical protein binding)	NA	K20121	NA	formin binding protein 1 [Source:MGI Symbol;Acc:MGI:109606]	5' UTR	-2.7	5.88844e-05	-0.433	down	0.967953	-0.0469904	0.936433	1	down	no	20.4278	17.472	17.6303	18.1646	16.3664	22.8376
chr2	32278815	32278965	151	ENSMUSG00000044627	ENSMUST00000113395	protein_coding	4049	Swi5	GO:0000724(double-strand break repair via homologous recombination);GO:0000730(DNA recombinase assembly);GO:0005515(protein binding);GO:0005634(nucleus);GO:0006281(DNA repair);GO:0006974(cellular response to DNA damage stimulus);GO:0032798(Swi5-Sfr1 complex);GO:0071479(cellular response to ionizing radiation);GO:0071479(cellular response to ionizing radiation)	NA	NA	NA	SWI5 recombination repair homolog (yeast) [Source:MGI Symbol;Acc:MGI:1920181]	3' UTR	-0.738	0.0363078	0.679	up	0.943672	-0.0836422	0.833137	1	down	no	5.43522	5.68733	6.20725	6.31733	6.22649	5.8204
chr2	32416070	32416191	122	ENSMUSG00000026819	ENSMUST00000153782	retained_intron	501	Slc25a25	GO:0002021(response to dietary excess);GO:0005347(ATP transmembrane transporter activity);GO:0005509(calcium ion binding);GO:0005739(mitochondrion);GO:0005743(mitochondrial inner membrane);GO:0014823(response to activity);GO:0015867(ATP transport);GO:0016020(membrane);GO:0016021(integral component of membrane);GO:0032094(response to food);GO:0035264(multicellular organism growth);GO:0043010(camer…	NA	K14684	NA	solute carrier family 25 (mitochondrial carrier, phosphate carrier), member 25 [Source:MGI Symbol;Acc:MGI:1915913]	3' UTR	-1.31	0.00436516	-1.06	down	0.700054	-0.514463	0.0653929	1	down	no	4.32713	3.75384	4.03389	5.70132	6.48397	5.12032
chr2	32875742	32876001	260	ENSMUSG00000087496	ENSMUST00000151820	antisense	0	Gm13523	NA	NA	NA	NA	predicted gene 13523 [Source:MGI Symbol;Acc:MGI:3651426]	Exon (ENSMUST00000151820/ENSMUSG00000087496, exon 1 of 2)	-0.866	0.0213796	-1.24	down	1.29147	0.369017	1	1	up	no	0.421257	1.08533	1.09161	0.810805	0.75966	0.441338
chr2	33453540	33462325	8786	ENSMUSG00000026788	ENSMUST00000095035	protein_coding	8813	Zbtb43	GO:0003676(nucleic acid binding);GO:0003677(DNA binding);GO:0005515(protein binding);GO:0005634(nucleus);GO:0006357(regulation of transcription by RNA polymerase II);GO:0046872(metal ion binding);GO:1990837(sequence-specific double-stranded DNA binding);GO:1990837(sequence-specific double-stranded DNA binding)	NA	K10514	NA	zinc finger and BTB domain containing 43 [Source:MGI Symbol;Acc:MGI:1919084]	3' UTR	-0.967	0.0144544	0.272	up	1.04036	0.0570873	0.798354	1	up	no	4.17715	4.42846	3.71366	3.41018	4.07883	4.35231
chr2	33731209	33732377	1169	ENSMUSG00000085463	ENSMUST00000130532	lincRNA	-13478	NA	NA	NA	NA	NA	NA	-0.156	18.3	0.13213	-1.69	down	1	0	1	1	no	no	NA	NA	NA	NA	NA	NA
chr2	34822534	34823224	691	ENSMUSG00000035949	ENSMUST00000156130	processed_transcript	0	Fbxw2	GO:0005515(protein binding);GO:0005515(protein binding)	NA	K10261	NA	F-box and WD-40 domain protein 2 [Source:MGI Symbol;Acc:MGI:1353435]	5' UTR	-2.07	0.000389045	0.317	up	0.884887	-0.176435	0.556046	1	down	no	3.92161	4.70057	4.47184	4.51418	5.01576	5.26746
chr2	34852433	34854332	1900	ENSMUSG00000026869	ENSMUST00000135575	protein_coding	5258	Psmd5	GO:0008540(proteasome regulatory particle, base subcomplex);GO:0022624(proteasome accessory complex);GO:0043248(proteasome assembly);GO:0070682(proteasome regulatory particle assembly);GO:0070682(proteasome regulatory particle assembly)	NA	K06692	NA	proteasome (prosome, macropain) 26S subunit, non-ATPase, 5 [Source:MGI Symbol;Acc:MGI:1914248]	3' UTR	-1.7	0.00120226	-0.294	down	1.05453	0.076599	0.726016	1	up	no	3.18257	3.35798	3.01549	2.92006	2.76332	3.37852
chr2	35199979	35200190	212	ENSMUSG00000026878	ENSMUST00000148543	processed_transcript	810	Rab14	GO:0000139(Golgi membrane);GO:0000166(nucleotide binding);GO:0003924(GTPase activity);GO:0005515(protein binding);GO:0005525(GTP binding);GO:0005764(lysosome);GO:0005768(endosome);GO:0005769(early endosome);GO:0005770(late endosome);GO:0005791(rough endoplasmic reticulum);GO:0005794(Golgi apparatus);GO:0005795(Golgi stack);GO:0005802(trans-Golgi network);GO:0005829(cytosol);GO:0005886(plasma memb…	04152(AMPK signaling pathway);04152(AMPK signaling pathway)	K07881	NA	RAB14, member RAS oncogene family [Source:MGI Symbol;Acc:MGI:1915615]	Exon (ENSMUST00000201896/ENSMUSG00000026878, exon 1 of 1)	-1.32	0.0042658	-0.749	down	1.02714	0.0386333	0.799171	1	up	no	10.595	10.2896	10.2805	10.332	9.40968	10.5999
chr2	35751627	35752105	479	ENSMUSG00000107106	ENSMUST00000202120	TEC	14252	Gm43760	NA	NA	NA	NA	predicted gene 43760 [Source:MGI Symbol;Acc:MGI:5663897]	3' UTR	-1.64	0.00144544	-3.7	down	0.366091	-1.44973	1	1	down	no	0.075882	0.131405	0.065207	0.393924	0.21539	0.13502
chr2	35902445	35903101	657	ENSMUSG00000026885	ENSMUST00000160939	processed_transcript	-21099	Ttll11	GO:0000166(nucleotide binding);GO:0000226(microtubule cytoskeleton organization);GO:0005524(ATP binding);GO:0005737(cytoplasm);GO:0005856(cytoskeleton);GO:0005874(microtubule);GO:0005929(cilium);GO:0006464(cellular protein modification process);GO:0015631(tubulin binding);GO:0016874(ligase activity);GO:0018095(protein polyglutamylation);GO:0042995(cell projection);GO:0051013(microtubule severing)…	NA	K16604	EC:6.-.-.-	tubulin tyrosine ligase-like family, member 11 [Source:MGI Symbol;Acc:MGI:1921660]	3' UTR	-0.797	0.0281838	0.815	up	0.801138	-0.319877	0.631066	1	down	no	0.391227	0.271117	0.370607	0.535416	0.414631	0.339308
chr2	37569913	37570334	422	ENSMUSG00000026915	ENSMUST00000204569	nonsense_mediated_decay	16605	Strbp	GO:0002177(manchette);GO:0003723(RNA binding);GO:0003725(double-stranded RNA binding);GO:0003727(single-stranded RNA binding);GO:0005634(nucleus);GO:0005737(cytoplasm);GO:0005856(cytoskeleton);GO:0007275(multicellular organism development);GO:0007283(spermatogenesis);GO:0007286(spermatid development);GO:0007638(mechanosensory behavior);GO:0008017(microtubule binding);GO:0015630(microtubule cytosk…	NA	K13200	NA	spermatid perinuclear RNA binding protein [Source:MGI Symbol;Acc:MGI:104626]	3' UTR	-0.713	0.0398107	0.474	up	0.813503	-0.29778	0.313614	1	down	no	2.29419	2.17022	1.52164	2.26905	2.06939	3.01991
chr2	44987138	44987499	362	ENSMUSG00000026872	ENSMUST00000202432	protein_coding	35777	Zeb2	GO:0000122(negative regulation of transcription by RNA polymerase II);GO:0000790(nuclear chromatin);GO:0001227(DNA-binding transcription repressor activity, RNA polymerase II-specific);GO:0001228(DNA-binding transcription activator activity, RNA polymerase II-specific);GO:0001755(neural crest cell migration);GO:0001756(somitogenesis);GO:0001843(neural tube closure);GO:0003676(nucleic acid binding…	05206(MicroRNAs in cancer);05206(MicroRNAs in cancer)	K09299	NA	zinc finger E-box binding homeobox 2 [Source:MGI Symbol;Acc:MGI:1344407]	3' UTR	-3.31	1.02329e-05	-0.438	down	1.16683	0.222597	0.364732	1	up	no	14.5701	13.4436	15.1704	15.9825	11.3816	9.64567
chr2	45022425	45022666	242	ENSMUSG00000026872	ENSMUST00000202432	protein_coding	490	Zeb2	GO:0000122(negative regulation of transcription by RNA polymerase II);GO:0000790(nuclear chromatin);GO:0001227(DNA-binding transcription repressor activity, RNA polymerase II-specific);GO:0001228(DNA-binding transcription activator activity, RNA polymerase II-specific);GO:0001755(neural crest cell migration);GO:0001756(somitogenesis);GO:0001843(neural tube closure);GO:0003676(nucleic acid binding…	05206(MicroRNAs in cancer);05206(MicroRNAs in cancer)	K09299	NA	zinc finger E-box binding homeobox 2 [Source:MGI Symbol;Acc:MGI:1344407]	Exon (ENSMUST00000202371/ENSMUSG00000026872, exon 3 of 3)	-0.889	0.0194984	0.473	up	1.16683	0.222597	0.364732	1	up	no	14.5701	13.4436	15.1704	15.9825	11.3816	9.64567
chr2	48911698	48911789	92	ENSMUSG00000026761	ENSMUST00000128618	processed_transcript	877	Orc4	GO:0000166(nucleotide binding);GO:0000784(nuclear chromosome, telomeric region);GO:0000808(origin recognition complex);GO:0003677(DNA binding);GO:0003688(DNA replication origin binding);GO:0005524(ATP binding);GO:0005634(nucleus);GO:0005654(nucleoplasm);GO:0005664(nuclear origin of replication recognition complex);GO:0005730(nucleolus);GO:0005829(cytosol);GO:0006260(DNA replication);GO:0006270(DN…	04110(Cell cycle);04110(Cell cycle)	K02606	NA	origin recognition complex, subunit 4 [Source:MGI Symbol;Acc:MGI:1347043]	Exon (ENSMUST00000141441/ENSMUSG00000026761, exon 10 of 10)	-0.92	0.017378	-0.767	down	0.959213	-0.060077	0.900553	1	down	no	4.9181	5.08183	4.30601	5.17906	4.29753	5.43765
chr2	52401984	52412179	10196	ENSMUSG00000036093	ENSMUST00000130357	retained_intron	10331	Arl5a	GO:0000166(nucleotide binding);GO:0005525(GTP binding);GO:0005737(cytoplasm);GO:0005802(trans-Golgi network);GO:0006886(intracellular protein transport);GO:0016192(vesicle-mediated transport);GO:1903292(protein localization to Golgi membrane);GO:1903292(protein localization to Golgi membrane)	NA	K07949	NA	ADP-ribosylation factor-like 5A [Source:MGI Symbol;Acc:MGI:1922673]	3' UTR	-2.02	0.000446684	0.185	up	1.00762	0.0109508	0.882451	1	up	no	18.7435	16.9089	18.6829	18.7419	16.4634	18.7191
chr2	60274943	60275144	202	ENSMUSG00000080198	ENSMUST00000116410	processed_pseudogene	631	Rpl10a-ps4	NA	NA	NA	NA	ribosomal protein L10A, pseudogene 4 [Source:MGI Symbol;Acc:MGI:3652221]	Exon (ENSMUST00000116410/ENSMUSG00000080198, exon 1 of 1)	-0.825	0.0251189	-1.75	down	2.24404	1.1661	1	1	up	no	1.07353	1.02839	1.52508	0.218289	0.369771	1.02822
chr2	63974619	63974740	122	ENSMUSG00000075324	ENSMUST00000126042	processed_transcript	123369	Fign	GO:0000166(nucleotide binding);GO:0005515(protein binding);GO:0005524(ATP binding);GO:0005634(nucleus);GO:0005737(cytoplasm);GO:0005815(microtubule organizing center);GO:0005856(cytoskeleton);GO:0005874(microtubule);GO:0007049(cell cycle);GO:0008022(protein C-terminus binding);GO:0008568(microtubule-severing ATPase activity);GO:0010569(regulation of double-strand break repair via homologous recom…	NA	NA	NA	fidgetin [Source:MGI Symbol;Acc:MGI:1890647]	3' UTR	-0.819	0.025704	-2.56	down	0.937583	-0.092982	0.817808	1	down	no	2.06835	1.98405	1.73427	2.41234	2.06391	1.69565
chr2	69483102	69483823	722	ENSMUSG00000027070	ENSMUST00000128742	processed_transcript	26043	Lrp2	GO:0001822(kidney development);GO:0001843(neural tube closure);GO:0003139(secondary heart field specification);GO:0003148(outflow tract septum morphogenesis);GO:0003223(ventricular compact myocardium morphogenesis);GO:0003281(ventricular septum development);GO:0005509(calcium ion binding);GO:0005515(protein binding);GO:0005615(extracellular space);GO:0005737(cytoplasm);GO:0005768(endosome);GO:000…	04340(Hedgehog signaling pathway);04918(Thyroid hormone synthesis);04979(Cholesterol metabolism);04979(Cholesterol metabolism)	K06233	NA	low density lipoprotein receptor-related protein 2 [Source:MGI Symbol;Acc:MGI:95794]	Exon (ENSMUST00000080953/ENSMUSG00000027070, exon 39 of 79)	-1.04	0.0112202	1.71	up	0.735624	-0.44296	0.460893	1	down	no	0.101232	0.299567	0.151647	0.153708	0.354452	0.242831
chr2	73284117	73286373	2257	ENSMUSG00000041777	ENSMUST00000136519	retained_intron	28450	Cir1	GO:0000122(negative regulation of transcription by RNA polymerase II);GO:0003714(transcription corepressor activity);GO:0005515(protein binding);GO:0005634(nucleus);GO:0005737(cytoplasm);GO:0005813(centrosome);GO:0005815(microtubule organizing center);GO:0005856(cytoskeleton);GO:0006397(mRNA processing);GO:0008380(RNA splicing);GO:0016607(nuclear speck);GO:0019901(protein kinase binding);GO:00329…	04330(Notch signaling pathway);05169(Epstein-Barr virus infection);05169(Epstein-Barr virus infection)	K06066	NA	corepressor interacting with RBPJ, 1 [Source:MGI Symbol;Acc:MGI:1914185]	3' UTR	-2.47	0.000114815	0.831	up	0.880224	-0.184057	0.747853	1	down	no	1.06596	1.68313	1.29234	1.19987	1.51401	1.87749
chr2	73432242	73432333	92	ENSMUSG00000075284	ENSMUST00000151939	protein_coding	20468	Wipf1	GO:0001726(ruffle);GO:0003779(actin binding);GO:0005515(protein binding);GO:0005737(cytoplasm);GO:0005856(cytoskeleton);GO:0005884(actin filament);GO:0015629(actin cytoskeleton);GO:0017124(SH3 domain binding);GO:0030036(actin cytoskeleton organization);GO:0030048(actin filament-based movement);GO:0031410(cytoplasmic vesicle);GO:0042995(cell projection);GO:0046827(positive regulation of protein ex…	04144(Endocytosis);04144(Endocytosis)	K19475	NA	WAS/WASL interacting protein family, member 1 [Source:MGI Symbol;Acc:MGI:2178801]	3' UTR	-1.05	0.0107152	0.657	up	0.901511	-0.149583	0.680845	1	down	no	14.0609	11.4221	10.4851	11.1647	9.92563	18.8071
chr2	75127084	75127504	421	ENSMUSG00000087333	ENSMUST00000143898	lincRNA	10714	Gm13652	NA	NA	NA	NA	predicted gene 13652 [Source:MGI Symbol;Acc:MGI:3650033]	Exon (ENSMUST00000143898/ENSMUSG00000087333, exon 3 of 3)	-0.826	0.0251189	3	up	0.567172	-0.818142	1	1	down	no	0	0.179348	0.068475	0.060069	0.172221	0.204655
chr2	75980389	75981342	954	ENSMUSG00000075271	ENSMUST00000099994	protein_coding	1578	Ttc30a1	GO:0005515(protein binding);GO:0005813(centrosome);GO:0005879(axonemal microtubule);GO:0005929(cilium);GO:0030030(cell projection organization);GO:0030992(intraciliary transport particle B);GO:0035720(intraciliary anterograde transport);GO:0036064(ciliary basal body);GO:0042073(intraciliary transport);GO:0042995(cell projection);GO:0120170(intraciliary transport particle B binding)	NA	K19683	NA	tetratricopeptide repeat domain 30A1 [Source:MGI Symbol;Acc:MGI:1926052]	Exon (ENSMUST00000099994/ENSMUSG00000075271, exon 1 of 1)	-2.44	0.000123027	-1.05	down	1.49277	0.577987	0.254865	1	up	no	0.767168	0.823654	0.805133	0.584733	0.400332	0.61998
chr2	76672937	76673116	180	ENSMUSG00000002732	ENSMUST00000002809	protein_coding	0	Fkbp7	GO:0000413(protein peptidyl-prolyl isomerization);GO:0003755(peptidyl-prolyl cis-trans isomerase activity);GO:0005509(calcium ion binding);GO:0005515(protein binding);GO:0005783(endoplasmic reticulum);GO:0005788(endoplasmic reticulum lumen);GO:0016853(isomerase activity);GO:0046872(metal ion binding);GO:0046872(metal ion binding)	NA	K09573	EC:5.2.1.8	FK506 binding protein 7 [Source:MGI Symbol;Acc:MGI:1336879]	5' UTR	-1.09	0.00933254	-0.806	down	1.11775	0.160597	0.736016	1	up	no	2.56928	3.13037	2.32027	2.4794	2.75411	1.94155
chr2	91644535	91646450	1916	ENSMUSG00000075040	ENSMUST00000155045	retained_intron	3700	Zfp408	GO:0003676(nucleic acid binding);GO:0005634(nucleus);GO:0008150(biological_process);GO:0042802(identical protein binding);GO:0042802(identical protein binding)	NA	NA	NA	zinc finger protein 408 [Source:MGI Symbol;Acc:MGI:2685857]	3' UTR	-1.45	0.00263027	0.287	up	0.858562	-0.220006	0.578224	1	down	no	3.35756	3.04698	2.48009	3.31553	3.14465	3.88809
chr2	92383885	92384335	451	ENSMUSG00000099093	ENSMUST00000183506	miRNA	3561	Mir7000	NA	NA	NA	NA	microRNA 7000 [Source:MGI Symbol;Acc:MGI:5530720]	3' UTR	-7.4	1.99526e-10	0.797	up	0.906299	-0.14194	1	1	down	no	0.663141	0	1.96938	0.588634	2.08559	0.230469
chr2	93661655	93696173	34519	ENSMUSG00000027198	ENSMUST00000144780	protein_coding	42854	Ext2	GO:0000139(Golgi membrane);GO:0001503(ossification);GO:0001707(mesoderm formation);GO:0005515(protein binding);GO:0005783(endoplasmic reticulum);GO:0005789(endoplasmic reticulum membrane);GO:0005794(Golgi apparatus);GO:0006024(glycosaminoglycan biosynthetic process);GO:0006486(protein glycosylation);GO:0008217(regulation of blood pressure);GO:0008375(acetylglucosaminyltransferase activity);GO:001…	00534(Glycosaminoglycan biosynthesis - heparan sulfate / heparin);00534(Glycosaminoglycan biosynthesis - heparan sulfate / heparin)	K02367	2.4.1.225;EC:2.4.1.224	exostosin glycosyltransferase 2 [Source:MGI Symbol;Acc:MGI:108050]	3' UTR	-1.23	0.0057544	0.213	up	0.989414	-0.0153533	0.989464	1	down	no	10.1993	9.87969	10.0115	10.2208	11.1262	9.06536
chr2	94328482	94332965	4484	ENSMUSG00000027194	ENSMUST00000150215	processed_transcript	34335	Ttc17	GO:0003674(molecular_function);GO:0005515(protein binding);GO:0005737(cytoplasm);GO:0005829(cytosol);GO:0005856(cytoskeleton);GO:0005886(plasma membrane);GO:0015629(actin cytoskeleton);GO:0016020(membrane);GO:0030030(cell projection organization);GO:0030041(actin filament polymerization);GO:0044782(cilium organization);GO:0044782(cilium organization)	NA	NA	NA	tetratricopeptide repeat domain 17 [Source:MGI Symbol;Acc:MGI:1921819]	Exon (ENSMUST00000055081/ENSMUSG00000027194, exon 8 of 15)	-1.81	0.000851138	-0.668	down	1.01623	0.0232321	0.851666	1	up	no	5.86465	5.25213	4.90401	5.392	4.68284	5.69002
chr2	94413415	94418338	4924	ENSMUSG00000027194	ENSMUST00000111238	protein_coding	-11649	Ttc17	GO:0003674(molecular_function);GO:0005515(protein binding);GO:0005737(cytoplasm);GO:0005829(cytosol);GO:0005856(cytoskeleton);GO:0005886(plasma membrane);GO:0015629(actin cytoskeleton);GO:0016020(membrane);GO:0030030(cell projection organization);GO:0030041(actin filament polymerization);GO:0044782(cilium organization);GO:0044782(cilium organization)	NA	NA	NA	tetratricopeptide repeat domain 17 [Source:MGI Symbol;Acc:MGI:1921819]	3' UTR	-0.743	0.0354813	-0.131	down	1.01623	0.0232321	0.851666	1	up	no	5.86465	5.25213	4.90401	5.392	4.68284	5.69002
chr2	101716558	101717456	899	ENSMUSG00000027165	ENSMUST00000160037	protein_coding	-67924	B230118H07Rik	GO:0005829(cytosol);GO:0007283(spermatogenesis);GO:0007340(acrosome reaction);GO:0009566(fertilization);GO:0097731(9+0 non-motile cilium);GO:0120160(intraciliary transport particle A binding);GO:0120160(intraciliary transport particle A binding)	NA	NA	NA	RIKEN cDNA B230118H07 gene [Source:MGI Symbol;Acc:MGI:1915420]	3' UTR	-0.788	0.0295121	0.252	up	1.13229	0.179243	0.67834	1	up	no	0.929968	0.892201	0.955905	0.910386	0.877945	0.665168
chr2	102812399	102812520	122	ENSMUSG00000087185	ENSMUST00000147082	antisense	-65760	NA	NA	NA	NA	NA	NA	0.303	1.14	0.00213796	-4.2	up	1	0	1	1	no	no	NA	NA	NA	NA	NA	NA
chr2	103779347	103782657	3311	ENSMUSG00000027184	ENSMUST00000143188	protein_coding	0	Caprin1	GO:0000932(P-body);GO:0003723(RNA binding);GO:0005737(cytoplasm);GO:0005829(cytosol);GO:0010494(cytoplasmic stress granule);GO:0017148(negative regulation of translation);GO:0030027(lamellipodium);GO:0030154(cell differentiation);GO:0030425(dendrite);GO:0031252(cell leading edge);GO:0042995(cell projection);GO:0050775(positive regulation of dendrite morphogenesis);GO:0061003(positive regulation o…	NA	K18743	NA	cell cycle associated protein 1 [Source:MGI Symbol;Acc:MGI:1858234]	Exon (ENSMUST00000028607/ENSMUSG00000027184, exon 5 of 19)	-1.63	0.00147911	0.298	up	1.13422	0.181704	0.405799	1	up	no	16.7937	16.0319	16.8295	16.6583	12.765	14.3557
chr2	104832292	104839401	7110	ENSMUSG00000027171	ENSMUST00000126824	protein_coding	17201	Prrg4	GO:0003674(molecular_function);GO:0005509(calcium ion binding);GO:0005576(extracellular region);GO:0008150(biological_process);GO:0016020(membrane);GO:0016021(integral component of membrane);GO:0033116(endoplasmic reticulum-Golgi intermediate compartment membrane);GO:0033116(endoplasmic reticulum-Golgi intermediate compartment membrane)	NA	NA	NA	proline rich Gla (G-carboxyglutamic acid) 4 (transmembrane) [Source:MGI Symbol;Acc:MGI:2442211]	3' UTR	-0.908	0.018197	-0.823	down	0.894774	-0.160405	0.812634	1	down	no	0.840188	0.560093	0.369386	0.975327	0.452291	0.550164
chr2	105966738	105967006	269	ENSMUSG00000027166	ENSMUST00000155811	protein_coding	35270	Dnajc24	GO:0001671(ATPase activator activity);GO:0005737(cytoplasm);GO:0005856(cytoskeleton);GO:0008198(ferrous iron binding);GO:0008270(zinc ion binding);GO:0017183(peptidyl-diphthamide biosynthetic process from peptidyl-histidine);GO:0032781(positive regulation of ATPase activity);GO:0046872(metal ion binding);GO:0055114(oxidation-reduction process);GO:0055114(oxidation-reduction process)	NA	K17867	NA	DnaJ heat shock protein family (Hsp40) member C24 [Source:MGI Symbol;Acc:MGI:1919522]	3' UTR	-0.939	0.0162181	0.776	up	0.709146	-0.495845	0.411157	1	down	no	0.947967	1.61149	0.746901	1.70076	1.3711	1.59059
chr2	114101169	114101440	272	ENSMUSG00000040383	ENSMUST00000140441	processed_transcript	18018	Aqr	GO:0000166(nucleotide binding);GO:0000398(mRNA splicing, via spliceosome);GO:0003723(RNA binding);GO:0003724(RNA helicase activity);GO:0003729(mRNA binding);GO:0004386(helicase activity);GO:0005524(ATP binding);GO:0005634(nucleus);GO:0005654(nucleoplasm);GO:0005681(spliceosomal complex);GO:0006397(mRNA processing);GO:0008380(RNA splicing);GO:0016787(hydrolase activity);GO:0071007(U2-type catalyti…	03040(Spliceosome);03040(Spliceosome)	K12874	NA	aquarius [Source:MGI Symbol;Acc:MGI:1276102]	3' UTR	-0.745	0.0346737	0.735	up	0.989885	-0.0146665	0.967548	1	down	no	4.38462	3.48901	3.83031	3.98222	3.54502	4.2963
chr2	117285042	117285223	182	ENSMUSG00000027347	ENSMUST00000174770	nonsense_mediated_decay	57667	Rasgrp1	GO:0000139(Golgi membrane);GO:0001816(cytokine production);GO:0001934(positive regulation of protein phosphorylation);GO:0002437(inflammatory response to antigenic stimulus);GO:0005085(guanyl-nucleotide exchange factor activity);GO:0005088(Ras guanyl-nucleotide exchange factor activity);GO:0005509(calcium ion binding);GO:0005737(cytoplasm);GO:0005783(endoplasmic reticulum);GO:0005789(endoplasmic …	04010(MAPK signaling pathway);04014(Ras signaling pathway);04611(Platelet activation);04660(T cell receptor signaling pathway);05200(Pathways in cancer);05200(Pathways in cancer)	K04350	NA	RAS guanyl releasing protein 1 [Source:MGI Symbol;Acc:MGI:1314635]	3' UTR	-1.08	0.00977237	3.21	up	0.592001	-0.756329	0.2889	1	down	no	3.57504	0.949408	0.85332	1.43878	0.826045	6.81923
chr2	118754904	118755353	450	ENSMUSG00000045838	ENSMUST00000151270	retained_intron	7721	Ccdc9b	GO:0005575(cellular_component);GO:0008150(biological_process);GO:0008150(biological_process)	NA	NA	NA	coiled-coil domain containing 9B [Source:MGI Symbol;Acc:MGI:2685199]	3' UTR	-1.47	0.00251189	-0.359	down	1.08182	0.113459	0.626358	1	up	no	12.6336	14.2168	12.9386	12.3396	14.3418	10.0983
chr2	119269767	119270127	361	ENSMUSG00000034226	ENSMUST00000037360	protein_coding	1505	Rhov	GO:0000166(nucleotide binding);GO:0003924(GTPase activity);GO:0005525(GTP binding);GO:0005768(endosome);GO:0005886(plasma membrane);GO:0006897(endocytosis);GO:0007165(signal transduction);GO:0007264(small GTPase mediated signal transduction);GO:0010008(endosome membrane);GO:0016020(membrane);GO:0016477(cell migration);GO:0030031(cell projection assembly);GO:0032488(Cdc42 protein signal transducti…	NA	K07866	NA	ras homolog family member V [Source:MGI Symbol;Acc:MGI:2444227]	3' UTR	-0.888	0.0194984	1.24	up	1.35255	0.435681	0.49904	1	up	no	0.53172	0.522094	0.407949	0.423459	0.351936	0.305352
chr2	119374300	119377425	3126	ENSMUSG00000074912	ENSMUST00000156538	processed_transcript	-51231	Gm14207	NA	NA	NA	NA	predicted gene 14207 [Source:MGI Symbol;Acc:MGI:3649550]	3' UTR	-2.17	0.000281838	0.49	up	0.616621	-0.697544	0.386847	1	down	no	0.632082	0.191826	0.461519	0.478891	0.745749	0.85999
chr2	119763961	119764410	450	ENSMUSG00000027297	ENSMUST00000028759	protein_coding	-3979	Ltk	GO:0000166(nucleotide binding);GO:0004672(protein kinase activity);GO:0004713(protein tyrosine kinase activity);GO:0004714(transmembrane receptor protein tyrosine kinase activity);GO:0005524(ATP binding);GO:0005783(endoplasmic reticulum);GO:0005886(plasma membrane);GO:0005887(integral component of plasma membrane);GO:0006468(protein phosphorylation);GO:0007169(transmembrane receptor protein tyros…	NA	K05118	EC:2.7.10.1	leukocyte tyrosine kinase [Source:MGI Symbol;Acc:MGI:96840]	3' UTR	-0.745	0.0346737	0.397	up	0.534141	-0.904707	1	1	down	no	0.0845071	0.0665282	0.103737	0.0842049	0	0.392771
chr2	120102244	120122468	20225	ENSMUSG00000027293	ENSMUST00000150240	processed_transcript	27481	Ehd4	GO:0000166(nucleotide binding);GO:0005509(calcium ion binding);GO:0005515(protein binding);GO:0005524(ATP binding);GO:0005525(GTP binding);GO:0005768(endosome);GO:0005769(early endosome);GO:0005783(endoplasmic reticulum);GO:0005886(plasma membrane);GO:0006897(endocytosis);GO:0006907(pinocytosis);GO:0010008(endosome membrane);GO:0016020(membrane);GO:0016197(endosomal transport);GO:0030100(regulati…	04144(Endocytosis);04144(Endocytosis)	K12477	NA	EH-domain containing 4 [Source:MGI Symbol;Acc:MGI:1919619]	Exon (ENSMUST00000028755/ENSMUSG00000027293, exon 4 of 6)	-1.01	0.0123027	-0.234	down	1.01952	0.0278854	0.856457	1	up	no	26.8126	26.8285	23.8103	19.6666	27.9521	28.35
chr2	120316580	120316791	212	ENSMUSG00000046971	ENSMUST00000054651	protein_coding	-2626	Pla2g4f	GO:0001516(prostaglandin biosynthetic process);GO:0004620(phospholipase activity);GO:0004622(lysophospholipase activity);GO:0004623(phospholipase A2 activity);GO:0005509(calcium ion binding);GO:0005544(calcium-dependent phospholipid binding);GO:0005737(cytoplasm);GO:0005739(mitochondrion);GO:0005829(cytosol);GO:0005886(plasma membrane);GO:0006629(lipid metabolic process);GO:0009395(phospholipid c…	00564(Glycerophospholipid metabolism);00565(Ether lipid metabolism);00590(Arachidonic acid metabolism);00591(Linoleic acid metabolism);00592(alpha-Linolenic acid metabolism);04010(MAPK signaling pathway);04014(Ras signaling pathway);04072(Phospholipase D signaling pathway);04217(Necroptosis);04270(Vascular smooth muscle contraction);04370(VEGF signaling pathway);04611(Platelet activation);04664(F…	K16342	EC:3.1.1.4	phospholipase A2, group IVF [Source:MGI Symbol;Acc:MGI:2685493]	3' UTR	-1.55	0.00190546	-0.694	down	1.39347	0.478685	1	1	up	no	0.0724628	0.174819	0	0	0.0804156	0.0970416
chr2	121196838	121197018	181	ENSMUSG00000043909	ENSMUST00000147554	processed_transcript	8143	Trp53bp1	GO:0000077(DNA damage checkpoint);GO:0000775(chromosome, centromeric region);GO:0000776(kinetochore);GO:0000777(condensed chromosome kinetochore);GO:0000781(chromosome, telomeric region);GO:0000784(nuclear chromosome, telomeric region);GO:0001102(RNA polymerase II activating transcription factor binding);GO:0002039(p53 binding);GO:0003677(DNA binding);GO:0003684(damaged DNA binding);GO:0003712(tr…	04621(NOD-like receptor signaling pathway);04621(NOD-like receptor signaling pathway)	K20915	NA	transformation related protein 53 binding protein 1 [Source:MGI Symbol;Acc:MGI:1351320]	3' UTR	-0.809	0.0269153	-0.394	down	0.904229	-0.145241	0.630119	1	down	no	5.01608	4.54427	4.24685	5.49375	4.68474	5.09109
chr2	122064935	122066331	1397	ENSMUSG00000033396	ENSMUST00000133145	processed_transcript	53361	Spg11	GO:0003674(molecular_function);GO:0005634(nucleus);GO:0005730(nucleolus);GO:0005737(cytoplasm);GO:0005829(cytosol);GO:0005886(plasma membrane);GO:0007040(lysosome organization);GO:0007268(chemical synaptic transmission);GO:0007409(axonogenesis);GO:0008088(axo-dendritic transport);GO:0030054(cell junction);GO:0030424(axon);GO:0030425(dendrite);GO:0031410(cytoplasmic vesicle);GO:0042995(cell projec…	NA	K19026	NA	SPG11, spatacsin vesicle trafficking associated [Source:MGI Symbol;Acc:MGI:2444989]	Exon (ENSMUST00000036450/ENSMUSG00000033396, exon 29 of 40)	-1.3	0.00457088	0.313	up	1.04676	0.0659267	0.720967	1	up	no	7.70021	7.28476	7.60693	7.30555	7.27217	7.00504
chr2	122466964	122467349	386	ENSMUSG00000081219	ENSMUST00000121525	processed_pseudogene	562	Bambi-ps1	NA	NA	NA	NA	BMP and activin membrane-bound inhibitor, pseudogene (Xenopus laevis) [Source:MGI Symbol;Acc:MGI:1932402]	Exon (ENSMUST00000121525/ENSMUSG00000081219, exon 1 of 1)	-0.929	0.0165959	1.07	up	0.720406	-0.473118	0.536728	1	down	no	1.12801	1.15108	0.985338	1.29255	0.853878	2.38495
chr2	126812784	126812964	181	ENSMUSG00000027365	ENSMUST00000142334	retained_intron	4882	Trpm7	GO:0000166(nucleotide binding);GO:0001726(ruffle);GO:0003779(actin binding);GO:0004672(protein kinase activity);GO:0004674(protein serine/threonine kinase activity);GO:0005216(ion channel activity);GO:0005261(cation channel activity);GO:0005262(calcium channel activity);GO:0005515(protein binding);GO:0005524(ATP binding);GO:0005737(cytoplasm);GO:0005886(plasma membrane);GO:0006468(protein phospho…	04217(Necroptosis);04218(Cellular senescence);04621(NOD-like receptor signaling pathway);04978(Mineral absorption);04978(Mineral absorption)	K04982	EC:2.7.11.1	transient receptor potential cation channel, subfamily M, member 7 [Source:MGI Symbol;Acc:MGI:1929996]	Exon (ENSMUST00000103224/ENSMUSG00000027365, exon 26 of 39)	-1.67	0.00131826	0.678	up	0.956215	-0.064593	0.868682	1	down	no	9.86157	10.8441	10.0885	10.2775	11.0232	10.9036
chr2	127457242	127457719	478	ENSMUSG00000027371	ENSMUST00000146757	retained_intron	-13154	Fahd2a	GO:0003824(catalytic activity);GO:0003824(catalytic activity)	NA	NA	NA	fumarylacetoacetate hydrolase domain containing 2A [Source:MGI Symbol;Acc:MGI:1915376]	3' UTR	-0.738	0.0363078	0.697	up	0.953089	-0.0693178	0.927537	1	down	no	3.82076	3.88685	5.22707	4.93673	4.54682	4.08779
chr2	127740761	127741029	269	ENSMUSG00000027378	ENSMUST00000144938	processed_transcript	3786	Nphp1	GO:0005515(protein binding);GO:0005911(cell-cell junction);GO:0031514(motile cilium);GO:1903348(positive regulation of bicellular tight junction assembly);GO:1903348(positive regulation of bicellular tight junction assembly)	NA	K19657	NA	nephronophthisis 1 (juvenile) homolog (human) [Source:MGI Symbol;Acc:MGI:1858233]	3' UTR	-0.813	0.0263027	1.16	up	0.993468	-0.00945466	0.977595	1	down	no	2.69229	2.98036	3.21234	3.80742	2.81869	2.3173
chr2	129040705	129048023	7319	ENSMUSG00000079051	ENSMUST00000145798	protein_coding	7467	Vinac1	GO:0003674(molecular_function);GO:0005575(cellular_component);GO:0005737(cytoplasm);GO:0005856(cytoskeleton);GO:0007155(cell adhesion);GO:0008150(biological_process);GO:0045296(cadherin binding);GO:0051015(actin filament binding)	NA	NA	NA	vinculin/alpha-catenin family member 1 [Source:MGI Symbol;Acc:MGI:3649276]	Exon (ENSMUST00000145798/ENSMUSG00000079051, exon 1 of 7)	-0.944	0.0158489	3.26	up	1.40734	0.492971	1	1	up	no	0.017587	0.026151	0.125869	0.076337	0	0.044179
chr2	130423089	130423508	420	ENSMUSG00000037773	ENSMUST00000131561	processed_transcript	1159	Pced1a	GO:0003674(molecular_function);GO:0005575(cellular_component);GO:0008150(biological_process);GO:0008150(biological_process)	NA	NA	NA	PC-esterase domain containing 1A [Source:MGI Symbol;Acc:MGI:2442177]	Exon (ENSMUST00000131561/ENSMUSG00000037773, exon 1 of 5)	-1.47	0.00251189	0.714	up	0.826006	-0.275776	0.396081	1	down	no	4.34757	3.62367	3.9107	4.11906	5.23214	5.03361
chr2	130591225	130591824	600	ENSMUSG00000037727	ENSMUST00000046001	protein_coding	-9270	NA	NA	NA	NA	NA	NA	0.737	5.97	0.00114815	-4.54	up	1	0	1	1	no	no	NA	NA	NA	NA	NA	NA
chr2	130658595	130662127	3533	ENSMUSG00000068290	ENSMUST00000134044	nonsense_mediated_decay	0	Ddrgk1	GO:0001103(RNA polymerase II repressing transcription factor binding);GO:0005515(protein binding);GO:0005730(nucleolus);GO:0005783(endoplasmic reticulum);GO:0005789(endoplasmic reticulum membrane);GO:0008284(positive regulation of cell population proliferation);GO:0010628(positive regulation of gene expression);GO:0010629(negative regulation of gene expression);GO:0016020(membrane);GO:0030335(pos…	NA	NA	NA	DDRGK domain containing 1 [Source:MGI Symbol;Acc:MGI:1924256]	Exon (ENSMUST00000089559/ENSMUSG00000068290, exon 3 of 9)	-0.878	0.0204174	-0.613	down	0.945111	-0.0814438	0.856014	1	down	no	8.88335	9.05418	9.7051	10.2313	9.6286	9.38816
chr2	131176799	131177130	332	ENSMUSG00000027329	ENSMUST00000110218	protein_coding	-1929	Spef1	GO:0005515(protein binding);GO:0005737(cytoplasm);GO:0005856(cytoskeleton);GO:0005929(cilium);GO:0005930(axoneme);GO:0007026(negative regulation of microtubule depolymerization);GO:0008017(microtubule binding);GO:0016477(cell migration);GO:0031514(motile cilium);GO:0042995(cell projection);GO:0051493(regulation of cytoskeleton organization);GO:0051493(regulation of cytoskeleton organization)	NA	NA	NA	sperm flagellar 1 [Source:MGI Symbol;Acc:MGI:3513546]	3' UTR	-5.33	4.16869e-08	0.893	up	1.09414	0.129793	0.732587	1	up	no	2.23111	3.18783	2.70232	2.50071	2.91286	2.00895
chr2	132805043	132805284	242	ENSMUSG00000037376	ENSMUST00000152836	retained_intron	5592	Trmt6	GO:0005634(nucleus);GO:0008033(tRNA processing);GO:0030488(tRNA methylation);GO:0031515(tRNA (m1A) methyltransferase complex);GO:0080009(mRNA methylation);GO:0080009(mRNA methylation)	NA	K03256	NA	tRNA methyltransferase 6 [Source:MGI Symbol;Acc:MGI:1914176]	3' UTR	-2.02	0.000457088	0.883	up	0.915334	-0.12763	0.808934	1	down	no	1.5401	1.52186	1.6083	1.5037	1.48537	2.11319
chr2	150342879	150343059	181	ENSMUSG00000063364	ENSMUST00000124945	processed_transcript	19854	3300002I08Rik	GO:0003674(molecular_function);GO:0003676(nucleic acid binding);GO:0005575(cellular_component);GO:0006355(regulation of transcription, DNA-templated);GO:0008150(biological_process);GO:0008150(biological_process)	NA	NA	NA	RIKEN cDNA 3300002I08 gene [Source:MGI Symbol;Acc:MGI:1916527]	Exon (ENSMUST00000152036/ENSMUSG00000063364, exon 5 of 5)	-1.22	0.0060256	1.32	up	0.935036	-0.0969067	0.893547	1	down	no	0.97304	1.01731	0.823658	1.06141	0.830113	1.118
chr2	150935026	150935237	212	ENSMUSG00000068115	ENSMUST00000150036	processed_transcript	5883	Ninl	GO:0005509(calcium ion binding);GO:0005737(cytoplasm);GO:0005813(centrosome);GO:0005815(microtubule organizing center);GO:0005829(cytosol);GO:0005856(cytoskeleton);GO:0005874(microtubule);GO:0034454(microtubule anchoring at centrosome);GO:0045171(intercellular bridge);GO:0046872(metal ion binding);GO:0046872(metal ion binding)	NA	K16477	NA	ninein-like [Source:MGI Symbol;Acc:MGI:1925427]	3' UTR	-0.81	0.0269153	1	up	0.962403	-0.0552872	0.935609	1	down	no	1.23682	1.75658	1.26684	1.24032	1.70309	1.48327
chr2	151030368	151038633	8266	ENSMUSG00000053916	ENSMUST00000140124	processed_transcript	8994	Nanp	GO:0005575(cellular_component);GO:0005975(carbohydrate metabolic process);GO:0006045(N-acetylglucosamine biosynthetic process);GO:0016311(dephosphorylation);GO:0016787(hydrolase activity);GO:0046380(N-acetylneuraminate biosynthetic process);GO:0050124(N-acylneuraminate-9-phosphatase activity);GO:0050124(N-acylneuraminate-9-phosphatase activity)	00520(Amino sugar and nucleotide sugar metabolism);00520(Amino sugar and nucleotide sugar metabolism)	K01097	EC:3.1.3.29	N-acetylneuraminic acid phosphatase [Source:MGI Symbol;Acc:MGI:1914561]	Exon (ENSMUST00000066640/ENSMUSG00000053916, exon 2 of 2)	-1.94	0.000588844	4.4	up	0.885565	-0.175329	0.863905	1	down	no	0.556294	0.664703	0.390565	0.576544	0.378171	0.865096
chr2	151969516	151970441	926	ENSMUSG00000088491	ENSMUST00000157866	miRNA	-2824	Mir1953	NA	NA	NA	NA	microRNA 1953 [Source:MGI Symbol;Acc:MGI:3837034]	3' UTR	-1.08	0.00977237	0.429	up	0.198895	-2.32992	1	1	down	no	0.037255	0	0	0	0	0.18731
chr2	155278242	155278603	362	ENSMUSG00000038383	ENSMUST00000139854	processed_transcript	23060	Pigu	GO:0003923(GPI-anchor transamidase activity);GO:0005783(endoplasmic reticulum);GO:0005789(endoplasmic reticulum membrane);GO:0005886(plasma membrane);GO:0006506(GPI anchor biosynthetic process);GO:0006508(proteolysis);GO:0016020(membrane);GO:0016021(integral component of membrane);GO:0016255(attachment of GPI anchor to protein);GO:0034235(GPI anchor binding);GO:0034394(protein localization to cel…	00563(Glycosylphosphatidylinositol (GPI)-anchor biosynthesis);00563(Glycosylphosphatidylinositol (GPI)-anchor biosynthesis)	K05293	NA	phosphatidylinositol glycan anchor biosynthesis, class U [Source:MGI Symbol;Acc:MGI:3039607]	3' UTR	-1.04	0.0112202	-0.581	down	1.04022	0.0568911	0.788026	1	up	no	2.46886	2.681	2.54523	2.78657	2.42669	2.18428
chr2	155421059	155421690	632	ENSMUSG00000038369	ENSMUST00000141928	processed_transcript	-2787	Ncoa6	GO:0003713(transcription coactivator activity);GO:0005634(nucleus);GO:0005654(nucleoplasm);GO:0005829(cytosol);GO:0006352(DNA-templated transcription, initiation);GO:0006974(cellular response to DNA damage stimulus);GO:0019899(enzyme binding);GO:0030099(myeloid cell differentiation);GO:0030374(nuclear receptor transcription coactivator activity);GO:0035097(histone methyltransferase complex);GO:00…	NA	K14971	NA	nuclear receptor coactivator 6 [Source:MGI Symbol;Acc:MGI:1929915]	Exon (ENSMUST00000043126/ENSMUSG00000038369, exon 6 of 14)	-1.85	0.000758578	0.252	up	0.997307	-0.00389028	0.942941	1	down	no	8.52218	8.36376	8.53901	9.55575	8.33169	7.60617
chr2	155944563	155945218	656	ENSMUSG00000038259	ENSMUST00000040162	protein_coding	804	Gdf5	GO:0005102(signaling receptor binding);GO:0005125(cytokine activity);GO:0005515(protein binding);GO:0005576(extracellular region);GO:0005615(extracellular space);GO:0005886(plasma membrane);GO:0007178(transmembrane receptor protein serine/threonine kinase signaling pathway);GO:0008083(growth factor activity);GO:0009612(response to mechanical stimulus);GO:0010862(positive regulation of pathway-res…	04060(Cytokine-cytokine receptor interaction);04350(TGF-beta signaling pathway);04390(Hippo signaling pathway)	K04664	NA	growth differentiation factor 5 [Source:MGI Symbol;Acc:MGI:95688]	5' UTR	-0.767	0.0316228	-1.05	down	1.36562	0.449557	0.506554	1	up	no	0.482206	0.566118	0.536519	0.208226	0.539827	0.412476
chr2	156000718	156000929	212	ENSMUSG00000074646	ENSMUST00000141437	protein_coding	3429	6430550D23Rik	GO:0016020(membrane);GO:0016021(integral component of membrane);GO:0016021(integral component of membrane)	NA	NA	NA	RIKEN cDNA 6430550D23 gene [Source:MGI Symbol;Acc:MGI:2443361]	3' UTR	-1.25	0.00537032	1.74	up	0.906547	-0.141546	0.852014	1	down	no	0.361099	0.550998	0.589978	0.765508	0.54703	0.34438
chr2	156312261	156312747	487	ENSMUSG00000038085	ENSMUST00000037096	protein_coding	0	Cnbd2	GO:0000166(nucleotide binding);GO:0005737(cytoplasm);GO:0005829(cytosol);GO:0007283(spermatogenesis);GO:0030552(cAMP binding);GO:0030552(cAMP binding)	NA	NA	NA	cyclic nucleotide binding domain containing 2 [Source:MGI Symbol;Acc:MGI:1918123]	5' UTR	-1.49	0.00239883	0.634	up	1.08634	0.119474	0.82431	1	up	no	0.858434	0.592988	0.553358	0.615934	0.700498	0.529016
chr2	157078446	157079045	600	ENSMUSG00000055485	ENSMUST00000069098	protein_coding	808	Soga1	GO:0005615(extracellular space);GO:0010506(regulation of autophagy);GO:0010506(regulation of autophagy)	NA	NA	NA	suppressor of glucose, autophagy associated 1 [Source:MGI Symbol;Acc:MGI:2444575]	5' UTR	-0.89	0.0194984	-0.747	down	0.992387	-0.0110249	0.977809	1	down	no	11.8672	13.0061	12.6331	14.4361	13.7779	9.58013
chr2	158196138	158196348	211	ENSMUSG00000037813	ENSMUST00000046944	protein_coding	33084	D630003M21Rik	GO:0003674(molecular_function);GO:0005575(cellular_component);GO:0008150(biological_process)	NA	NA	NA	RIKEN cDNA D630003M21 gene [Source:MGI Symbol;Acc:MGI:3606579]	Exon (ENSMUST00000103121/ENSMUSG00000037813, exon 14 of 16)	-1.64	0.00147911	-1.24	down	0.86484	-0.209496	0.63023	1	down	no	1.57236	1.835	1.47581	1.99319	1.94135	1.71179
chr2	160949135	160956170	7036	ENSMUSG00000057133	ENSMUST00000143081	processed_transcript	12386	Chd6	GO:0000166(nucleotide binding);GO:0001221(transcription cofactor binding);GO:0003677(DNA binding);GO:0003678(DNA helicase activity);GO:0004386(helicase activity);GO:0005515(protein binding);GO:0005524(ATP binding);GO:0005634(nucleus);GO:0005654(nucleoplasm);GO:0006325(chromatin organization);GO:0008094(DNA-dependent ATPase activity);GO:0016787(hydrolase activity);GO:0016817(hydrolase activity, ac…	NA	K14436	EC:3.6.4.12	chromodomain helicase DNA binding protein 6 [Source:MGI Symbol;Acc:MGI:1918639]	3' UTR	-2.73	5.37032e-05	0.252	up	0.865456	-0.208467	0.4519	1	down	no	7.38366	7.7595	6.31501	8.56545	8.42275	7.80585
chr2	163405821	163407047	1227	ENSMUSG00000035399	ENSMUST00000139142	processed_transcript	5844	Oser1	GO:0003674(molecular_function);GO:0005575(cellular_component);GO:0070301(cellular response to hydrogen peroxide);GO:0070301(cellular response to hydrogen peroxide)	NA	NA	NA	oxidative stress responsive serine rich 1 [Source:MGI Symbol;Acc:MGI:1913930]	3' UTR	-3.93	1.69824e-06	-0.427	down	1.29286	0.370568	0.288001	1	up	no	5.70097	5.12535	4.16443	4.03976	3.81162	3.74364
chr2	165010567	165013114	2548	ENSMUSG00000039804	ENSMUST00000123347	retained_intron	-8451	Ncoa5	GO:0003682(chromatin binding);GO:0005634(nucleus);GO:0005654(nucleoplasm);GO:0015629(actin cytoskeleton);GO:0042593(glucose homeostasis);GO:0046627(negative regulation of insulin receptor signaling pathway);GO:0046627(negative regulation of insulin receptor signaling pathway)	NA	NA	NA	nuclear receptor coactivator 5 [Source:MGI Symbol;Acc:MGI:2385165]	5' UTR	-1.34	0.00389045	-0.902	down	0.922196	-0.116855	0.759737	1	down	no	5.33244	4.87919	4.12591	4.52165	4.87709	6.14842
chr2	166948803	166949735	933	ENSMUSG00000039536	ENSMUST00000134664	retained_intron	2153	Stau1	GO:0003723(RNA binding);GO:0003725(double-stranded RNA binding);GO:0005515(protein binding);GO:0005737(cytoplasm);GO:0005783(endoplasmic reticulum);GO:0005791(rough endoplasmic reticulum);GO:0005829(cytosol);GO:0005886(plasma membrane);GO:0008157(protein phosphatase 1 binding);GO:0008298(intracellular mRNA localization);GO:0010494(cytoplasmic stress granule);GO:0030425(dendrite);GO:0034599(cellul…	NA	K17597	NA	staufen double-stranded RNA binding protein 1 [Source:MGI Symbol;Acc:MGI:1338864]	3' UTR	-2.55	9.12011e-05	0.268	up	0.976988	-0.0335878	0.95207	1	down	no	8.18796	7.50072	6.90233	8.27483	7.96695	6.88134
chr2	167206584	167206734	151	ENSMUSG00000017969	ENSMUST00000136271	retained_intron	1832	Ptgis	GO:0001516(prostaglandin biosynthetic process);GO:0001666(response to hypoxia);GO:0004497(monooxygenase activity);GO:0005506(iron ion binding);GO:0005615(extracellular space);GO:0005634(nucleus);GO:0005737(cytoplasm);GO:0005783(endoplasmic reticulum);GO:0005789(endoplasmic reticulum membrane);GO:0005901(caveola);GO:0006629(lipid metabolic process);GO:0006631(fatty acid metabolic process);GO:00066…	00590(Arachidonic acid metabolism);00590(Arachidonic acid metabolism)	NA	NA	prostaglandin I2 (prostacyclin) synthase [Source:MGI Symbol;Acc:MGI:1097156]	Exon (ENSMUST00000088041/ENSMUSG00000017969, exon 9 of 10)	-1.22	0.00588844	-0.733	down	0.975554	-0.0357068	0.926919	1	down	no	52.2595	60.3307	38.0312	50.1524	62.4771	41.7663
chr2	167608414	167610487	2074	ENSMUSG00000078923	ENSMUST00000144628	retained_intron	2234	Ube2v1	GO:0000151(ubiquitin ligase complex);GO:0000209(protein polyubiquitination);GO:0005515(protein binding);GO:0005634(nucleus);GO:0005654(nucleoplasm);GO:0005737(cytoplasm);GO:0006301(postreplication repair);GO:0031371(ubiquitin conjugating enzyme complex);GO:0031624(ubiquitin conjugating enzyme binding);GO:0032991(protein-containing complex);GO:0035370(UBC13-UEV1A complex);GO:0042275(error-free pos…	NA	K10704	NA	ubiquitin-conjugating enzyme E2 variant 1 [Source:MGI Symbol;Acc:MGI:1913839]	3' UTR	-4.92	1.1749e-07	0.408	up	0.92048	-0.119542	0.702205	1	down	no	14.6959	15.9317	14.77	14.6882	17.154	17.4772
chr2	167608418	167617922	9505	ENSMUSG00000078923	ENSMUST00000144628	retained_intron	0	Ube2v1	GO:0000151(ubiquitin ligase complex);GO:0000209(protein polyubiquitination);GO:0005515(protein binding);GO:0005634(nucleus);GO:0005654(nucleoplasm);GO:0005737(cytoplasm);GO:0006301(postreplication repair);GO:0031371(ubiquitin conjugating enzyme complex);GO:0031624(ubiquitin conjugating enzyme binding);GO:0032991(protein-containing complex);GO:0035370(UBC13-UEV1A complex);GO:0042275(error-free pos…	NA	K10704	NA	ubiquitin-conjugating enzyme E2 variant 1 [Source:MGI Symbol;Acc:MGI:1913839]	3' UTR	-4.01	1.34896e-06	0.361	up	0.92048	-0.119542	0.702205	1	down	no	14.6959	15.9317	14.77	14.6882	17.154	17.4772
chr2	170110438	170112563	2126	ENSMUSG00000052056	ENSMUST00000149088	processed_transcript	20782	Zfp217	GO:0000118(histone deacetylase complex);GO:0000122(negative regulation of transcription by RNA polymerase II);GO:0000976(transcription regulatory region sequence-specific DNA binding);GO:0000978(RNA polymerase II cis-regulatory region sequence-specific DNA binding);GO:0001227(DNA-binding transcription repressor activity, RNA polymerase II-specific);GO:0003676(nucleic acid binding);GO:0005634(nucl…	NA	NA	NA	zinc finger protein 217 [Source:MGI Symbol;Acc:MGI:2685408]	3' UTR	-1.59	0.0017378	-0.95	down	0.99673	-0.00472562	0.942213	1	down	no	7.02422	4.56621	4.86119	4.90727	4.02676	7.57156
chr2	172426667	172440530	13864	ENSMUSG00000087633	ENSMUST00000138288	antisense	13893	Gm14455	NA	NA	NA	NA	predicted gene 14455 [Source:MGI Symbol;Acc:MGI:3711286]	Exon (ENSMUST00000138288/ENSMUSG00000087633, exon 1 of 2)	-1.74	0.00107152	-0.785	down	0.992624	-0.0106813	1	1	down	no	0.299577	0.05387	0.181058	0.148136	0.063638	0.326703
chr2	178413243	178413783	541	ENSMUSG00000049999	ENSMUST00000058678	protein_coding	1229	Ppp1r3d	GO:0000164(protein phosphatase type 1 complex);GO:0004721(phosphoprotein phosphatase activity);GO:0005515(protein binding);GO:0005975(carbohydrate metabolic process);GO:0005977(glycogen metabolic process);GO:0005979(regulation of glycogen biosynthetic process);GO:0005981(regulation of glycogen catabolic process);GO:0006470(protein dephosphorylation);GO:0008157(protein phosphatase 1 binding);GO:00…	04910(Insulin signaling pathway);04931(Insulin resistance)	K07189	NA	protein phosphatase 1, regulatory subunit 3D [Source:MGI Symbol;Acc:MGI:1917664]	3' UTR	-0.961	0.0147911	-0.39	down	1.41754	0.50339	0.147777	1	up	no	5.1811	4.7815	6.47009	4.39104	4.41832	2.78304
chr2	180326293	180326801	509	ENSMUSG00000015627	ENSMUST00000015771	protein_coding	8406	Gata5	GO:0000790(nuclear chromatin);GO:0000976(transcription regulatory region sequence-specific DNA binding);GO:0000978(RNA polymerase II cis-regulatory region sequence-specific DNA binding);GO:0000981(DNA-binding transcription factor activity, RNA polymerase II-specific);GO:0000987(cis-regulatory region sequence-specific DNA binding);GO:0003180(aortic valve morphogenesis);GO:0003274(endocardial cushi…	NA	K17896	NA	GATA binding protein 5 [Source:MGI Symbol;Acc:MGI:109497]	3' UTR	-1.27	0.00512861	2.27	up	0.463808	-1.1084	0.135634	1	down	no	0.181013	0.129468	0.068659	0.138121	0.399044	0.280285
chr2	180681256	180682186	931	ENSMUSG00000038914	ENSMUST00000037764	protein_coding	-6231	Dido1	GO:0005634(nucleus);GO:0005654(nucleoplasm);GO:0005737(cytoplasm);GO:0005819(spindle);GO:0005856(cytoskeleton);GO:0006351(transcription, DNA-templated);GO:0006915(apoptotic process);GO:0046872(metal ion binding);GO:0097190(apoptotic signaling pathway);GO:0097190(apoptotic signaling pathway)	NA	NA	NA	death inducer-obliterator 1 [Source:MGI Symbol;Acc:MGI:1344352]	3' UTR	-2.88	3.46737e-05	-0.433	down	0.9348	-0.0972699	0.760417	1	down	no	8.17249	7.25019	6.94015	7.80615	7.79941	8.31701
chr2	180682515	180682756	242	ENSMUSG00000038914	ENSMUST00000037764	protein_coding	-6801	Dido1	GO:0005634(nucleus);GO:0005654(nucleoplasm);GO:0005737(cytoplasm);GO:0005819(spindle);GO:0005856(cytoskeleton);GO:0006351(transcription, DNA-templated);GO:0006915(apoptotic process);GO:0046872(metal ion binding);GO:0097190(apoptotic signaling pathway);GO:0097190(apoptotic signaling pathway)	NA	NA	NA	death inducer-obliterator 1 [Source:MGI Symbol;Acc:MGI:1344352]	3' UTR	-2.07	0.000389045	0.758	up	0.9348	-0.0972699	0.760417	1	down	no	8.17249	7.25019	6.94015	7.80615	7.79941	8.31701
chr2	180683774	180685009	1236	ENSMUSG00000038914	ENSMUST00000037764	protein_coding	-9054	Dido1	GO:0005634(nucleus);GO:0005654(nucleoplasm);GO:0005737(cytoplasm);GO:0005819(spindle);GO:0005856(cytoskeleton);GO:0006351(transcription, DNA-templated);GO:0006915(apoptotic process);GO:0046872(metal ion binding);GO:0097190(apoptotic signaling pathway);GO:0097190(apoptotic signaling pathway)	NA	NA	NA	death inducer-obliterator 1 [Source:MGI Symbol;Acc:MGI:1344352]	Exon (ENSMUST00000087517/ENSMUSG00000038914, exon 5 of 16)	-1.71	0.00114815	0.544	up	0.9348	-0.0972699	0.760417	1	down	no	8.17249	7.25019	6.94015	7.80615	7.79941	8.31701
chr2	181411813	181421687	9875	ENSMUSG00000027583	ENSMUST00000180222	protein_coding	12575	Zbtb46	GO:0003676(nucleic acid binding);GO:0003677(DNA binding);GO:0005515(protein binding);GO:0005634(nucleus);GO:0006357(regulation of transcription by RNA polymerase II);GO:0030853(negative regulation of granulocyte differentiation);GO:0045650(negative regulation of macrophage differentiation);GO:0045656(negative regulation of monocyte differentiation);GO:0046872(metal ion binding);GO:2001199(negativ…	NA	K10517	NA	zinc finger and BTB domain containing 46 [Source:MGI Symbol;Acc:MGI:1919397]	Exon (ENSMUST00000029106/ENSMUSG00000027583, exon 3 of 5)	-0.908	0.018197	-0.476	down	0.96722	-0.0480838	0.926101	1	down	no	4.34907	4.60644	4.56923	5.08627	4.58316	4.31368
chr2	181671459	181671640	182	ENSMUSG00000046470	ENSMUST00000054491	protein_coding	0	Sox18	GO:0000122(negative regulation of transcription by RNA polymerase II);GO:0000790(nuclear chromatin);GO:0000976(transcription regulatory region sequence-specific DNA binding);GO:0000978(RNA polymerase II cis-regulatory region sequence-specific DNA binding);GO:0000981(DNA-binding transcription factor activity, RNA polymerase II-specific);GO:0001228(DNA-binding transcription activator activity, RNA …	NA	K09270	NA	SRY (sex determining region Y)-box 18 [Source:MGI Symbol;Acc:MGI:103559]	5' UTR	-1.43	0.00288403	-0.935	down	1.07437	0.103491	0.733662	1	up	no	4.77032	7.57689	9.93709	7.13494	7.05674	6.55005
chr3	8554795	8560408	5614	ENSMUSG00000027500	ENSMUST00000194307	processed_transcript	0	Stmn2	GO:0005515(protein binding);GO:0005737(cytoplasm);GO:0005768(endosome);GO:0005794(Golgi apparatus);GO:0007019(microtubule depolymerization);GO:0007026(negative regulation of microtubule depolymerization);GO:0010976(positive regulation of neuron projection development);GO:0010977(negative regulation of neuron projection development);GO:0015631(tubulin binding);GO:0016020(membrane);GO:0030027(lamel…	NA	NA	NA	stathmin-like 2 [Source:MGI Symbol;Acc:MGI:98241]	3' UTR	-3.4	7.94328e-06	-1.67	down	0.653464	-0.613821	0.237522	1	down	no	2.15485	2.60958	1.79534	6.62775	1.52068	1.89003
chr3	10012577	10012728	152	ENSMUSG00000027533	ENSMUST00000123744	retained_intron	0	Fabp5	GO:0001972(retinoic acid binding);GO:0005324(long-chain fatty acid transporter activity);GO:0005504(fatty acid binding);GO:0005576(extracellular region);GO:0005615(extracellular space);GO:0005634(nucleus);GO:0005737(cytoplasm);GO:0006006(glucose metabolic process);GO:0006629(lipid metabolic process);GO:0006656(phosphatidylcholine biosynthetic process);GO:0008289(lipid binding);GO:0010829(negative…	03320(PPAR signaling pathway);03320(PPAR signaling pathway)	K08754	NA	fatty acid binding protein 5, epidermal [Source:MGI Symbol;Acc:MGI:101790]	5' UTR	-3.06	2.04174e-05	-0.483	down	2.12602	1.08815	3.71873e-05	0.0560134	up	yes	18.1578	22.6935	26.2495	11.52	10.5145	9.52726
chr3	19957233	19957384	152	ENSMUSG00000003617	ENSMUST00000108325	protein_coding	0	Cp	GO:0004322(ferroxidase activity);GO:0005507(copper ion binding);GO:0005576(extracellular region);GO:0005615(extracellular space);GO:0005886(plasma membrane);GO:0006811(ion transport);GO:0006825(copper ion transport);GO:0006826(iron ion transport);GO:0006879(cellular iron ion homeostasis);GO:0016020(membrane);GO:0016021(integral component of membrane);GO:0016491(oxidoreductase activity);GO:0046658…	00860(Porphyrin and chlorophyll metabolism);04216(Ferroptosis);04216(Ferroptosis)	K13624	EC:1.16.3.1	ceruloplasmin [Source:MGI Symbol;Acc:MGI:88476]	5' UTR	-2.26	0.000213796	0.544	up	1.26341	0.337322	0.15926	1	up	no	15.5181	13.4624	12.0697	11.8426	10.36	10.2891
chr3	20006595	20007196	602	ENSMUSG00000003617	ENSMUST00000173779	protein_coding	17443	Cp	GO:0004322(ferroxidase activity);GO:0005507(copper ion binding);GO:0005576(extracellular region);GO:0005615(extracellular space);GO:0005886(plasma membrane);GO:0006811(ion transport);GO:0006825(copper ion transport);GO:0006826(iron ion transport);GO:0006879(cellular iron ion homeostasis);GO:0016020(membrane);GO:0016021(integral component of membrane);GO:0016491(oxidoreductase activity);GO:0046658…	00860(Porphyrin and chlorophyll metabolism);04216(Ferroptosis);04216(Ferroptosis)	K13624	EC:1.16.3.1	ceruloplasmin [Source:MGI Symbol;Acc:MGI:88476]	3' UTR	-2.25	0.000223872	0.651	up	1.26341	0.337322	0.15926	1	up	no	15.5181	13.4624	12.0697	11.8426	10.36	10.2891
chr3	30604009	30607754	3746	ENSMUSG00000037730	ENSMUST00000195751	nonsense_mediated_decay	1365	Mynn	GO:0000978(RNA polymerase II cis-regulatory region sequence-specific DNA binding);GO:0003676(nucleic acid binding);GO:0003677(DNA binding);GO:0005515(protein binding);GO:0005634(nucleus);GO:0005654(nucleoplasm);GO:0006357(regulation of transcription by RNA polymerase II);GO:0046872(metal ion binding);GO:1990830(cellular response to leukemia inhibitory factor);GO:1990830(cellular response to leuke…	NA	NA	NA	myoneurin [Source:MGI Symbol;Acc:MGI:1931415]	3' UTR	-1.16	0.0074131	-0.373	down	1.00174	0.00250591	0.945496	1	up	no	3.88426	3.12816	2.88775	3.15036	3.31002	3.42261
chr3	30896532	30897102	571	ENSMUSG00000037661	ENSMUST00000147697	protein_coding	40389	Gpr160	GO:0004930(G protein-coupled receptor activity);GO:0005886(plasma membrane);GO:0007165(signal transduction);GO:0007186(G protein-coupled receptor signaling pathway);GO:0016020(membrane);GO:0016021(integral component of membrane);GO:0043235(receptor complex);GO:0043235(receptor complex)	NA	K08438	NA	G protein-coupled receptor 160 [Source:MGI Symbol;Acc:MGI:1919112]	3' UTR	-0.869	0.0213796	-0.402	down	1.02026	0.0289374	0.920561	1	up	no	1.3593	1.03061	1.39276	1.10596	1.56864	1.03296
chr3	32463147	32463598	452	ENSMUSG00000027665	ENSMUST00000195230	retained_intron	1470	Pik3ca	GO:0000166(nucleotide binding);GO:0001525(angiogenesis);GO:0001889(liver development);GO:0001932(regulation of protein phosphorylation);GO:0004674(protein serine/threonine kinase activity);GO:0005515(protein binding);GO:0005524(ATP binding);GO:0005737(cytoplasm);GO:0005829(cytosol);GO:0005886(plasma membrane);GO:0005942(phosphatidylinositol 3-kinase complex);GO:0005943(phosphatidylinositol 3-kina…	00562(Inositol phosphate metabolism);01521(EGFR tyrosine kinase inhibitor resistance);01522(Endocrine resistance);01524(Platinum drug resistance);04012(ErbB signaling pathway);04014(Ras signaling pathway);04015(Rap1 signaling pathway);04024(cAMP signaling pathway);04062(Chemokine signaling pathway);04066(HIF-1 signaling pathway);04068(FoxO signaling pathway);04070(Phosphatidylinositol signaling s…	K00922	EC:2.7.1.153	phosphatidylinositol-4,5-bisphosphate 3-kinase catalytic subunit alpha [Source:MGI Symbol;Acc:MGI:1206581]	3' UTR	-0.858	0.0218776	0.306	up	0.969445	-0.0447688	0.929501	1	down	no	9.21777	9.49135	7.83185	8.9881	8.65653	9.73285
chr3	32454908	32455201	294	ENSMUSG00000103039	ENSMUST00000192994	TEC	321	Gm37123	NA	NA	NA	NA	predicted gene, 37123 [Source:MGI Symbol;Acc:MGI:5610351]	Exon (ENSMUST00000192994/ENSMUSG00000103039, exon 1 of 1)	-1.21	0.00630957	-0.619	down	0.94219	-0.0859096	0.888013	1	down	no	4.13345	3.73637	3.77847	3.4991	4.25022	4.61367
chr3	32574327	32577291	2965	ENSMUSG00000027668	ENSMUST00000195334	retained_intron	109	Mfn1	GO:0000166(nucleotide binding);GO:0003924(GTPase activity);GO:0005515(protein binding);GO:0005525(GTP binding);GO:0005739(mitochondrion);GO:0005741(mitochondrial outer membrane);GO:0005743(mitochondrial inner membrane);GO:0007275(multicellular organism development);GO:0008053(mitochondrial fusion);GO:0010636(positive regulation of mitochondrial fusion);GO:0010918(positive regulation of mitochondr…	04137(Mitophagy - animal);04621(NOD-like receptor signaling pathway);04621(NOD-like receptor signaling pathway)	K21356	EC:3.6.5.-	mitofusin 1 [Source:MGI Symbol;Acc:MGI:1914664]	3' UTR	-3.81	2.34423e-06	0.906	up	0.868703	-0.203066	0.512472	1	down	no	6.31808	6.08676	5.04851	5.07267	7.07981	7.9388
chr3	37312583	37320443	7861	ENSMUSG00000045031	ENSMUST00000125252	protein_coding	0	Cetn4	GO:0000278(mitotic cell cycle);GO:0005509(calcium ion binding);GO:0005737(cytoplasm);GO:0005813(centrosome);GO:0005814(centriole);GO:0005856(cytoskeleton);GO:0007099(centriole replication);GO:0031683(G-protein beta/gamma-subunit complex binding);GO:0032795(heterotrimeric G-protein binding);GO:0036064(ciliary basal body);GO:0036064(ciliary basal body)	NA	NA	NA	centrin 4 [Source:MGI Symbol;Acc:MGI:2677454]	5' UTR	-2.04	0.000416869	-0.661	down	1.30046	0.379026	0.529869	1	up	no	0.328116	0.358979	0.382502	0.186987	0.22003	0.415457
chr3	38886939	38887299	361	ENSMUSG00000046743	ENSMUST00000061260	protein_coding	0	Fat4	GO:0001658(branching involved in ureteric bud morphogenesis);GO:0001736(establishment of planar polarity);GO:0001822(kidney development);GO:0003007(heart morphogenesis);GO:0005509(calcium ion binding);GO:0005515(protein binding);GO:0005886(plasma membrane);GO:0007009(plasma membrane organization);GO:0007155(cell adhesion);GO:0007156(homophilic cell adhesion via plasma membrane adhesion molecules)…	04392(Hippo signaling pathway - multiple species);04392(Hippo signaling pathway - multiple species)	K16669	NA	FAT atypical cadherin 4 [Source:MGI Symbol;Acc:MGI:3045256]	5' UTR	-3.56	4.7863e-06	0.773	up	1.02958	0.04205	0.858745	1	up	no	10.7745	12.8868	10.3588	13.3479	12.9509	6.74406
chr3	41609894	41614442	4549	ENSMUSG00000025764	ENSMUST00000192300	processed_transcript	7464	Jade1	GO:0000123(histone acetyltransferase complex);GO:0003713(transcription coactivator activity);GO:0005634(nucleus);GO:0005694(chromosome);GO:0005737(cytoplasm);GO:0005829(cytosol);GO:0005856(cytoskeleton);GO:0005886(plasma membrane);GO:0006915(apoptotic process);GO:0016607(nuclear speck);GO:0036064(ciliary basal body);GO:0042995(cell projection);GO:0043966(histone H3 acetylation);GO:0043981(histone…	NA	K11347	NA	jade family PHD finger 1 [Source:MGI Symbol;Acc:MGI:1925835]	3' UTR	-5.39	3.54813e-08	0.584	up	0.975025	-0.0364896	0.966208	1	down	no	3.02509	3.51738	3.70251	3.86927	3.63729	3.00084
chr3	41758549	41758879	331	ENSMUSG00000025766	ENSMUST00000195030	protein_coding	7353	D3Ertd751e	GO:0003674(molecular_function);GO:0005575(cellular_component);GO:0008150(biological_process);GO:0008150(biological_process)	NA	NA	NA	DNA segment, Chr 3, ERATO Doi 751, expressed [Source:MGI Symbol;Acc:MGI:1289213]	3' UTR	-1	0.0128825	-0.797	down	1.15487	0.207728	0.561151	1	up	no	1.60669	1.55743	1.6568	1.78745	1.16622	1.22076
chr3	51240292	51240503	212	ENSMUSG00000023087	ENSMUST00000144826	protein_coding	86	Noct	GO:0000175(3'-5'-exoribonuclease activity);GO:0000290(deadenylation-dependent decapping of nuclear-transcribed mRNA);GO:0000932(P-body);GO:0003723(RNA binding);GO:0003729(mRNA binding);GO:0004535(poly(A)-specific ribonuclease activity);GO:0005515(protein binding);GO:0005634(nucleus);GO:0005737(cytoplasm);GO:0005739(mitochondrion);GO:0006739(NADP metabolic process);GO:0007623(circadian rhythm);GO:…	NA	K18764	EC:3.1.13.4	nocturnin [Source:MGI Symbol;Acc:MGI:109382]	5' UTR	-2.28	0.000204174	-1.62	down	0.905667	-0.142948	0.635546	1	down	no	5.97448	4.1484	4.29327	5.97729	4.91172	5.02871
chr3	52425434	52425648	215	ENSMUSG00000103454	ENSMUST00000194115	processed_pseudogene	26	Gm38098	NA	NA	NA	NA	predicted gene, 38098 [Source:MGI Symbol;Acc:MGI:5611326]	Exon (ENSMUST00000194115/ENSMUSG00000103454, exon 1 of 1)	-0.817	0.025704	-3.09	down	13.1977	3.72221	1	1	up	no	0.843372	0.377238	0.414928	0.038469	0.085457	0
chr3	57820516	57825228	4713	ENSMUSG00000036503	ENSMUST00000197783	retained_intron	19711	Rnf13	GO:0004842(ubiquitin-protein transferase activity);GO:0005634(nucleus);GO:0005637(nuclear inner membrane);GO:0005654(nucleoplasm);GO:0005737(cytoplasm);GO:0005764(lysosome);GO:0005765(lysosomal membrane);GO:0005768(endosome);GO:0005783(endoplasmic reticulum);GO:0005789(endoplasmic reticulum membrane);GO:0005829(cytosol);GO:0006511(ubiquitin-dependent protein catabolic process);GO:0008432(JUN kina…	NA	K15692	EC:2.3.2.27	ring finger protein 13 [Source:MGI Symbol;Acc:MGI:1346341]	3' UTR	-0.689	0.0446684	-0.519	down	1.25746	0.330512	0.157706	1	up	no	9.70966	10.1875	9.29079	8.50551	7.24651	7.45982
chr3	60529434	60529765	332	ENSMUSG00000027763	ENSMUST00000192394	retained_intron	0	Mbnl1	GO:0000380(alternative mRNA splicing, via spliceosome);GO:0000381(regulation of alternative mRNA splicing, via spliceosome);GO:0001069(regulatory region RNA binding);GO:0001701(in utero embryonic development);GO:0003723(RNA binding);GO:0003725(double-stranded RNA binding);GO:0005634(nucleus);GO:0005654(nucleoplasm);GO:0005737(cytoplasm);GO:0005829(cytosol);GO:0006376(mRNA splice site selection);G…	NA	K14943	NA	muscleblind like splicing factor 1 [Source:MGI Symbol;Acc:MGI:1928482]	5' UTR	-2.35	0.000165959	0.248	up	0.978001	-0.0320919	0.954841	1	down	no	33.4745	32.1579	26.8969	33.7303	31.5639	29.3164
chr3	60626660	60626871	212	ENSMUSG00000027763	ENSMUST00000193175	retained_intron	3382	Mbnl1	GO:0000380(alternative mRNA splicing, via spliceosome);GO:0000381(regulation of alternative mRNA splicing, via spliceosome);GO:0001069(regulatory region RNA binding);GO:0001701(in utero embryonic development);GO:0003723(RNA binding);GO:0003725(double-stranded RNA binding);GO:0005634(nucleus);GO:0005654(nucleoplasm);GO:0005737(cytoplasm);GO:0005829(cytosol);GO:0006376(mRNA splice site selection);G…	NA	K14943	NA	muscleblind like splicing factor 1 [Source:MGI Symbol;Acc:MGI:1928482]	3' UTR	-5.06	8.31764e-08	0.277	up	0.978001	-0.0320919	0.954841	1	down	no	33.4745	32.1579	26.8969	33.7303	31.5639	29.3164
chr3	65554502	65554653	152	ENSMUSG00000034640	ENSMUST00000154094	processed_transcript	8462	Tiparp	GO:0000987(cis-regulatory region sequence-specific DNA binding);GO:0001570(vasculogenesis);GO:0001822(kidney development);GO:0003950(NAD+ ADP-ribosyltransferase activity);GO:0005634(nucleus);GO:0006471(protein ADP-ribosylation);GO:0006807(nitrogen compound metabolic process);GO:0008209(androgen metabolic process);GO:0008210(estrogen metabolic process);GO:0008585(female gonad development);GO:00097…	NA	K15259	EC:2.4.2.30	TCDD-inducible poly(ADP-ribose) polymerase [Source:MGI Symbol;Acc:MGI:2159210]	3' UTR	-1.35	0.00371535	0.658	up	0.965303	-0.0509469	0.929209	1	down	no	5.8489	6.23871	6.71523	6.76765	6.41529	6.29576
chr3	66996493	67082799	86307	ENSMUSG00000065245	ENSMUST00000083311	snRNA	0	Gm22295	NA	NA	NA	NA	predicted gene, 22295 [Source:MGI Symbol;Acc:MGI:5452072]	Exon (ENSMUST00000162036/ENSMUSG00000034544, exon 3 of 10)	-1.04	0.0112202	-0.536	down	0.291508	-1.77839	1	1	down	no	0.285088	0.46251	0	0.903581	0.721187	0.939824
chr3	79287318	79288394	1077	ENSMUSG00000102545	ENSMUST00000195547	lincRNA	0	6430573P05Rik	NA	NA	NA	NA	RIKEN cDNA 6430573P05 gene [Source:MGI Symbol;Acc:MGI:2686494]	Exon (ENSMUST00000192648/ENSMUSG00000102545, exon 1 of 2)	-0.724	0.0380189	2.85	up	0.485847	-1.04143	0.149683	1	down	no	0.184206	0.146363	0.202446	0.35724	0.480646	0.259197
chr3	83127947	83128817	871	ENSMUSG00000102692	ENSMUST00000191829	protein_coding	0	Dchs2	GO:0005509(calcium ion binding);GO:0005886(plasma membrane);GO:0005911(cell-cell junction);GO:0007155(cell adhesion);GO:0007156(homophilic cell adhesion via plasma membrane adhesion molecules);GO:0016020(membrane);GO:0016021(integral component of membrane);GO:0072006(nephron development);GO:0072137(condensed mesenchymal cell proliferation);GO:0098609(cell-cell adhesion)	NA	NA	NA	dachsous cadherin related 2 [Source:MGI Symbol;Acc:MGI:2685263]	Exon (ENSMUST00000191829/ENSMUSG00000102692, exon 1 of 20)	-0.898	0.0190546	0.619	up	1.64186	0.715327	0.0491929	1	up	no	1.67868	1.65912	1.45907	1.346	0.88359	0.692024
chr3	83270546	83271266	721	ENSMUSG00000103459	ENSMUST00000193692	lincRNA	-132136	Gm38096	NA	NA	NA	NA	predicted gene, 38096 [Source:MGI Symbol;Acc:MGI:5611324]	Exon (ENSMUST00000191829/ENSMUSG00000102692, exon 5 of 20)	-1.28	0.0047863	-0.88	down	8.32545	3.05753	1	1	up	no	0	0.162696	0	0.019542	0	0
chr3	87979221	87979552	332	ENSMUSG00000004891	ENSMUST00000160694	protein_coding	8092	Nes	GO:0000086(G2/M transition of mitotic cell cycle);GO:0005515(protein binding);GO:0005737(cytoplasm);GO:0005882(intermediate filament);GO:0007275(multicellular organism development);GO:0007399(nervous system development);GO:0007420(brain development);GO:0019215(intermediate filament binding);GO:0030844(positive regulation of intermediate filament depolymerization);GO:0031076(embryonic camera-type …	NA	K07609	NA	nestin [Source:MGI Symbol;Acc:MGI:101784]	Exon (ENSMUST00000090973/ENSMUSG00000004891, exon 4 of 4)	-2.03	0.00042658	-0.686	down	1.06441	0.0900582	0.722602	1	up	no	11.9222	15.2921	11.3215	13.1736	14.2647	8.76549
chr3	88588152	88588419	268	ENSMUSG00000041355	ENSMUST00000035785	protein_coding	8481	Ssr2	GO:0003674(molecular_function);GO:0005783(endoplasmic reticulum);GO:0005789(endoplasmic reticulum membrane);GO:0016020(membrane);GO:0016021(integral component of membrane);GO:0016021(integral component of membrane)	04141(Protein processing in endoplasmic reticulum);04141(Protein processing in endoplasmic reticulum)	K13250	NA	signal sequence receptor, beta [Source:MGI Symbol;Acc:MGI:1913506]	3' UTR	-0.841	0.0234423	0.521	up	0.865183	-0.208923	0.501527	1	down	no	17.4091	14.1325	15.2066	16.9201	17.1374	19.9753
chr3	88816420	88816600	181	ENSMUSG00000054199	ENSMUST00000107498	protein_coding	-18631	Gon4l	GO:0003677(DNA binding);GO:0003714(transcription corepressor activity);GO:0005634(nucleus);GO:0006355(regulation of transcription, DNA-templated);GO:0030183(B cell differentiation);GO:0045892(negative regulation of transcription, DNA-templated);GO:0045892(negative regulation of transcription, DNA-templated)	NA	NA	NA	gon-4-like (C.elegans) [Source:MGI Symbol;Acc:MGI:1917579]	Exon (ENSMUST00000135913/ENSMUSG00000078684, exon 14 of 19)	-2.37	0.000154882	0.65	up	0.920256	-0.119893	0.707371	1	down	no	7.68837	7.50837	7.28089	7.39774	7.92746	9.10021
chr3	88820165	88820345	181	ENSMUSG00000054199	ENSMUST00000107498	protein_coding	-14886	Gon4l	GO:0003677(DNA binding);GO:0003714(transcription corepressor activity);GO:0005634(nucleus);GO:0006355(regulation of transcription, DNA-templated);GO:0030183(B cell differentiation);GO:0045892(negative regulation of transcription, DNA-templated);GO:0045892(negative regulation of transcription, DNA-templated)	NA	NA	NA	gon-4-like (C.elegans) [Source:MGI Symbol;Acc:MGI:1917579]	Exon (ENSMUST00000135913/ENSMUSG00000078684, exon 16 of 19)	-1.27	0.00512861	0.653	up	0.920256	-0.119893	0.707371	1	down	no	7.68837	7.50837	7.28089	7.39774	7.92746	9.10021
chr3	88907492	88908438	947	ENSMUSG00000065236	ENSMUST00000083302	rRNA	982	n-R5s197	NA	NA	NA	NA	nuclear encoded rRNA 5S 197 [Source:MGI Symbol;Acc:MGI:4422062]	Exon (ENSMUST00000107498/ENSMUSG00000054199, exon 29 of 32)	-3.57	4.7863e-06	0.459	up	5.30521	2.40741	1	1	up	no	0.774593	0.359798	0.015561	0.133571	0.013144	0.070044
chr3	88983428	88983999	572	ENSMUSG00000028053	ENSMUST00000090933	protein_coding	17616	Ash1l	GO:0001501(skeletal system development);GO:0002674(negative regulation of acute inflammatory response);GO:0003677(DNA binding);GO:0003682(chromatin binding);GO:0005515(protein binding);GO:0005634(nucleus);GO:0005654(nucleoplasm);GO:0005694(chromosome);GO:0005794(Golgi apparatus);GO:0005923(bicellular tight junction);GO:0006325(chromatin organization);GO:0007338(single fertilization);GO:0008168(me…	00310(Lysine degradation);00310(Lysine degradation)	K06101	EC:2.1.1.43	ASH1 like histone lysine methyltransferase [Source:MGI Symbol;Acc:MGI:2183158]	Exon (ENSMUST00000186583/ENSMUSG00000028053, exon 3 of 28)	-1.74	0.00107152	0.318	up	0.955998	-0.0649211	0.863542	1	down	no	12.1793	11.5673	10.5277	12.1921	11.1307	12.5291
chr3	89520193	89520613	421	ENSMUSG00000000794	ENSMUST00000000811	protein_coding	29	Kcnn3	GO:0005516(calmodulin binding);GO:0005737(cytoplasm);GO:0005886(plasma membrane);GO:0006811(ion transport);GO:0006813(potassium ion transport);GO:0015269(calcium-activated potassium channel activity);GO:0016020(membrane);GO:0016021(integral component of membrane);GO:0016286(small conductance calcium-activated potassium channel activity);GO:0030175(filopodium);GO:0031594(neuromuscular junction);GO…	04911(Insulin secretion);04911(Insulin secretion)	K04944	NA	potassium intermediate/small conductance calcium-activated channel, subfamily N, member 3 [Source:MGI Symbol;Acc:MGI:2153183]	5' UTR	-0.661	0.0489779	-2.7	down	1.15916	0.213077	0.561108	1	up	no	0.996202	1.21	0.937274	1.16681	0.886193	0.65886
chr3	89781784	89783970	2187	ENSMUSG00000042572	ENSMUST00000196726	protein_coding	7496	Ube2q1	GO:0000166(nucleotide binding);GO:0000209(protein polyubiquitination);GO:0001967(suckling behavior);GO:0005524(ATP binding);GO:0005634(nucleus);GO:0005737(cytoplasm);GO:0005829(cytosol);GO:0007566(embryo implantation);GO:0007617(mating behavior);GO:0009566(fertilization);GO:0016567(protein ubiquitination);GO:0016740(transferase activity);GO:0030175(filopodium);GO:0042995(cell projection);GO:00614…	04120(Ubiquitin mediated proteolysis);04120(Ubiquitin mediated proteolysis)	K10582	EC:2.3.2.23	ubiquitin-conjugating enzyme E2Q family member 1 [Source:MGI Symbol;Acc:MGI:1917343]	3' UTR	-2.66	6.45654e-05	0.218	up	0.895875	-0.15863	0.619309	1	down	no	7.14334	6.71379	5.79944	6.66694	6.00475	9.26951
chr3	90087484	90087795	312	ENSMUSG00000027940	ENSMUST00000133361	retained_intron	28	Tpm3	GO:0001725(stress fiber);GO:0002102(podosome);GO:0003779(actin binding);GO:0005515(protein binding);GO:0005737(cytoplasm);GO:0005829(cytosol);GO:0005856(cytoskeleton);GO:0005884(actin filament);GO:0006936(muscle contraction);GO:0007015(actin filament organization);GO:0015629(actin cytoskeleton);GO:0030426(growth cone);GO:0030863(cortical cytoskeleton);GO:0032154(cleavage furrow);GO:0043005(neuron…	04260(Cardiac muscle contraction);04261(Adrenergic signaling in cardiomyocytes);05200(Pathways in cancer);05216(Thyroid cancer);05410(Hypertrophic cardiomyopathy (HCM));05414(Dilated cardiomyopathy (DCM));05414(Dilated cardiomyopathy (DCM))	K09290	NA	tropomyosin 3, gamma [Source:MGI Symbol;Acc:MGI:1890149]	Exon (ENSMUST00000121503/ENSMUSG00000027940, exon 4 of 10)	-1.49	0.00239883	-0.545	down	1.03704	0.0524759	0.757707	1	up	no	18.6592	16.4515	15.4444	15.2638	14.0258	19.4596
chr3	90235366	90235838	473	ENSMUSG00000027937	ENSMUST00000123839	retained_intron	3319	Jtb	GO:0000278(mitotic cell cycle);GO:0000281(mitotic cytokinesis);GO:0005737(cytoplasm);GO:0005739(mitochondrion);GO:0005813(centrosome);GO:0005815(microtubule organizing center);GO:0005819(spindle);GO:0005856(cytoskeleton);GO:0006915(apoptotic process);GO:0007049(cell cycle);GO:0008637(apoptotic mitochondrial changes);GO:0016020(membrane);GO:0016021(integral component of membrane);GO:0019901(protei…	NA	NA	NA	jumping translocation breakpoint [Source:MGI Symbol;Acc:MGI:1346082]	3' UTR	-3.84	2.18776e-06	-0.674	down	0.980952	-0.0277461	0.993687	1	down	no	5.98754	6.20628	6.83452	5.82692	5.95947	7.61145
chr3	90253372	90253612	241	ENSMUSG00000027936	ENSMUST00000029545	protein_coding	-551	Crtc2	GO:0003682(chromatin binding);GO:0005515(protein binding);GO:0005634(nucleus);GO:0005654(nucleoplasm);GO:0005737(cytoplasm);GO:0006094(gluconeogenesis);GO:0008140(cAMP response element binding protein binding);GO:0032793(positive regulation of CREB transcription factor activity);GO:0042593(glucose homeostasis);GO:0043970(histone H3-K9 acetylation);GO:0045944(positive regulation of transcription b…	04151(PI3K-Akt signaling pathway);04152(AMPK signaling pathway);04922(Glucagon signaling pathway);04931(Insulin resistance);05166(Human T-cell leukemia virus 1 infection);05166(Human T-cell leukemia virus 1 infection)	K16333	NA	CREB regulated transcription coactivator 2 [Source:MGI Symbol;Acc:MGI:1921593]	3' UTR	-2.43	0.000128825	0.524	up	0.846884	-0.239763	0.414469	1	down	no	10.0456	8.45741	10.0626	9.77582	10.9345	13.0199
chr3	90260862	90260982	121	ENSMUSG00000027936	ENSMUST00000149897	retained_intron	1897	Crtc2	GO:0003682(chromatin binding);GO:0005515(protein binding);GO:0005634(nucleus);GO:0005654(nucleoplasm);GO:0005737(cytoplasm);GO:0006094(gluconeogenesis);GO:0008140(cAMP response element binding protein binding);GO:0032793(positive regulation of CREB transcription factor activity);GO:0042593(glucose homeostasis);GO:0043970(histone H3-K9 acetylation);GO:0045944(positive regulation of transcription b…	04151(PI3K-Akt signaling pathway);04152(AMPK signaling pathway);04922(Glucagon signaling pathway);04931(Insulin resistance);05166(Human T-cell leukemia virus 1 infection);05166(Human T-cell leukemia virus 1 infection)	K16333	NA	CREB regulated transcription coactivator 2 [Source:MGI Symbol;Acc:MGI:1921593]	Exon (ENSMUST00000029545/ENSMUSG00000027936, exon 11 of 14)	-0.67	0.047863	0.298	up	0.846884	-0.239763	0.414469	1	down	no	10.0456	8.45741	10.0626	9.77582	10.9345	13.0199
chr3	90358164	90358225	62	ENSMUSG00000042390	ENSMUST00000206907	protein_coding	6746	Gatad2b	GO:0000122(negative regulation of transcription by RNA polymerase II);GO:0005515(protein binding);GO:0005634(nucleus);GO:0005654(nucleoplasm);GO:0006355(regulation of transcription, DNA-templated);GO:0008270(zinc ion binding);GO:0016581(NuRD complex);GO:0016607(nuclear speck);GO:0043565(sequence-specific DNA binding);GO:0046872(metal ion binding);GO:0046872(metal ion binding)	NA	K23194	NA	GATA zinc finger domain containing 2B [Source:MGI Symbol;Acc:MGI:2443225]	3' UTR	-0.844	0.0234423	0.524	up	0.92872	-0.106684	0.728654	1	down	no	12.6742	12.3437	11.0814	12.7652	13.017	13.0878
chr3	90485203	90485384	182	ENSMUSG00000001016	ENSMUST00000198641	retained_intron	4524	Ilf2	GO:0003677(DNA binding);GO:0003725(double-stranded RNA binding);GO:0005634(nucleus);GO:0005654(nucleoplasm);GO:0005730(nucleolus);GO:0005737(cytoplasm);GO:0045893(positive regulation of transcription, DNA-templated);GO:1990904(ribonucleoprotein complex);GO:1990904(ribonucleoprotein complex)	NA	K13089	NA	interleukin enhancer binding factor 2 [Source:MGI Symbol;Acc:MGI:1915031]	Exon (ENSMUST00000198325/ENSMUSG00000001016, exon 7 of 7)	-0.857	0.0223872	-1.26	down	0.852128	-0.230858	0.427903	1	down	no	4.78963	4.32597	4.16629	4.9117	4.55005	6.12498
chr3	90623883	90624181	299	ENSMUSG00000001025	ENSMUST00000200289	nonsense_mediated_decay	10123	S100a6	GO:0001726(ruffle);GO:0005509(calcium ion binding);GO:0005515(protein binding);GO:0005523(tropomyosin binding);GO:0005634(nucleus);GO:0005635(nuclear envelope);GO:0005737(cytoplasm);GO:0005829(cytosol);GO:0005886(plasma membrane);GO:0008270(zinc ion binding);GO:0015075(ion transmembrane transporter activity);GO:0016020(membrane);GO:0031234(extrinsic component of cytoplasmic side of plasma membran…	NA	NA	NA	S100 calcium binding protein A6 (calcyclin) [Source:MGI Symbol;Acc:MGI:1339467]	3' UTR	-0.811	0.0263027	-1.03	down	0.952604	-0.0700517	0.849165	1	down	no	21.6328	25.0872	16.3328	21.9049	25.3929	18.8922
chr3	90658399	90658669	271	ENSMUSG00000063767	ENSMUST00000079286	protein_coding	4097	S100a7a	GO:0005509(calcium ion binding);GO:0005515(protein binding);GO:0005615(extracellular space);GO:0006954(inflammatory response);GO:0042056(chemoattractant activity);GO:0042107(cytokine metabolic process);GO:0043621(protein self-association);GO:0046872(metal ion binding);GO:0046914(transition metal ion binding);GO:0050918(positive chemotaxis);GO:0050918(positive chemotaxis)	NA	NA	NA	S100 calcium binding protein A7A [Source:MGI Symbol;Acc:MGI:2687194]	3' UTR	-0.826	0.0251189	-1.66	down	1.34409	0.426627	0.499833	1	up	no	1.02216	1.07879	0.884215	0.755751	0.997549	0.46766
chr3	90669064	90669446	383	ENSMUSG00000056054	ENSMUST00000198156	retained_intron	0	S100a8	GO:0002376(immune system process);GO:0002523(leukocyte migration involved in inflammatory response);GO:0002793(positive regulation of peptide secretion);GO:0005509(calcium ion binding);GO:0005576(extracellular region);GO:0005615(extracellular space);GO:0005737(cytoplasm);GO:0005829(cytosol);GO:0005856(cytoskeleton);GO:0005886(plasma membrane);GO:0006914(autophagy);GO:0006915(apoptotic process);GO…	04657(IL-17 signaling pathway);04657(IL-17 signaling pathway)	K21127	NA	S100 calcium binding protein A8 (calgranulin A) [Source:MGI Symbol;Acc:MGI:88244]	5' UTR	-1.54	0.00199526	1.83	up	0.801708	-0.318851	0.638443	1	down	no	2.24551	1.31161	1.62189	1.33731	2.61789	2.50477
chr3	93561491	93564466	2976	ENSMUSG00000041959	ENSMUST00000170612	protein_coding	764	S100a10	GO:0001765(membrane raft assembly);GO:0005509(calcium ion binding);GO:0005515(protein binding);GO:0005783(endoplasmic reticulum);GO:0006900(vesicle budding from membrane);GO:0016020(membrane);GO:0016021(integral component of membrane);GO:0019897(extrinsic component of plasma membrane);GO:0042493(response to drug);GO:0042803(protein homodimerization activity);GO:0043547(positive regulation of GTPa…	NA	K17274	NA	S100 calcium binding protein A10 (calpactin) [Source:MGI Symbol;Acc:MGI:1339468]	3' UTR	-2.19	0.000269153	0.459	up	0.957496	-0.0626622	0.886014	1	down	no	14.7965	14.0857	11.1814	13.409	15.2535	13.1796
chr3	94446808	94450180	3373	ENSMUSG00000104695	ENSMUST00000197970	processed_pseudogene	-2989	Gm30023	NA	NA	NA	NA	predicted gene, 30023 [Source:MGI Symbol;Acc:MGI:5589182]	3' UTR	-1.04	0.0109648	0.208	up	0.554435	-0.85091	1	1	down	no	0.09921	0	0	0.11099	0.012903	0.055046
chr3	96159035	96159245	211	ENSMUSG00000045934	ENSMUST00000147245	retained_intron	-2759	Mtmr11	GO:0004438(phosphatidylinositol-3-phosphatase activity);GO:0005737(cytoplasm);GO:0046856(phosphatidylinositol dephosphorylation);GO:0046856(phosphatidylinositol dephosphorylation)	NA	K18085	NA	myotubularin related protein 11 [Source:MGI Symbol;Acc:MGI:2652817]	3' UTR	-0.672	0.047863	-0.897	down	1.00566	0.00814651	0.949649	1	up	no	5.63326	5.86984	4.52911	5.40894	6.30259	4.2304
chr3	97075829	97075980	152	ENSMUSG00000057123	ENSMUST00000072600	protein_coding	43413	Gja5	GO:0001501(skeletal system development);GO:0001525(angiogenesis);GO:0001568(blood vessel development);GO:0003071(renal system process involved in regulation of systemic arterial blood pressure);GO:0003073(regulation of systemic arterial blood pressure);GO:0003105(negative regulation of glomerular filtration);GO:0003151(outflow tract morphogenesis);GO:0003158(endothelium development);GO:0003161(ca…	NA	K07614	NA	gap junction protein, alpha 5 [Source:MGI Symbol;Acc:MGI:95716]	3' UTR	-0.726	0.0380189	-5.17	down	1.38724	0.472216	0.121093	1	up	no	4.5513	6.39766	6.85906	4.76922	4.79356	3.27425
chr3	97158925	97159106	182	ENSMUSG00000028093	ENSMUST00000199346	retained_intron	0	Acp6	GO:0002244(hematopoietic progenitor cell differentiation);GO:0003993(acid phosphatase activity);GO:0005737(cytoplasm);GO:0005739(mitochondrion);GO:0006629(lipid metabolic process);GO:0006644(phospholipid metabolic process);GO:0016311(dephosphorylation);GO:0016787(hydrolase activity);GO:0052642(lysophosphatidic acid phosphatase activity);GO:2001311(lysobisphosphatidic acid metabolic process);GO:20…	NA	K14395	EC:3.1.3.2	acid phosphatase 6, lysophosphatidic [Source:MGI Symbol;Acc:MGI:1931010]	5' UTR	-1.59	0.00169824	-0.956	down	0.796327	-0.328567	0.352354	1	down	no	1.65111	1.56846	1.65678	1.9677	2.07502	2.08084
chr3	97651936	97652087	152	ENSMUSG00000038205	ENSMUST00000143927	nonsense_mediated_decay	-6106	Prkab2	GO:0004679(AMP-activated protein kinase activity);GO:0005515(protein binding);GO:0005634(nucleus);GO:0005654(nucleoplasm);GO:0005737(cytoplasm);GO:0005829(cytosol);GO:0005952(cAMP-dependent protein kinase complex);GO:0006468(protein phosphorylation);GO:0006629(lipid metabolic process);GO:0006631(fatty acid metabolic process);GO:0006633(fatty acid biosynthetic process);GO:0016324(apical plasma mem…	04068(FoxO signaling pathway);04152(AMPK signaling pathway);04211(Longevity regulating pathway);04213(Longevity regulating pathway - multiple species);04371(Apelin signaling pathway);04530(Tight junction);04710(Circadian rhythm);04714(Thermogenesis);04910(Insulin signaling pathway);04920(Adipocytokine signaling pathway);04921(Oxytocin signaling pathway);04922(Glucagon signaling pathway);04931(Ins…	K07199	NA	protein kinase, AMP-activated, beta 2 non-catalytic subunit [Source:MGI Symbol;Acc:MGI:1336185]	3' UTR	-0.751	0.0338844	-0.571	down	0.800854	-0.320389	0.259056	1	down	no	10.4776	10.7979	7.89793	11.0674	15.1	10.2605
chr3	97672852	97673243	392	ENSMUSG00000038205	ENSMUST00000198337	processed_transcript	2654	Prkab2	GO:0004679(AMP-activated protein kinase activity);GO:0005515(protein binding);GO:0005634(nucleus);GO:0005654(nucleoplasm);GO:0005737(cytoplasm);GO:0005829(cytosol);GO:0005952(cAMP-dependent protein kinase complex);GO:0006468(protein phosphorylation);GO:0006629(lipid metabolic process);GO:0006631(fatty acid metabolic process);GO:0006633(fatty acid biosynthetic process);GO:0016324(apical plasma mem…	04068(FoxO signaling pathway);04152(AMPK signaling pathway);04211(Longevity regulating pathway);04213(Longevity regulating pathway - multiple species);04371(Apelin signaling pathway);04530(Tight junction);04710(Circadian rhythm);04714(Thermogenesis);04910(Insulin signaling pathway);04920(Adipocytokine signaling pathway);04921(Oxytocin signaling pathway);04922(Glucagon signaling pathway);04931(Ins…	K07199	NA	protein kinase, AMP-activated, beta 2 non-catalytic subunit [Source:MGI Symbol;Acc:MGI:1336185]	3' UTR	-1.11	0.00870964	0.467	up	0.800854	-0.320389	0.259056	1	down	no	10.4776	10.7979	7.89793	11.0674	15.1	10.2605
chr3	98134655	98135819	1165	ENSMUSG00000106427	ENSMUST00000200084	TEC	13067	Gm42820	NA	NA	NA	NA	predicted gene 42820 [Source:MGI Symbol;Acc:MGI:5662957]	Exon (ENSMUST00000079812/ENSMUSG00000027878, exon 24 of 34)	-3.47	6.30957e-06	0.242	up	1.02	0.0285675	0.911008	1	up	no	3.08046	2.46566	2.25092	2.70139	2.4144	2.52838
chr3	98410582	98411602	1021	ENSMUSG00000050064	ENSMUST00000178372	protein_coding	28034	Zfp697	GO:0003676(nucleic acid binding);GO:0003676(nucleic acid binding)	NA	NA	NA	zinc finger protein 697 [Source:MGI Symbol;Acc:MGI:2139736]	Exon (ENSMUST00000196194/ENSMUSG00000050064, exon 2 of 2)	-2.71	5.7544e-05	0.747	up	0.741063	-0.432331	0.303815	1	down	no	1.06244	1.31792	1.1751	1.03677	1.75901	2.002
chr3	99217757	99218057	301	ENSMUSG00000106197	ENSMUST00000197309	sense_intronic	11335	Gm42717	NA	NA	NA	NA	predicted gene 42717 [Source:MGI Symbol;Acc:MGI:5662854]	3' UTR	-0.92	0.017378	-0.663	down	1.10698	0.146626	0.767474	1	up	no	0.969147	0.873899	0.468968	0.796932	0.594798	0.696852
chr3	100883875	100888334	4460	ENSMUSG00000033233	ENSMUST00000094048	protein_coding	-33868	Trim45	GO:0000785(chromatin);GO:0004842(ubiquitin-protein transferase activity);GO:0005515(protein binding);GO:0005634(nucleus);GO:0005654(nucleoplasm);GO:0005737(cytoplasm);GO:0005829(cytosol);GO:0008270(zinc ion binding);GO:0016567(protein ubiquitination);GO:0045171(intercellular bridge);GO:0045893(positive regulation of transcription, DNA-templated);GO:0046872(metal ion binding);GO:0060348(bone devel…	NA	K12021	NA	tripartite motif-containing 45 [Source:MGI Symbol;Acc:MGI:1918187]	Exon (ENSMUST00000054791/ENSMUSG00000051076, exon 3 of 6)	-1.82	0.000831764	3.75	up	1.07165	0.0998281	0.815443	1	up	no	0.573893	0.495581	0.520358	0.435571	0.555159	0.492812
chr3	103001754	103002114	361	ENSMUSG00000027854	ENSMUST00000196827	retained_intron	5026	Sike1	GO:0005737(cytoplasm);GO:0008150(biological_process);GO:0017048(Rho GTPase binding);GO:0019901(protein kinase binding);GO:0019901(protein kinase binding)	04622(RIG-I-like receptor signaling pathway);04622(RIG-I-like receptor signaling pathway)	K12656	NA	suppressor of IKBKE 1 [Source:MGI Symbol;Acc:MGI:1913891]	3' UTR	-1.05	0.0107152	0.454	up	1.05023	0.0706986	0.703598	1	up	no	5.51851	5.10702	4.6101	5.12013	4.26072	5.12617
chr3	103020575	103020785	211	ENSMUSG00000068823	ENSMUST00000198180	protein_coding	0	Csde1	GO:0003676(nucleic acid binding);GO:0003723(RNA binding);GO:0005737(cytoplasm);GO:0005743(mitochondrial inner membrane);GO:0005794(Golgi apparatus);GO:0005829(cytosol);GO:0005886(plasma membrane);GO:0010494(cytoplasmic stress granule);GO:0034063(stress granule assembly);GO:0070937(CRD-mediated mRNA stability complex);GO:0070966(nuclear-transcribed mRNA catabolic process, no-go decay);GO:0070966(n…	NA	NA	NA	cold shock domain containing E1, RNA binding [Source:MGI Symbol;Acc:MGI:92356]	5' UTR	-1.27	0.00501187	0.557	up	0.99109	-0.0129115	0.97542	1	down	no	28.5651	28.8385	26.3677	28.3945	28.9276	27.2023
chr3	103178419	103178569	151	ENSMUSG00000005687	ENSMUST00000147042	retained_intron	6634	Bcas2	GO:0000398(mRNA splicing, via spliceosome);GO:0000974(Prp19 complex);GO:0003674(molecular_function);GO:0005634(nucleus);GO:0005662(DNA replication factor A complex);GO:0005681(spliceosomal complex);GO:0005730(nucleolus);GO:0005813(centrosome);GO:0006397(mRNA processing);GO:0008380(RNA splicing);GO:0016607(nuclear speck);GO:0071007(U2-type catalytic step 2 spliceosome);GO:0071013(catalytic step 2 …	03040(Spliceosome);03040(Spliceosome)	K12861	NA	breast carcinoma amplified sequence 2 [Source:MGI Symbol;Acc:MGI:1915433]	3' UTR	-0.7	0.0416869	-0.702	down	0.918359	-0.122871	0.782215	1	down	no	2.5722	2.73352	2.46029	2.62789	2.75183	3.07669
chr3	103353677	103354248	572	ENSMUSG00000033014	ENSMUST00000197365	protein_coding	11995	Trim33	GO:0003677(DNA binding);GO:0005515(protein binding);GO:0005634(nucleus);GO:0008270(zinc ion binding);GO:0016567(protein ubiquitination);GO:0017015(regulation of transforming growth factor beta receptor signaling pathway);GO:0030514(negative regulation of BMP signaling pathway);GO:0046872(metal ion binding);GO:0070410(co-SMAD binding);GO:0070412(R-SMAD binding);GO:0070412(R-SMAD binding)	NA	K08883	EC:2.3.2.27	tripartite motif-containing 33 [Source:MGI Symbol;Acc:MGI:2137357]	3' UTR	-0.836	0.0239883	-0.378	down	1.0244	0.034775	0.808159	1	up	no	4.96005	4.86463	4.40286	4.81898	4.01188	5.05782
chr3	103354936	103355477	542	ENSMUSG00000033014	ENSMUST00000197365	protein_coding	13254	Trim33	GO:0003677(DNA binding);GO:0005515(protein binding);GO:0005634(nucleus);GO:0008270(zinc ion binding);GO:0016567(protein ubiquitination);GO:0017015(regulation of transforming growth factor beta receptor signaling pathway);GO:0030514(negative regulation of BMP signaling pathway);GO:0046872(metal ion binding);GO:0070410(co-SMAD binding);GO:0070412(R-SMAD binding);GO:0070412(R-SMAD binding)	NA	K08883	EC:2.3.2.27	tripartite motif-containing 33 [Source:MGI Symbol;Acc:MGI:2137357]	3' UTR	-1.35	0.00380189	-0.384	down	1.0244	0.034775	0.808159	1	up	no	4.96005	4.86463	4.40286	4.81898	4.01188	5.05782
chr3	103803128	103804376	1249	ENSMUSG00000084997	ENSMUST00000149374	retained_intron	0	Gm15471	NA	NA	NA	NA	predicted gene 15471 [Source:MGI Symbol;Acc:MGI:3705197]	Exon (ENSMUST00000149374/ENSMUSG00000084997, exon 1 of 4)	-1.22	0.0060256	0.922	up	0.36651	-1.44808	1	1	down	no	0	0.126449	0.0503143	0.107694	0.320096	0.0544969
chr3	103964448	103965048	601	ENSMUSG00000058388	ENSMUST00000117150	protein_coding	-3062	Phtf1	GO:0003677(DNA binding);GO:0005634(nucleus);GO:0005783(endoplasmic reticulum);GO:0005801(cis-Golgi network);GO:0008150(biological_process);GO:0016020(membrane);GO:0016021(integral component of membrane);GO:0016021(integral component of membrane)	NA	NA	NA	putative homeodomain transcription factor 1 [Source:MGI Symbol;Acc:MGI:1332671]	3' UTR	-2.6	7.94328e-05	-0.512	down	0.995405	-0.00664429	0.951377	1	down	no	2.20467	2.48915	2.2339	2.24693	2.20566	2.50711
chr3	105966396	105974575	8180	ENSMUSG00000074340	ENSMUST00000000573	protein_coding	0	Ovgp1	GO:0004568(chitinase activity);GO:0005576(extracellular region);GO:0005975(carbohydrate metabolic process);GO:0006032(chitin catabolic process);GO:0007338(single fertilization);GO:0008061(chitin binding);GO:0030133(transport vesicle);GO:0031410(cytoplasmic vesicle);GO:0035805(egg coat);GO:0098595(perivitelline space);GO:2000360(negative regulation of binding of sperm to zona pellucida);GO:2000360…	NA	K17526	NA	oviductal glycoprotein 1 [Source:MGI Symbol;Acc:MGI:106661]	3' UTR	-2.35	0.000162181	0.369	up	0.770944	-0.375301	0.58035	1	down	no	0.299165	0.952956	0.500655	0.505981	0.699658	1.06791
chr3	106568082	106568232	151	ENSMUSG00000105272	ENSMUST00000197233	TEC	477	Gm43071	NA	NA	NA	NA	predicted gene 43071 [Source:MGI Symbol;Acc:MGI:5663208]	Exon (ENSMUST00000197233/ENSMUSG00000105272, exon 1 of 1)	-0.719	0.0389045	1.19	up	0.892978	-0.163303	0.735691	1	down	no	4.93407	5.43478	5.56105	6.32997	4.28306	7.22602
chr3	108279738	108279886	149	ENSMUSG00000068747	ENSMUST00000135636	protein_coding	-4196	Sort1	GO:0001503(ossification);GO:0005515(protein binding);GO:0005634(nucleus);GO:0005764(lysosome);GO:0005765(lysosomal membrane);GO:0005768(endosome);GO:0005769(early endosome);GO:0005783(endoplasmic reticulum);GO:0005789(endoplasmic reticulum membrane);GO:0005794(Golgi apparatus);GO:0005829(cytosol);GO:0005886(plasma membrane);GO:0005905(clathrin-coated pit);GO:0006622(protein targeting to lysosome)…	04142(Lysosome);04722(Neurotrophin signaling pathway);04979(Cholesterol metabolism);04979(Cholesterol metabolism)	K12388	NA	sortilin 1 [Source:MGI Symbol;Acc:MGI:1338015]	3' UTR	-0.663	0.0489779	-0.574	down	0.872484	-0.196799	0.545163	1	down	no	20.0008	24.9351	29.6339	29.6334	34.3431	21.4919
chr3	108674702	108677114	2413	ENSMUSG00000027884	ENSMUST00000156811	retained_intron	6851	Clcc1	GO:0000139(Golgi membrane);GO:0005254(chloride channel activity);GO:0005634(nucleus);GO:0005737(cytoplasm);GO:0005783(endoplasmic reticulum);GO:0005789(endoplasmic reticulum membrane);GO:0005794(Golgi apparatus);GO:0006811(ion transport);GO:0006821(chloride transport);GO:0016020(membrane);GO:0016021(integral component of membrane);GO:0031965(nuclear membrane);GO:0034707(chloride channel complex);…	NA	K22188	NA	chloride channel CLIC-like 1 [Source:MGI Symbol;Acc:MGI:2385186]	3' UTR	-1.43	0.00288403	0.291	up	0.980349	-0.0286329	0.988933	1	down	no	3.6919	3.56523	3.17325	3.20821	3.39387	4.03736
chr3	116582535	116582895	361	ENSMUSG00000027959	ENSMUST00000198386	protein_coding	-12087	Sass6	GO:0003674(molecular_function);GO:0005737(cytoplasm);GO:0005813(centrosome);GO:0005814(centriole);GO:0005815(microtubule organizing center);GO:0005829(cytosol);GO:0005856(cytoskeleton);GO:0007049(cell cycle);GO:0007099(centriole replication);GO:0034451(centriolar satellite);GO:0051298(centrosome duplication);GO:0098536(deuterosome);GO:0098536(deuterosome)	NA	K16487	NA	SAS-6 centriolar assembly protein [Source:MGI Symbol;Acc:MGI:1920026]	3' UTR	-1.23	0.00588844	-0.523	down	1.13525	0.183013	0.648842	1	up	no	1.15877	1.11049	0.827214	0.759875	0.794831	1.17286
chr3	132085381	132085949	569	ENSMUSG00000028031	ENSMUST00000029665	protein_coding	89	Dkk2	GO:0005576(extracellular region);GO:0005615(extracellular space);GO:0007275(multicellular organism development);GO:0016055(Wnt signaling pathway);GO:0030178(negative regulation of Wnt signaling pathway);GO:0039706(co-receptor binding);GO:0048019(receptor antagonist activity);GO:0090090(negative regulation of canonical Wnt signaling pathway);GO:0090263(positive regulation of canonical Wnt signalin…	04310(Wnt signaling pathway)	K02165	NA	dickkopf WNT signaling pathway inhibitor 2 [Source:MGI Symbol;Acc:MGI:1890663]	5' UTR	-1.34	0.00398107	-1.64	down	1.81251	0.857986	0.110446	1	up	no	0.610251	0.695402	0.978468	0.422798	0.439706	0.397696
chr3	142547491	142548656	1166	ENSMUSG00000105338	ENSMUST00000197826	processed_pseudogene	0	Gm43802	NA	NA	NA	NA	predicted gene 43802 [Source:MGI Symbol;Acc:MGI:5663939]	3' UTR	-0.873	0.020893	0.21	up	1.27172	0.346783	1	1	up	no	0.020406	0.024132	0.015252	0.011749	0.022311	0.012955
chr3	145576323	145576981	659	ENSMUSG00000074182	ENSMUST00000197604	protein_coding	0	Znhit6	GO:0000463(maturation of LSU-rRNA from tricistronic rRNA transcript (SSU-rRNA, 5.8S rRNA, LSU-rRNA));GO:0000492(box C/D snoRNP assembly);GO:0001094(TFIID-class transcription factor complex binding);GO:0005634(nucleus);GO:0019899(enzyme binding);GO:0042254(ribosome biogenesis);GO:0042802(identical protein binding);GO:0046872(metal ion binding);GO:0048254(snoRNA localization);GO:0051117(ATPase bind…	NA	NA	NA	zinc finger, HIT type 6 [Source:MGI Symbol;Acc:MGI:1916996]	5' UTR	-2.11	0.000338844	-0.925	down	1.34037	0.422628	0.371356	1	up	no	1.06909	1.49414	1.46105	1.08691	0.85755	1.05791
chr3	146240629	146240956	328	ENSMUSG00000036832	ENSMUST00000039164	protein_coding	19666	Lpar3	GO:0000187(activation of MAPK activity);GO:0001965(G-protein alpha-subunit binding);GO:0004930(G protein-coupled receptor activity);GO:0005543(phospholipid binding);GO:0005737(cytoplasm);GO:0005886(plasma membrane);GO:0007165(signal transduction);GO:0007186(G protein-coupled receptor signaling pathway);GO:0007189(adenylate cyclase-activating G protein-coupled receptor signaling pathway);GO:001602…	04015(Rap1 signaling pathway);04072(Phospholipase D signaling pathway);04080(Neuroactive ligand-receptor interaction);04151(PI3K-Akt signaling pathway);05200(Pathways in cancer)	K04294	NA	lysophosphatidic acid receptor 3 [Source:MGI Symbol;Acc:MGI:1929469]	Exon (ENSMUST00000039164/ENSMUSG00000036832, exon 2 of 3)	-1.09	0.00933254	-3.71	down	1.24433	0.315367	1	1	up	no	0.259712	0.120846	0.150184	0.035341	0.1258	0.265388
chr3	148989181	149001128	11948	ENSMUSG00000028184	ENSMUST00000196526	protein_coding	0	Adgrl2	GO:0004888(transmembrane signaling receptor activity);GO:0004930(G protein-coupled receptor activity);GO:0005886(plasma membrane);GO:0005887(integral component of plasma membrane);GO:0007165(signal transduction);GO:0007166(cell surface receptor signaling pathway);GO:0007186(G protein-coupled receptor signaling pathway);GO:0007189(adenylate cyclase-activating G protein-coupled receptor signaling p…	NA	K04593	NA	adhesion G protein-coupled receptor L2 [Source:MGI Symbol;Acc:MGI:2139714]	Exon (ENSMUST00000196445/ENSMUSG00000104786, exon 1 of 3)	-1.64	0.00144544	0.765	up	1.14334	0.193249	0.51447	1	up	no	8.46106	9.08407	5.97162	9.33719	6.89514	4.33621
chr3	151295481	151296284	804	ENSMUSG00000106157	ENSMUST00000196589	lincRNA	478	4930555A03Rik	NA	NA	NA	NA	RIKEN cDNA 4930555A03 gene [Source:MGI Symbol;Acc:MGI:1922587]	Exon (ENSMUST00000196524/ENSMUSG00000106157, exon 2 of 2)	-0.909	0.018197	-1.1	down	2.21599	1.14795	1	1	up	no	0.48492	0.318011	0.359409	0.187564	0.171012	0.165946
chr3	152368322	152370289	1968	ENSMUSG00000025437	ENSMUST00000197600	nonsense_mediated_decay	0	Usp33	GO:0001664(G protein-coupled receptor binding);GO:0004197(cysteine-type endopeptidase activity);GO:0004843(thiol-dependent ubiquitin-specific protease activity);GO:0005515(protein binding);GO:0005654(nucleoplasm);GO:0005737(cytoplasm);GO:0005794(Golgi apparatus);GO:0005813(centrosome);GO:0005815(microtubule organizing center);GO:0005856(cytoskeleton);GO:0005925(focal adhesion);GO:0006508(proteoly…	NA	K11848	EC:3.4.19.12	ubiquitin specific peptidase 33 [Source:MGI Symbol;Acc:MGI:2159711]	3' UTR	-1.12	0.00851138	0.248	up	0.938072	-0.0922296	0.77	1	down	no	5.75671	5.49356	5.33116	6.03579	5.96477	5.67552
chr3	157541027	157541327	301	ENSMUSG00000028180	ENSMUST00000106063	protein_coding	376	Zranb2	GO:0001530(lipopolysaccharide binding);GO:0003723(RNA binding);GO:0005634(nucleus);GO:0005654(nucleoplasm);GO:0006397(mRNA processing);GO:0008380(RNA splicing);GO:0046872(metal ion binding);GO:0046872(metal ion binding)	NA	NA	NA	zinc finger, RAN-binding domain containing 2 [Source:MGI Symbol;Acc:MGI:1858211]	3' UTR	-0.842	0.0234423	-0.447	down	0.95029	-0.0735595	0.845191	1	down	no	6.83931	6.47561	6.70045	7.33079	6.53283	7.19874
chr3	157541714	157541925	212	ENSMUSG00000028180	ENSMUST00000106063	protein_coding	1063	Zranb2	GO:0001530(lipopolysaccharide binding);GO:0003723(RNA binding);GO:0005634(nucleus);GO:0005654(nucleoplasm);GO:0006397(mRNA processing);GO:0008380(RNA splicing);GO:0046872(metal ion binding);GO:0046872(metal ion binding)	NA	NA	NA	zinc finger, RAN-binding domain containing 2 [Source:MGI Symbol;Acc:MGI:1858211]	3' UTR	-1.18	0.00691831	-0.45	down	0.95029	-0.0735595	0.845191	1	down	no	6.83931	6.47561	6.70045	7.33079	6.53283	7.19874
chr3	10435505	10440012	4508	ENSMUSG00000027534	ENSMUST00000029047	protein_coding	4582	Snx16	GO:0005737(cytoplasm);GO:0005764(lysosome);GO:0005768(endosome);GO:0005769(early endosome);GO:0005770(late endosome);GO:0005829(cytosol);GO:0006622(protein targeting to lysosome);GO:0008289(lipid binding);GO:0008333(endosome to lysosome transport);GO:0015031(protein transport);GO:0016020(membrane);GO:0031313(extrinsic component of endosome membrane);GO:0031901(early endosome membrane);GO:0031902(…	NA	K17928	NA	sorting nexin 16 [Source:MGI Symbol;Acc:MGI:1921968]	5' UTR	-1.23	0.00588844	-0.53	down	1.26206	0.335776	0.411777	1	up	no	2.24289	2.84032	2.18542	2.07917	1.66526	2.01492
chr3	15838613	15848498	9886	ENSMUSG00000074677	ENSMUST00000148194	protein_coding	0	Sirpb1c	GO:0003674(molecular_function);GO:0005886(plasma membrane);GO:0016020(membrane);GO:0016021(integral component of membrane);GO:0022409(positive regulation of cell-cell adhesion);GO:0050766(positive regulation of phagocytosis);GO:0050870(positive regulation of T cell activation);GO:0050870(positive regulation of T cell activation)	04380(Osteoclast differentiation);04380(Osteoclast differentiation)	K06551	NA	signal-regulatory protein beta 1C [Source:MGI Symbol;Acc:MGI:3807521]	5' UTR	-0.768	0.0316228	0.897	up	1.96215	0.972438	0.0735196	1	up	no	0.982117	0.897795	0.666962	0.522235	0.322799	0.452966
chr3	30900090	30900271	182	ENSMUSG00000037652	ENSMUST00000124472	retained_intron	33021	Phc3	GO:0003677(DNA binding);GO:0003682(chromatin binding);GO:0005515(protein binding);GO:0005634(nucleus);GO:0005654(nucleoplasm);GO:0007275(multicellular organism development);GO:0008270(zinc ion binding);GO:0031519(PcG protein complex);GO:0035102(PRC1 complex);GO:0042393(histone binding);GO:0045892(negative regulation of transcription, DNA-templated);GO:0046872(metal ion binding);GO:0046872(metal i…	NA	K11458	NA	polyhomeotic 3 [Source:MGI Symbol;Acc:MGI:2181434]	3' UTR	-0.927	0.0169824	-0.854	down	0.669665	-0.578489	0.0993104	1	down	no	4.12518	3.71408	3.82069	4.07435	9.3331	4.00419
chr3	35894742	35897872	3131	ENSMUSG00000027708	ENSMUST00000196261	processed_transcript	15103	Dcun1d1	GO:0000151(ubiquitin ligase complex);GO:0005515(protein binding);GO:0005634(nucleus);GO:0005654(nucleoplasm);GO:0005829(cytosol);GO:0031624(ubiquitin conjugating enzyme binding);GO:0032182(ubiquitin-like protein binding);GO:0045116(protein neddylation);GO:0051443(positive regulation of ubiquitin-protein transferase activity);GO:0097602(cullin family protein binding);GO:2000436(positive regulation…	NA	K17822	NA	DCN1, defective in cullin neddylation 1, domain containing 1 (S. cerevisiae) [Source:MGI Symbol;Acc:MGI:2150386]	3' UTR	-4.62	2.5704e-07	0.348	up	0.949097	-0.0753728	0.855143	1	down	no	4.26939	3.55827	3.84131	4.28839	3.5498	4.45663
chr3	35955787	35956257	471	ENSMUSG00000105095	ENSMUST00000199608	TEC	0	8430422M14Rik	NA	NA	NA	NA	RIKEN cDNA 8430422M14 gene [Source:MGI Symbol;Acc:MGI:1925753]	Exon (ENSMUST00000199608/ENSMUSG00000105095, exon 1 of 1)	-1.59	0.00169824	-0.64	down	1.35024	0.433211	0.428725	1	up	no	2.8252	3.1655	4.72001	2.99406	3.35262	1.5858
chr3	38463066	38484814	21749	ENSMUSG00000044864	ENSMUST00000156038	protein_coding	0	Ankrd50	GO:0003674(molecular_function);GO:0005515(protein binding);GO:0005515(protein binding)	NA	K21440	NA	ankyrin repeat domain 50 [Source:MGI Symbol;Acc:MGI:2139777]	5' UTR	-1.13	0.00812831	0.217	up	0.958216	-0.0615774	0.886479	1	down	no	7.20328	7.18924	7.22958	9.62772	6.94172	5.99552
chr3	41068287	41070438	2152	ENSMUSG00000049940	ENSMUST00000124636	retained_intron	2383	Pgrmc2	GO:0005496(steroid binding);GO:0005515(protein binding);GO:0005634(nucleus);GO:0005635(nuclear envelope);GO:0005783(endoplasmic reticulum);GO:0008289(lipid binding);GO:0012505(endomembrane system);GO:0015232(heme transporter activity);GO:0015886(heme transport);GO:0016020(membrane);GO:0016021(integral component of membrane);GO:0020037(heme binding);GO:0060612(adipose tissue development);GO:006061…	NA	K17278	NA	progesterone receptor membrane component 2 [Source:MGI Symbol;Acc:MGI:1918054]	3' UTR	-3.33	9.54993e-06	0.231	up	0.901927	-0.148917	0.627843	1	down	no	13.5392	13.9466	15.3604	17.9179	16.1903	13.397
chr3	51405453	51407349	1897	ENSMUSG00000037152	ENSMUST00000145572	retained_intron	2028	Ndufc1	GO:0003674(molecular_function);GO:0005739(mitochondrion);GO:0005743(mitochondrial inner membrane);GO:0005747(mitochondrial respiratory chain complex I);GO:0016020(membrane);GO:0016021(integral component of membrane);GO:0032981(mitochondrial respiratory chain complex I assembly);GO:0055114(oxidation-reduction process);GO:0070469(respirasome);GO:0070469(respirasome)	00190(Oxidative phosphorylation);04714(Thermogenesis);04723(Retrograde endocannabinoid signaling);04932(Non-alcoholic fatty liver disease (NAFLD));05010(Alzheimer disease);05012(Parkinson disease);05016(Huntington disease);05016(Huntington disease)	K03967	NA	NADH:ubiquinone oxidoreductase subunit C1 [Source:MGI Symbol;Acc:MGI:1913627]	3' UTR	-3.59	4.46684e-06	1.05	up	1.05292	0.0743997	0.812381	1	up	no	3.97862	4.73992	5.30501	5.01887	4.41977	3.88006
chr3	51560728	51560879	152	ENSMUSG00000037111	ENSMUST00000037141	protein_coding	0	Setd7	GO:0002039(p53 binding);GO:0003682(chromatin binding);GO:0005515(protein binding);GO:0005634(nucleus);GO:0005694(chromosome);GO:0005730(nucleolus);GO:0006325(chromatin organization);GO:0006355(regulation of transcription, DNA-templated);GO:0006974(cellular response to DNA damage stimulus);GO:0008168(methyltransferase activity);GO:0016279(protein-lysine N-methyltransferase activity);GO:0016740(tra…	00310(Lysine degradation);04068(FoxO signaling pathway);04068(FoxO signaling pathway)	K11431	EC:2.1.1.43	SET domain containing (lysine methyltransferase) 7 [Source:MGI Symbol;Acc:MGI:1920501]	5' UTR	-0.774	0.030903	1.22	up	0.98508	-0.0216866	0.986817	1	down	no	16.5257	16.756	12.8787	16.3475	15.8289	14.6832
chr3	51687883	51689052	1170	ENSMUSG00000104166	ENSMUST00000194675	processed_pseudogene	-52124	NA	NA	NA	NA	NA	NA	-0.349	16	0.0933254	-1.93	down	1	0	1	1	no	no	NA	NA	NA	NA	NA	NA
chr3	51689711	51690820	1110	ENSMUSG00000104166	ENSMUST00000194675	processed_pseudogene	-53892	NA	NA	NA	NA	NA	NA	-0.476	14.4	0.190546	-1.41	down	1	0	1	1	no	no	NA	NA	NA	NA	NA	NA
chr3	53652256	53652707	452	ENSMUSG00000037016	ENSMUST00000199323	retained_intron	-477	Frem2	GO:0001654(eye development);GO:0001822(kidney development);GO:0002009(morphogenesis of an epithelium);GO:0005515(protein binding);GO:0005604(basement membrane);GO:0005886(plasma membrane);GO:0007154(cell communication);GO:0007155(cell adhesion);GO:0007275(multicellular organism development);GO:0007507(heart development);GO:0016020(membrane);GO:0016021(integral component of membrane);GO:0042733(em…	NA	NA	NA	Fras1 related extracellular matrix protein 2 [Source:MGI Symbol;Acc:MGI:2444465]	Exon (ENSMUST00000091137/ENSMUSG00000037016, exon 1 of 24)	-1.22	0.0060256	1.02	up	0.605029	-0.724923	0.101351	1	down	no	0.334948	0.519576	0.483989	0.663113	0.674278	0.87492
chr3	59216960	59218158	1199	ENSMUSG00000036353	ENSMUST00000199675	protein_coding	3240	P2ry12	GO:0001609(G protein-coupled adenosine receptor activity);GO:0001621(G protein-coupled ADP receptor activity);GO:0001973(G protein-coupled adenosine receptor signaling pathway);GO:0004930(G protein-coupled receptor activity);GO:0005739(mitochondrion);GO:0005886(plasma membrane);GO:0005887(integral component of plasma membrane);GO:0005901(caveola);GO:0006930(substrate-dependent cell migration, cel…	04611(Platelet activation);04611(Platelet activation)	K04298	NA	purinergic receptor P2Y, G-protein coupled 12 [Source:MGI Symbol;Acc:MGI:1918089]	3' UTR	-1.73	0.00109648	-0.648	down	1.95487	0.96707	0.0747855	1	up	no	1.89253	1.23168	1.35201	0.978365	0.378044	0.933371
chr3	62470559	62471433	875	ENSMUSG00000027770	ENSMUST00000160858	retained_intron	2028	Dhx36	GO:0000166(nucleotide binding);GO:0000287(magnesium ion binding);GO:0000781(chromosome, telomeric region);GO:0000976(transcription regulatory region sequence-specific DNA binding);GO:0000978(RNA polymerase II cis-regulatory region sequence-specific DNA binding);GO:0001503(ossification);GO:0002151(G-quadruplex RNA binding);GO:0002376(immune system process);GO:0002735(positive regulation of myeloid…	03018(RNA degradation);03018(RNA degradation)	K14442	EC:3.6.4.13	DEAH (Asp-Glu-Ala-His) box polypeptide 36 [Source:MGI Symbol;Acc:MGI:1919412]	3' UTR	-1.35	0.00380189	-0.462	down	0.977127	-0.0333821	0.979181	1	down	no	4.152	4.13848	3.93811	4.00446	3.74776	4.76262
chr3	62501011	62501132	122	ENSMUSG00000027770	ENSMUST00000192223	retained_intron	1122	Dhx36	GO:0000166(nucleotide binding);GO:0000287(magnesium ion binding);GO:0000781(chromosome, telomeric region);GO:0000976(transcription regulatory region sequence-specific DNA binding);GO:0000978(RNA polymerase II cis-regulatory region sequence-specific DNA binding);GO:0001503(ossification);GO:0002151(G-quadruplex RNA binding);GO:0002376(immune system process);GO:0002735(positive regulation of myeloid…	03018(RNA degradation);03018(RNA degradation)	K14442	EC:3.6.4.13	DEAH (Asp-Glu-Ala-His) box polypeptide 36 [Source:MGI Symbol;Acc:MGI:1919412]	Exon (ENSMUST00000029336/ENSMUSG00000027770, exon 3 of 25)	-1.28	0.00501187	-1.28	down	0.977127	-0.0333821	0.979181	1	down	no	4.152	4.13848	3.93811	4.00446	3.74776	4.76262
chr3	65508779	65509105	327	ENSMUSG00000074580	ENSMUST00000194448	transcribed_processed_pseudogene	385	4931440P22Rik	NA	NA	NA	NA	RIKEN cDNA 4931440P22 gene [Source:MGI Symbol;Acc:MGI:1918254]	Exon (ENSMUST00000147424/ENSMUSG00000074580, exon 4 of 4)	-0.981	0.0138038	-3.28	down	0.894866	-0.160257	0.868325	1	down	no	0.14549	0.161567	0.189089	0.199826	0.177933	0.176678
chr3	67479236	67479413	178	ENSMUSG00000047557	ENSMUST00000058981	protein_coding	-15487	Lxn	GO:0004857(enzyme inhibitor activity);GO:0005615(extracellular space);GO:0005737(cytoplasm);GO:0006954(inflammatory response);GO:0008191(metalloendopeptidase inhibitor activity);GO:0008201(heparin binding);GO:0010466(negative regulation of peptidase activity);GO:0010951(negative regulation of endopeptidase activity);GO:0030414(peptidase inhibitor activity);GO:0050965(detection of temperature stim…	NA	NA	NA	latexin [Source:MGI Symbol;Acc:MGI:107633]	3' UTR	-0.71	0.040738	-0.443	down	1.28709	0.364115	0.337445	1	up	no	8.75745	7.1113	6.49016	7.83869	5.08233	4.45063
chr3	69073867	69073988	122	ENSMUSG00000089417	ENSMUST00000158792	scaRNA	11580	Gm22009	NA	NA	NA	NA	predicted gene, 22009 [Source:MGI Symbol;Acc:MGI:5451786]	3' UTR	-0.701	0.0416869	0.537	up	0.759157	-0.397529	0.173415	1	down	no	895.084	842.693	729.58	795.069	976.62	1478.44
chr3	73700652	73700833	182	ENSMUSG00000027792	ENSMUST00000133690	retained_intron	7590	Bche	GO:0003990(acetylcholinesterase activity);GO:0004104(cholinesterase activity);GO:0005576(extracellular region);GO:0005615(extracellular space);GO:0005641(nuclear envelope lumen);GO:0005783(endoplasmic reticulum);GO:0005788(endoplasmic reticulum lumen);GO:0007584(response to nutrient);GO:0007612(learning);GO:0008285(negative regulation of cell population proliferation);GO:0014016(neuroblast differ…	NA	K01050	EC:3.1.1.8	butyrylcholinesterase [Source:MGI Symbol;Acc:MGI:894278]	Exon (ENSMUST00000029367/ENSMUSG00000027792, exon 2 of 4)	-0.928	0.0165959	-0.911	down	1.06659	0.0930114	0.736846	1	up	no	4.46457	5.52962	6.95644	7.3456	5.50852	3.03817
chr3	79068939	79069990	1052	ENSMUSG00000062232	ENSMUST00000118100	protein_coding	76038	Rapgef2	GO:0001568(blood vessel development);GO:0001764(neuron migration);GO:0005085(guanyl-nucleotide exchange factor activity);GO:0005088(Ras guanyl-nucleotide exchange factor activity);GO:0005096(GTPase activator activity);GO:0005515(protein binding);GO:0005737(cytoplasm);GO:0005768(endosome);GO:0005770(late endosome);GO:0005829(cytosol);GO:0005886(plasma membrane);GO:0005911(cell-cell junction);GO:00…	04010(MAPK signaling pathway);04015(Rap1 signaling pathway);04530(Tight junction);04530(Tight junction)	K08018	NA	Rap guanine nucleotide exchange factor (GEF) 2 [Source:MGI Symbol;Acc:MGI:2659071]	Exon (ENSMUST00000118100/ENSMUSG00000062232, exon 21 of 24)	-4.41	4.46684e-07	0.569	up	0.970501	-0.0431978	0.926058	1	down	no	5.3836	5.05455	4.88184	5.51679	5.52724	4.74162
chr3	79085802	79087909	2108	ENSMUSG00000062232	ENSMUST00000118100	protein_coding	59175	Rapgef2	GO:0001568(blood vessel development);GO:0001764(neuron migration);GO:0005085(guanyl-nucleotide exchange factor activity);GO:0005088(Ras guanyl-nucleotide exchange factor activity);GO:0005096(GTPase activator activity);GO:0005515(protein binding);GO:0005737(cytoplasm);GO:0005768(endosome);GO:0005770(late endosome);GO:0005829(cytosol);GO:0005886(plasma membrane);GO:0005911(cell-cell junction);GO:00…	04010(MAPK signaling pathway);04015(Rap1 signaling pathway);04530(Tight junction);04530(Tight junction)	K08018	NA	Rap guanine nucleotide exchange factor (GEF) 2 [Source:MGI Symbol;Acc:MGI:2659071]	Exon (ENSMUST00000118100/ENSMUSG00000062232, exon 13 of 24)	-1.4	0.00316228	-0.275	down	0.970501	-0.0431978	0.926058	1	down	no	5.3836	5.05455	4.88184	5.51679	5.52724	4.74162
chr3	79457383	79458043	661	ENSMUSG00000061175	ENSMUST00000149475	retained_intron	8822	Fnip2	GO:0000122(negative regulation of transcription by RNA polymerase II);GO:0001932(regulation of protein phosphorylation);GO:0005737(cytoplasm);GO:0005764(lysosome);GO:0005765(lysosomal membrane);GO:0005829(cytosol);GO:0006468(protein phosphorylation);GO:0006974(cellular response to DNA damage stimulus);GO:0008630(intrinsic apoptotic signaling pathway in response to DNA damage);GO:0016020(membrane)…	04150(mTOR signaling pathway);04150(mTOR signaling pathway)	K20401	NA	folliculin interacting protein 2 [Source:MGI Symbol;Acc:MGI:2683054]	3' UTR	-1.32	0.00416869	0.324	up	1.27397	0.34933	0.144566	1	up	no	10.8004	12.8794	13.2793	9.08014	10.0617	9.86913
chr3	80845060	80850950	5891	ENSMUSG00000028020	ENSMUST00000193031	retained_intron	12195	Glrb	GO:0001964(startle response);GO:0004888(transmembrane signaling receptor activity);GO:0005216(ion channel activity);GO:0005230(extracellular ligand-gated ion channel activity);GO:0005254(chloride channel activity);GO:0005515(protein binding);GO:0005737(cytoplasm);GO:0005783(endoplasmic reticulum);GO:0005886(plasma membrane);GO:0005887(integral component of plasma membrane);GO:0006811(ion transpor…	04080(Neuroactive ligand-receptor interaction);04080(Neuroactive ligand-receptor interaction)	K05196	NA	glycine receptor, beta subunit [Source:MGI Symbol;Acc:MGI:95751]	3' UTR	-1.31	0.00436516	-1.63	down	1.35511	0.438413	0.489034	1	up	no	0.81906	0.651495	0.264876	0.774456	0.219816	0.286382
chr3	83774495	83789868	15374	ENSMUSG00000097250	ENSMUST00000180472	antisense	15461	Gm26771	NA	NA	NA	NA	predicted gene, 26771 [Source:MGI Symbol;Acc:MGI:5477265]	Exon (ENSMUST00000180472/ENSMUSG00000097250, exon 1 of 3)	-0.764	0.0323594	-0.992	down	1.2548	0.327459	0.633977	1	up	no	0.693172	0.836802	0.428694	0.20047	0.691613	0.668856
chr3	84445017	84446247	1231	ENSMUSG00000041842	ENSMUST00000125643	retained_intron	8746	Fhdc1	GO:0003779(actin binding);GO:0005515(protein binding);GO:0005794(Golgi apparatus);GO:0005874(microtubule);GO:0005881(cytoplasmic microtubule);GO:0005929(cilium);GO:0008017(microtubule binding);GO:0030030(cell projection organization);GO:0042995(cell projection);GO:0043149(stress fiber assembly);GO:0060271(cilium assembly);GO:0090161(Golgi ribbon formation);GO:0090161(Golgi ribbon formation)	NA	NA	NA	FH2 domain containing 1 [Source:MGI Symbol;Acc:MGI:2684972]	Exon (ENSMUST00000107689/ENSMUSG00000041842, exon 12 of 12)	-1.23	0.0057544	0.516	up	1.13834	0.186931	0.637116	1	up	no	0.78075	1.30118	1.14446	0.979855	0.999555	0.854884
chr3	85730363	85741196	10834	ENSMUSG00000051000	ENSMUST00000094148	protein_coding	11026	Fam160a1	GO:0003674(molecular_function);GO:0005575(cellular_component);GO:0008150(biological_process);GO:0008150(biological_process)	NA	NA	NA	family with sequence similarity 160, member A1 [Source:MGI Symbol;Acc:MGI:2444746]	Exon (ENSMUST00000118408/ENSMUSG00000051000, exon 2 of 12)	-1.59	0.00169824	-0.459	down	1.05231	0.0735604	0.80541	1	up	no	3.9582	4.58341	2.74244	3.36646	4.16969	3.18696
chr3	85871570	85872046	477	ENSMUSG00000102805	ENSMUST00000146862	retained_intron	15798	Gm37240	GO:0000139(Golgi membrane);GO:0005543(phospholipid binding);GO:0005737(cytoplasm);GO:0006886(intracellular protein transport);GO:0019904(protein domain specific binding);GO:0032588(trans-Golgi network membrane);GO:0034315(regulation of Arp2/3 complex-mediated actin nucleation);GO:0050708(regulation of protein secretion);GO:0070273(phosphatidylinositol-4-phosphate binding);GO:0070273(phosphatidyli…	NA	K20314	NA	predicted gene, 37240 [Source:MGI Symbol;Acc:MGI:5610468]	3' UTR	-2.15	0.000301995	0.988	up	0.864357	-0.2103	0.763102	1	down	no	0.596511	0.558187	0.449182	0.68027	0.351247	0.824059
chr3	86919952	86920282	331	ENSMUSG00000028078	ENSMUST00000192773	nonsense_mediated_decay	0	Dclk2	GO:0000166(nucleotide binding);GO:0000226(microtubule cytoskeleton organization);GO:0004672(protein kinase activity);GO:0004674(protein serine/threonine kinase activity);GO:0005524(ATP binding);GO:0005737(cytoplasm);GO:0005856(cytoskeleton);GO:0005874(microtubule);GO:0006468(protein phosphorylation);GO:0016301(kinase activity);GO:0016310(phosphorylation);GO:0016740(transferase activity);GO:001810…	NA	K08805	EC:2.7.11.1	doublecortin-like kinase 2 [Source:MGI Symbol;Acc:MGI:1918012]	5' UTR	-0.728	0.0371535	1.05	up	0.572002	-0.805909	0.103032	1	down	no	0.930239	0.641859	0.47721	0.99354	0.60801	1.98115
chr3	87259479	87263678	4200	ENSMUSG00000015852	ENSMUST00000090986	protein_coding	0	Fcrls	GO:0004888(transmembrane signaling receptor activity);GO:0005044(scavenger receptor activity);GO:0005887(integral component of plasma membrane);GO:0006897(endocytosis);GO:0007166(cell surface receptor signaling pathway);GO:0016020(membrane);GO:0016020(membrane)	NA	K06727	NA	Fc receptor-like S, scavenger receptor [Source:MGI Symbol;Acc:MGI:1933397]	5' UTR	-5.78	1.31826e-08	-0.659	down	2.0281	1.02013	0.00208874	0.477899	up	yes	19.9016	13.6452	18.0986	12.2258	7.27434	5.96478
chr3	88820147	88820328	182	ENSMUSG00000098912	ENSMUST00000184640	lincRNA	12221	1500004A13Rik	NA	NA	NA	NA	RIKEN cDNA 1500004A13 gene [Source:MGI Symbol;Acc:MGI:2442808]	Exon (ENSMUST00000183707/ENSMUSG00000098912, exon 2 of 2)	-1.19	0.00676083	0.64	up	0.901502	-0.149597	0.718824	1	down	no	1.07638	0.889111	0.60354	1.06068	0.894086	0.89495
chr3	88824375	88824796	422	ENSMUSG00000098912	ENSMUST00000184640	lincRNA	7993	1500004A13Rik	NA	NA	NA	NA	RIKEN cDNA 1500004A13 gene [Source:MGI Symbol;Acc:MGI:2442808]	Exon (ENSMUST00000183707/ENSMUSG00000098912, exon 2 of 2)	-0.938	0.0162181	0.515	up	0.901502	-0.149597	0.718824	1	down	no	1.07638	0.889111	0.60354	1.06068	0.894086	0.89495
chr3	89209080	89209350	271	ENSMUSG00000064068	ENSMUST00000174218	retained_intron	584	Mtx1	GO:0001401(SAM complex);GO:0005739(mitochondrion);GO:0005741(mitochondrial outer membrane);GO:0007595(lactation);GO:0015031(protein transport);GO:0016020(membrane);GO:0016021(integral component of membrane);GO:0016021(integral component of membrane)	NA	K17776	NA	metaxin 1 [Source:MGI Symbol;Acc:MGI:103025]	3' UTR	-5.53	2.45471e-08	-1.1	down	1.11293	0.154364	0.639268	1	up	no	2.92245	3.52737	3.18405	2.60031	3.21094	2.84506
chr3	89234863	89235281	419	ENSMUSG00000042766	ENSMUST00000139419	processed_transcript	4482	Trim46	GO:0000226(microtubule cytoskeleton organization);GO:0001578(microtubule bundle formation);GO:0001764(neuron migration);GO:0005515(protein binding);GO:0005737(cytoplasm);GO:0005856(cytoskeleton);GO:0007409(axonogenesis);GO:0008017(microtubule binding);GO:0008270(zinc ion binding);GO:0015630(microtubule cytoskeleton);GO:0030424(axon);GO:0030517(negative regulation of axon extension);GO:0042995(cel…	NA	K12022	NA	tripartite motif-containing 46 [Source:MGI Symbol;Acc:MGI:2673000]	3' UTR	-0.882	0.0199526	-0.577	down	1.13171	0.178501	0.602971	1	up	no	2.61488	3.19159	2.67231	2.62109	2.65945	2.21149
chr3	89393132	89393342	211	ENSMUSG00000028042	ENSMUST00000142119	protein_coding	0	Zbtb7b	GO:0000122(negative regulation of transcription by RNA polymerase II);GO:0000978(RNA polymerase II cis-regulatory region sequence-specific DNA binding);GO:0000987(cis-regulatory region sequence-specific DNA binding);GO:0001228(DNA-binding transcription activator activity, RNA polymerase II-specific);GO:0001865(NK T cell differentiation);GO:0003676(nucleic acid binding);GO:0003677(DNA binding);GO:…	NA	K10494	NA	zinc finger and BTB domain containing 7B [Source:MGI Symbol;Acc:MGI:102755]	5' UTR	-1.94	0.00057544	1.16	up	1.16437	0.219545	0.349293	1	up	no	8.48789	8.59093	10.7131	8.81226	8.05405	7.00237
chr3	89401993	89402260	268	ENSMUSG00000078173	ENSMUST00000057431	protein_coding	800	Lenep	GO:0003674(molecular_function);GO:0005737(cytoplasm);GO:0007275(multicellular organism development);GO:0008150(biological_process)	NA	NA	NA	lens epithelial protein [Source:MGI Symbol;Acc:MGI:1930020]	3' UTR	-0.814	0.0263027	-0.443	down	0.708586	-0.496985	0.488886	1	down	no	0.751906	0.276404	0.444559	0.915553	0.394481	0.768569
chr3	89401987	89402257	271	ENSMUSG00000078173	ENSMUST00000057431	protein_coding	806	Lenep	GO:0003674(molecular_function);GO:0005737(cytoplasm);GO:0007275(multicellular organism development);GO:0008150(biological_process)	NA	NA	NA	lens epithelial protein [Source:MGI Symbol;Acc:MGI:1930020]	3' UTR	-0.775	0.030903	-0.428	down	0.708586	-0.496985	0.488886	1	down	no	0.751906	0.276404	0.444559	0.915553	0.394481	0.768569
chr3	89756143	89756473	331	ENSMUSG00000027950	ENSMUST00000199372	processed_transcript	7258	Chrnb2	GO:0001508(action potential);GO:0001661(conditioned taste aversion);GO:0001666(response to hypoxia);GO:0004888(transmembrane signaling receptor activity);GO:0005216(ion channel activity);GO:0005230(extracellular ligand-gated ion channel activity);GO:0005515(protein binding);GO:0005886(plasma membrane);GO:0005887(integral component of plasma membrane);GO:0005892(acetylcholine-gated channel complex…	04080(Neuroactive ligand-receptor interaction);04725(Cholinergic synapse);05033(Nicotine addiction);05033(Nicotine addiction)	K04813	NA	cholinergic receptor, nicotinic, beta polypeptide 2 (neuronal) [Source:MGI Symbol;Acc:MGI:87891]	3' UTR	-0.778	0.0301995	0.833	up	0.809008	-0.305775	0.579452	1	down	no	0.459137	0.649576	1.0593	1.1328	0.752542	0.7945
chr3	89770150	89770420	271	ENSMUSG00000042579	ENSMUST00000195940	lincRNA	2641	4632404H12Rik	NA	NA	NA	NA	RIKEN cDNA 4632404H12 gene [Source:MGI Symbol;Acc:MGI:1921284]	Exon (ENSMUST00000195940/ENSMUSG00000042579, exon 1 of 1)	-0.956	0.0151356	-0.882	down	0.901468	-0.149651	0.784191	1	down	no	1.58772	1.20172	1.67815	1.40012	1.26068	2.2951
chr3	89940587	89941397	811	ENSMUSG00000060671	ENSMUST00000166502	protein_coding	3170	Atp8b2	GO:0000166(nucleotide binding);GO:0000287(magnesium ion binding);GO:0005515(protein binding);GO:0005524(ATP binding);GO:0005783(endoplasmic reticulum);GO:0005789(endoplasmic reticulum membrane);GO:0005794(Golgi apparatus);GO:0005802(trans-Golgi network);GO:0005886(plasma membrane);GO:0006869(lipid transport);GO:0007030(Golgi organization);GO:0015914(phospholipid transport);GO:0016020(membrane);GO…	NA	K01530	EC:7.6.2.1	ATPase, class I, type 8B, member 2 [Source:MGI Symbol;Acc:MGI:1859660]	3' UTR	-2.58	8.31764e-05	0.324	up	0.956577	-0.0640472	0.856639	1	down	no	12.0764	12.402	9.63484	11.7219	12.1041	11.8358
chr3	90038420	90038511	92	ENSMUSG00000042520	ENSMUST00000199016	retained_intron	436	Ubap2l	GO:0003674(molecular_function);GO:0005515(protein binding);GO:0005634(nucleus);GO:0005671(Ada2/Gcn5/Ada3 transcription activator complex);GO:0005737(cytoplasm);GO:0007339(binding of sperm to zona pellucida);GO:0031519(PcG protein complex);GO:0034063(stress granule assembly);GO:0061484(hematopoietic stem cell homeostasis);GO:0061484(hematopoietic stem cell homeostasis)	NA	NA	NA	ubiquitin-associated protein 2-like [Source:MGI Symbol;Acc:MGI:1921633]	Exon (ENSMUST00000198322/ENSMUSG00000042520, exon 6 of 27)	-1.03	0.011749	0.776	up	0.999275	-0.00104567	0.933165	1	down	no	9.84287	8.92195	8.55842	9.42401	8.74884	9.17021
chr3	90432844	90433025	182	ENSMUSG00000027933	ENSMUST00000071488	protein_coding	459	Ints3	GO:0003674(molecular_function);GO:0005634(nucleus);GO:0005737(cytoplasm);GO:0006281(DNA repair);GO:0006974(cellular response to DNA damage stimulus);GO:0007093(mitotic cell cycle checkpoint);GO:0010212(response to ionizing radiation);GO:0016180(snRNA processing);GO:0032039(integrator complex);GO:0070876(SOSS complex);GO:0070876(SOSS complex)	NA	K13140	NA	integrator complex subunit 3 [Source:MGI Symbol;Acc:MGI:2140050]	5' UTR	-1.02	0.0120226	-0.491	down	1.02125	0.0303385	0.837523	1	up	no	11.3116	10.7833	10.4412	9.49472	11.1101	11.2542
chr3	90499551	90502186	2636	ENSMUSG00000001017	ENSMUST00000131868	protein_coding	9471	Chtop	GO:0000346(transcription export complex);GO:0003723(RNA binding);GO:0005515(protein binding);GO:0005634(nucleus);GO:0005654(nucleoplasm);GO:0005730(nucleolus);GO:0006406(mRNA export from nucleus);GO:0008284(positive regulation of cell population proliferation);GO:0008327(methyl-CpG binding);GO:0016607(nuclear speck);GO:0031062(positive regulation of histone methylation);GO:0032781(positive regula…	NA	NA	NA	chromatin target of PRMT1 [Source:MGI Symbol;Acc:MGI:1913761]	3' UTR	-1.36	0.00371535	0.144	up	0.920712	-0.119178	0.708724	1	down	no	21.5036	19.6835	16.0826	20.2233	18.3109	23.6674
chr3	95219998	95220416	419	ENSMUSG00000038766	ENSMUST00000136139	protein_coding	-2500	Gabpb2	GO:0000976(transcription regulatory region sequence-specific DNA binding);GO:0005515(protein binding);GO:0005634(nucleus);GO:0045944(positive regulation of transcription by RNA polymerase II);GO:0045944(positive regulation of transcription by RNA polymerase II)	NA	K09454	NA	GA repeat binding protein, beta 2 [Source:MGI Symbol;Acc:MGI:95612]	3' UTR	-5.06	8.31764e-08	-0.936	down	0.81012	-0.303792	0.298919	1	down	no	6.65999	6.18131	5.94334	7.15156	6.21955	9.81636
chr3	95326266	95327831	1566	ENSMUSG00000093424	ENSMUST00000176569	antisense	-12704	6330562C20Rik	NA	NA	NA	NA	RIKEN cDNA 6330562C20 gene [Source:MGI Symbol;Acc:MGI:1923443]	Exon (ENSMUST00000124638/ENSMUSG00000015697, exon 15 of 21)	-2.86	3.63078e-05	0.519	up	1.00842	0.0120939	0.948486	1	up	no	1.49355	1.52177	1.71001	1.82995	1.26362	1.59231
chr3	95761178	95761448	271	ENSMUSG00000028107	ENSMUST00000197501	protein_coding	-1242	Tars2	GO:0000166(nucleotide binding);GO:0002161(aminoacyl-tRNA editing activity);GO:0004812(aminoacyl-tRNA ligase activity);GO:0004829(threonine-tRNA ligase activity);GO:0005524(ATP binding);GO:0005737(cytoplasm);GO:0005739(mitochondrion);GO:0005759(mitochondrial matrix);GO:0006412(translation);GO:0006418(tRNA aminoacylation for protein translation);GO:0006435(threonyl-tRNA aminoacylation);GO:0016874(l…	00970(Aminoacyl-tRNA biosynthesis);00970(Aminoacyl-tRNA biosynthesis)	K01868	EC:6.1.1.3	threonyl-tRNA synthetase 2, mitochondrial (putative) [Source:MGI Symbol;Acc:MGI:1919057]	3' UTR	-1.15	0.00776247	0.659	up	0.98819	-0.0171389	0.969632	1	down	no	3.4563	3.3163	3.59532	2.66471	3.19488	4.63223
chr3	95862663	95862752	90	ENSMUSG00000054312	ENSMUST00000132515	processed_transcript	644	Mrps21	GO:0003735(structural constituent of ribosome);GO:0005739(mitochondrion);GO:0005743(mitochondrial inner membrane);GO:0005763(mitochondrial small ribosomal subunit);GO:0005840(ribosome);GO:0006412(translation);GO:0032543(mitochondrial translation);GO:0032543(mitochondrial translation)	03010(Ribosome);03010(Ribosome)	K02970	NA	mitochondrial ribosomal protein S21 [Source:MGI Symbol;Acc:MGI:1913542]	3' UTR	-0.826	0.0251189	-1.85	down	1.40566	0.491247	0.403656	1	up	no	1.46447	2.12338	1.49389	1.23616	1.44178	0.93726
chr3	95904540	95904691	152	ENSMUSG00000038526	ENSMUST00000036181	protein_coding	0	Car14	GO:0004089(carbonate dehydratase activity);GO:0005886(plasma membrane);GO:0006730(one-carbon metabolic process);GO:0006885(regulation of pH);GO:0008270(zinc ion binding);GO:0015670(carbon dioxide transport);GO:0016020(membrane);GO:0016021(integral component of membrane);GO:0016829(lyase activity);GO:0016836(hydro-lyase activity);GO:0046872(metal ion binding);GO:0046872(metal ion binding)	00910(Nitrogen metabolism);00910(Nitrogen metabolism)	K01672	EC:4.2.1.1	carbonic anhydrase 14 [Source:MGI Symbol;Acc:MGI:1344341]	5' UTR	-1.09	0.00954993	-2.4	down	0.680956	-0.554367	0.334647	1	down	no	2.2564	1.0307	0.783622	1.35772	1.48847	3.13177
chr3	96871127	96872489	1363	ENSMUSG00000028096	ENSMUST00000135533	retained_intron	5081	Gpr89	GO:0000139(Golgi membrane);GO:0005244(voltage-gated ion channel activity);GO:0005515(protein binding);GO:0005794(Golgi apparatus);GO:0006811(ion transport);GO:0008308(voltage-gated anion channel activity);GO:0015031(protein transport);GO:0015698(inorganic anion transport);GO:0016020(membrane);GO:0016021(integral component of membrane);GO:0030217(T cell differentiation);GO:0030660(Golgi-associated…	NA	K22193	NA	G protein-coupled receptor 89 [Source:MGI Symbol;Acc:MGI:1914799]	3' UTR	-4.3	6.0256e-07	0.589	up	1.12657	0.171941	0.492583	1	up	no	5.79097	5.51424	5.75682	5.86885	4.66659	4.60962
chr3	97204260	97205968	1709	ENSMUSG00000038256	ENSMUST00000132266	processed_transcript	9749	Bcl9	GO:0003713(transcription coactivator activity);GO:0005634(nucleus);GO:0005737(cytoplasm);GO:0005794(Golgi apparatus);GO:0005801(cis-Golgi network);GO:0008013(beta-catenin binding);GO:0014908(myotube differentiation involved in skeletal muscle regeneration);GO:0016055(Wnt signaling pathway);GO:0035019(somatic stem cell population maintenance);GO:0035914(skeletal muscle cell differentiation);GO:004…	NA	K22649	NA	B cell CLL/lymphoma 9 [Source:MGI Symbol;Acc:MGI:1924828]	3' UTR	-2.36	0.000158489	0.27	up	0.864495	-0.21007	0.459732	1	down	no	5.06118	4.88705	4.34406	4.71037	5.88703	5.93512
chr3	97209763	97210692	930	ENSMUSG00000038256	ENSMUST00000132266	processed_transcript	4246	Bcl9	GO:0003713(transcription coactivator activity);GO:0005634(nucleus);GO:0005737(cytoplasm);GO:0005794(Golgi apparatus);GO:0005801(cis-Golgi network);GO:0008013(beta-catenin binding);GO:0014908(myotube differentiation involved in skeletal muscle regeneration);GO:0016055(Wnt signaling pathway);GO:0035019(somatic stem cell population maintenance);GO:0035914(skeletal muscle cell differentiation);GO:004…	NA	K22649	NA	B cell CLL/lymphoma 9 [Source:MGI Symbol;Acc:MGI:1924828]	Exon (ENSMUST00000046521/ENSMUSG00000038256, exon 8 of 10)	-3.94	1.65959e-06	0.476	up	0.864495	-0.21007	0.459732	1	down	no	5.06118	4.88705	4.34406	4.71037	5.88703	5.93512
chr3	97741069	97741430	362	ENSMUSG00000038170	ENSMUST00000175751	nonsense_mediated_decay	26862	Pde4dip	GO:0005515(protein binding);GO:0005634(nucleus);GO:0005737(cytoplasm);GO:0005794(Golgi apparatus);GO:0005813(centrosome);GO:0005815(microtubule organizing center);GO:0005856(cytoskeleton);GO:0019899(enzyme binding);GO:0030016(myofibril);GO:0030953(astral microtubule organization);GO:0034622(cellular protein-containing complex assembly);GO:0060090(molecular adaptor activity);GO:0090063(positive re…	NA	K16549	NA	phosphodiesterase 4D interacting protein (myomegalin) [Source:MGI Symbol;Acc:MGI:1891434]	3' UTR	-1.24	0.00562341	-0.238	down	0.79663	-0.328019	0.358389	1	down	no	17.3909	14.8982	8.1126	10.0073	17.5106	23.1979
chr3	103964565	103965045	481	ENSMUSG00000089998	ENSMUST00000160110	antisense	4016	Phtf1os	NA	NA	NA	NA	putative homeodomain transcription factor 1, opposite strand [Source:MGI Symbol;Acc:MGI:3698050]	Exon (ENSMUST00000160110/ENSMUSG00000089998, exon 1 of 1)	-2.96	2.75423e-05	-0.662	down	1.54348	0.626188	1	1	up	no	0.123433	0.060518	0.154025	0.048292	0.072111	0.098567
chr3	104463886	104464307	422	ENSMUSG00000032913	ENSMUST00000197018	retained_intron	-1484	Lrig2	GO:0005102(signaling receptor binding);GO:0005515(protein binding);GO:0005615(extracellular space);GO:0005737(cytoplasm);GO:0005886(plasma membrane);GO:0007605(sensory perception of sound);GO:0010640(regulation of platelet-derived growth factor receptor signaling pathway);GO:0010977(negative regulation of neuron projection development);GO:0016020(membrane);GO:0016021(integral component of membran…	NA	NA	NA	leucine-rich repeats and immunoglobulin-like domains 2 [Source:MGI Symbol;Acc:MGI:2443718]	Exon (ENSMUST00000046316/ENSMUSG00000032913, exon 15 of 18)	-2.97	2.63027e-05	-0.567	down	1.06499	0.090839	0.676857	1	up	no	4.30429	4.68566	4.14692	4.9635	4.08751	3.2842
chr3	105005773	105006073	301	ENSMUSG00000027840	ENSMUST00000029429	protein_coding	-44152	Wnt2b	GO:0002062(chondrocyte differentiation);GO:0005102(signaling receptor binding);GO:0005109(frizzled binding);GO:0005125(cytokine activity);GO:0005515(protein binding);GO:0005576(extracellular region);GO:0005615(extracellular space);GO:0007165(signal transduction);GO:0007267(cell-cell signaling);GO:0007275(multicellular organism development);GO:0008584(male gonad development);GO:0009267(cellular re…	04150(mTOR signaling pathway);04310(Wnt signaling pathway);04390(Hippo signaling pathway);04550(Signaling pathways regulating pluripotency of stem cells);04916(Melanogenesis);04934(Cushing syndrome);05165(Human papillomavirus infection);05200(Pathways in cancer);05205(Proteoglycans in cancer);05217(Basal cell carcinoma);05224(Breast cancer);05225(Hepatocellular carcinoma);05226(Gastric cancer);05…	NA	NA	wingless-type MMTV integration site family, member 2B [Source:MGI Symbol;Acc:MGI:1261834]	Exon (ENSMUST00000077548/ENSMUSG00000062127, exon 6 of 6)	-0.737	0.0363078	-0.358	down	0.732832	-0.448445	0.320895	1	down	no	1.27214	1.77629	1.16379	2.12173	2.10086	1.52527
chr3	105728584	105728765	182	ENSMUSG00000106317	ENSMUST00000198060	lincRNA	-1618	Gm43848	NA	NA	NA	NA	predicted gene 43848 [Source:MGI Symbol;Acc:MGI:5663985]	3' UTR	-1.57	0.0018197	-0.572	down	0.89777	-0.155583	0.793957	1	down	no	3.43589	3.83239	3.65387	5.17583	3.11229	3.87774
chr3	105942697	105942818	122	ENSMUSG00000074342	ENSMUST00000098758	protein_coding	-10154	I830077J02Rik	GO:0003674(molecular_function);GO:0005575(cellular_component);GO:0008150(biological_process);GO:0016020(membrane);GO:0016021(integral component of membrane);GO:0016021(integral component of membrane)	NA	NA	NA	RIKEN cDNA I830077J02 gene [Source:MGI Symbol;Acc:MGI:3588284]	3' UTR	-3.36	8.91251e-06	0.641	up	1.48135	0.566914	0.265887	1	up	no	1.80205	1.36208	1.06423	0.72959	0.776275	1.34853
chr3	107325420	107325571	152	ENSMUSG00000048109	ENSMUST00000197769	retained_intron	7681	Rbm15	GO:0000122(negative regulation of transcription by RNA polymerase II);GO:0000381(regulation of alternative mRNA splicing, via spliceosome);GO:0000398(mRNA splicing, via spliceosome);GO:0001510(RNA methylation);GO:0001569(branching involved in blood vessel morphogenesis);GO:0003676(nucleic acid binding);GO:0003723(RNA binding);GO:0003729(mRNA binding);GO:0005515(protein binding);GO:0005634(nucleus…	NA	K13190	NA	RNA binding motif protein 15 [Source:MGI Symbol;Acc:MGI:2443205]	3' UTR	-0.697	0.042658	1.48	up	0.906148	-0.142182	0.644595	1	down	no	5.84208	5.89218	5.96917	5.74399	6.37092	7.42211
chr3	108108745	108109284	540	ENSMUSG00000027889	ENSMUST00000102637	protein_coding	-22633	Ampd2	GO:0003876(AMP deaminase activity);GO:0005829(cytosol);GO:0006188(IMP biosynthetic process);GO:0009117(nucleotide metabolic process);GO:0009168(purine ribonucleoside monophosphate biosynthetic process);GO:0016787(hydrolase activity);GO:0019239(deaminase activity);GO:0032264(IMP salvage);GO:0042632(cholesterol homeostasis);GO:0042802(identical protein binding);GO:0046033(AMP metabolic process);GO:…	00230(Purine metabolism);00230(Purine metabolism)	K01490	EC:3.5.4.6	adenosine monophosphate deaminase 2 [Source:MGI Symbol;Acc:MGI:88016]	3' UTR	-4.54	3.16228e-07	0.463	up	1.02519	0.0358901	0.820673	1	up	no	8.78297	8.50723	8.04023	8.91995	8.08037	7.70774
chr3	108426538	108426927	390	ENSMUSG00000068740	ENSMUST00000090558	protein_coding	-11375	Celsr2	GO:0001764(neuron migration);GO:0003341(cilium movement);GO:0004888(transmembrane signaling receptor activity);GO:0004930(G protein-coupled receptor activity);GO:0005509(calcium ion binding);GO:0005515(protein binding);GO:0005737(cytoplasm);GO:0005886(plasma membrane);GO:0006355(regulation of transcription, DNA-templated);GO:0007155(cell adhesion);GO:0007156(homophilic cell adhesion via plasma me…	NA	K04601	NA	cadherin, EGF LAG seven-pass G-type receptor 2 [Source:MGI Symbol;Acc:MGI:1858235]	3' UTR	-1.69	0.00123027	0.97	up	0.841928	-0.248231	0.470229	1	down	no	1.65355	2.27663	2.22907	2.3058	2.93699	2.07286
chr3	108557912	108560211	2300	ENSMUSG00000068732	ENSMUST00000106622	protein_coding	4258	Tmem167b	GO:0000139(Golgi membrane);GO:0003674(molecular_function);GO:0005794(Golgi apparatus);GO:0016020(membrane);GO:0016021(integral component of membrane);GO:0045054(constitutive secretory pathway);GO:0045054(constitutive secretory pathway)	NA	NA	NA	transmembrane protein 167B [Source:MGI Symbol;Acc:MGI:1914745]	3' UTR	-2.24	0.000229087	0.24	up	0.894244	-0.16126	0.621252	1	down	no	9.17453	10.8025	9.70137	11.3935	11.4407	10.354
chr3	115711298	115714893	3596	ENSMUSG00000045092	ENSMUST00000055676	protein_coding	3774	S1pr1	GO:0001525(angiogenesis);GO:0001664(G protein-coupled receptor binding);GO:0001955(blood vessel maturation);GO:0003245(cardiac muscle tissue growth involved in heart morphogenesis);GO:0003376(sphingosine-1-phosphate receptor signaling pathway);GO:0004930(G protein-coupled receptor activity);GO:0005654(nucleoplasm);GO:0005737(cytoplasm);GO:0005768(endosome);GO:0005886(plasma membrane);GO:0005901(c…	04068(FoxO signaling pathway);04071(Sphingolipid signaling pathway);04080(Neuroactive ligand-receptor interaction)	K04288	NA	sphingosine-1-phosphate receptor 1 [Source:MGI Symbol;Acc:MGI:1096355]	3' UTR	-11.7	5.01187e-15	0.209	up	0.727944	-0.458101	0.0860351	1	down	no	35.566	30.7502	32.7092	41.1166	43.7797	51.1381
chr3	116251120	116251480	361	ENSMUSG00000068696	ENSMUST00000197759	protein_coding	1969	Gpr88	GO:0003774(motor activity);GO:0004888(transmembrane signaling receptor activity);GO:0004930(G protein-coupled receptor activity);GO:0005634(nucleus);GO:0005737(cytoplasm);GO:0005886(plasma membrane);GO:0005887(integral component of plasma membrane);GO:0005929(cilium);GO:0007165(signal transduction);GO:0007186(G protein-coupled receptor signaling pathway);GO:0007602(phototransduction);GO:0007626(l…	NA	K08422	NA	G-protein coupled receptor 88 [Source:MGI Symbol;Acc:MGI:1927653]	3' UTR	-2.45	0.000123027	1.16	up	2.01452	1.01043	0.0459528	1	up	yes	2.61348	1.86636	1.8962	1.74596	0.823465	0.595619
chr3	116489081	116489291	211	ENSMUSG00000000339	ENSMUST00000124486	retained_intron	6884	Rtca	GO:0000166(nucleotide binding);GO:0003824(catalytic activity);GO:0003963(RNA-3'-phosphate cyclase activity);GO:0005524(ATP binding);GO:0005634(nucleus);GO:0005654(nucleoplasm);GO:0006396(RNA processing);GO:0016874(ligase activity);GO:0016874(ligase activity)	NA	K01974	EC:6.5.1.4	RNA 3'-terminal phosphate cyclase [Source:MGI Symbol;Acc:MGI:1913618]	3' UTR	-0.834	0.0239883	-0.729	down	0.9801	-0.0289997	1	1	down	no	3.39815	3.04261	3.56802	3.46826	3.06946	3.67429
chr3	116744642	116744883	242	ENSMUSG00000027957	ENSMUST00000169530	protein_coding	-32052	Slc35a3	GO:0000139(Golgi membrane);GO:0005459(UDP-galactose transmembrane transporter activity);GO:0005794(Golgi apparatus);GO:0008643(carbohydrate transport);GO:0015165(pyrimidine nucleotide-sugar transmembrane transporter activity);GO:0016020(membrane);GO:0016021(integral component of membrane);GO:0030173(integral component of Golgi membrane);GO:0072334(UDP-galactose transmembrane transport);GO:0090481…	NA	K15272	NA	solute carrier family 35 (UDP-N-acetylglucosamine (UDP-GlcNAc) transporter), member 3 [Source:MGI Symbol;Acc:MGI:1917648]	3' UTR	-1.3	0.00446684	-0.424	down	1.04826	0.0680021	0.720871	1	up	no	3.69891	3.66776	3.77047	4.11579	3.04811	3.46048
chr3	117322007	117322217	211	ENSMUSG00000044667	ENSMUST00000197743	protein_coding	38241	Plppr4	GO:0005515(protein binding);GO:0005887(integral component of plasma membrane);GO:0006644(phospholipid metabolic process);GO:0007165(signal transduction);GO:0007409(axonogenesis);GO:0008195(phosphatidate phosphatase activity);GO:0009897(external side of plasma membrane);GO:0016020(membrane);GO:0016021(integral component of membrane);GO:0016787(hydrolase activity);GO:0016791(phosphatase activity);G…	NA	K19582	NA	phospholipid phosphatase related 4 [Source:MGI Symbol;Acc:MGI:106530]	Exon (ENSMUST00000061071/ENSMUSG00000044667, exon 7 of 7)	-1.36	0.00363078	3.83	up	0.78929	-0.341372	0.679989	1	down	no	0.146292	0.119282	0.153885	0.358406	0.0606859	0.112347
chr3	122949154	122951187	2034	ENSMUSG00000039701	ENSMUST00000198814	retained_intron	0	Usp53	GO:0001508(action potential);GO:0005515(protein binding);GO:0005911(cell-cell junction);GO:0005923(bicellular tight junction);GO:0006508(proteolysis);GO:0006915(apoptotic process);GO:0007605(sensory perception of sound);GO:0010996(response to auditory stimulus);GO:0016579(protein deubiquitination);GO:0030054(cell junction);GO:0036459(thiol-dependent ubiquitinyl hydrolase activity);GO:0051402(neur…	NA	NA	NA	ubiquitin specific peptidase 53 [Source:MGI Symbol;Acc:MGI:2139607]	Exon (ENSMUST00000090379/ENSMUSG00000039701, exon 12 of 16)	-0.715	0.0398107	0.367	up	0.832068	-0.265227	0.388213	1	down	no	3.06906	2.84718	2.11262	2.66181	4.15197	2.83551
chr3	123671539	123672378	840	ENSMUSG00000027977	ENSMUST00000029602	protein_coding	853	Ndst3	GO:0000139(Golgi membrane);GO:0003824(catalytic activity);GO:0005794(Golgi apparatus);GO:0008146(sulfotransferase activity);GO:0008152(metabolic process);GO:0015012(heparan sulfate proteoglycan biosynthetic process);GO:0015014(heparan sulfate proteoglycan biosynthetic process, polysaccharide chain biosynthetic process);GO:0015016([heparan sulfate]-glucosamine N-sulfotransferase activity);GO:00160…	00534(Glycosaminoglycan biosynthesis - heparan sulfate / heparin);00534(Glycosaminoglycan biosynthesis - heparan sulfate / heparin)	K02578	2.8.2.-;EC:3.1.1.-	N-deacetylase/N-sulfotransferase (heparan glucosaminyl) 3 [Source:MGI Symbol;Acc:MGI:1932544]	5' UTR	-0.878	0.0204174	0.66	up	0.824793	-0.277896	0.628329	1	down	no	0.255441	0.406822	0.310509	0.421308	0.388648	0.369459
chr3	125914619	125915276	658	ENSMUSG00000032854	ENSMUST00000198610	protein_coding	1266	Ugt8a	GO:0002175(protein localization to paranode region of axon);GO:0003851(2-hydroxyacylsphingosine 1-beta-galactosyltransferase activity);GO:0006629(lipid metabolic process);GO:0006665(sphingolipid metabolic process);GO:0006682(galactosylceramide biosynthetic process);GO:0007010(cytoskeleton organization);GO:0008120(ceramide glucosyltransferase activity);GO:0008194(UDP-glycosyltransferase activity);…	00565(Ether lipid metabolism);00600(Sphingolipid metabolism);00600(Sphingolipid metabolism)	K04628	EC:2.4.1.47	UDP galactosyltransferase 8A [Source:MGI Symbol;Acc:MGI:109522]	Exon (ENSMUST00000057944/ENSMUSG00000032854, exon 2 of 6)	-0.7	0.0416869	-0.718	down	0.804363	-0.314082	0.666068	1	down	no	0.180916	0.327551	0.37586	0.591846	0.28024	0.227327
chr3	127677772	127679684	1913	ENSMUSG00000028028	ENSMUST00000159720	protein_coding	8568	Alpk1	GO:0002753(cytoplasmic pattern recognition receptor signaling pathway);GO:0004674(protein serine/threonine kinase activity);GO:0005524(ATP binding);GO:0005829(cytosol);GO:0006468(protein phosphorylation);GO:0016301(kinase activity);GO:0016310(phosphorylation);GO:0016740(transferase activity);GO:0043123(positive regulation of I-kappaB kinase/NF-kappaB signaling);GO:0045087(innate immune response);…	NA	K08868	NA	alpha-kinase 1 [Source:MGI Symbol;Acc:MGI:1918731]	Exon (ENSMUST00000198955/ENSMUSG00000028028, exon 9 of 13)	-1.1	0.00891251	-0.584	down	1.02837	0.0403662	0.842486	1	up	no	3.61551	3.36768	3.09327	2.6786	3.46858	3.65126
chr3	127679743	127680194	452	ENSMUSG00000028028	ENSMUST00000159720	protein_coding	6597	Alpk1	GO:0002753(cytoplasmic pattern recognition receptor signaling pathway);GO:0004674(protein serine/threonine kinase activity);GO:0005524(ATP binding);GO:0005829(cytosol);GO:0006468(protein phosphorylation);GO:0016301(kinase activity);GO:0016310(phosphorylation);GO:0016740(transferase activity);GO:0043123(positive regulation of I-kappaB kinase/NF-kappaB signaling);GO:0045087(innate immune response);…	NA	K08868	NA	alpha-kinase 1 [Source:MGI Symbol;Acc:MGI:1918731]	Exon (ENSMUST00000198955/ENSMUSG00000028028, exon 9 of 13)	-1.38	0.00346737	0.559	up	1.02837	0.0403662	0.842486	1	up	no	3.61551	3.36768	3.09327	2.6786	3.46858	3.65126
chr3	127680313	127681154	842	ENSMUSG00000028028	ENSMUST00000159720	protein_coding	6027	Alpk1	GO:0002753(cytoplasmic pattern recognition receptor signaling pathway);GO:0004674(protein serine/threonine kinase activity);GO:0005524(ATP binding);GO:0005829(cytosol);GO:0006468(protein phosphorylation);GO:0016301(kinase activity);GO:0016310(phosphorylation);GO:0016740(transferase activity);GO:0043123(positive regulation of I-kappaB kinase/NF-kappaB signaling);GO:0045087(innate immune response);…	NA	K08868	NA	alpha-kinase 1 [Source:MGI Symbol;Acc:MGI:1918731]	Exon (ENSMUST00000198955/ENSMUSG00000028028, exon 9 of 13)	-6.23	3.89045e-09	0.907	up	1.02837	0.0403662	0.842486	1	up	no	3.61551	3.36768	3.09327	2.6786	3.46858	3.65126
chr3	133466165	133468024	1860	ENSMUSG00000040943	ENSMUST00000197211	retained_intron	5652	Tet2	GO:0001822(kidney development);GO:0002318(myeloid progenitor cell differentiation);GO:0003677(DNA binding);GO:0005506(iron ion binding);GO:0005515(protein binding);GO:0005634(nucleus);GO:0005654(nucleoplasm);GO:0006211(5-methylcytosine catabolic process);GO:0006325(chromatin organization);GO:0006493(protein O-linked glycosylation);GO:0007049(cell cycle);GO:0008198(ferrous iron binding);GO:0008270…	NA	NA	NA	tet methylcytosine dioxygenase 2 [Source:MGI Symbol;Acc:MGI:2443298]	3' UTR	-6.43	2.29087e-09	-0.427	down	0.99023	-0.0141642	0.980442	1	down	no	5.94789	5.5109	5.31927	6.17325	5.56713	5.20322
chr3	138459942	138462405	2464	ENSMUSG00000005813	ENSMUST00000198700	protein_coding	9012	Metap1	GO:0004177(aminopeptidase activity);GO:0005737(cytoplasm);GO:0006508(proteolysis);GO:0008233(peptidase activity);GO:0008235(metalloexopeptidase activity);GO:0016787(hydrolase activity);GO:0046872(metal ion binding);GO:0070006(metalloaminopeptidase activity);GO:0070084(protein initiator methionine removal);GO:0070084(protein initiator methionine removal)	NA	K01265	EC:3.4.11.18	methionyl aminopeptidase 1 [Source:MGI Symbol;Acc:MGI:1922874]	3' UTR	-1.61	0.00158489	0.283	up	0.914946	-0.128241	0.699266	1	down	no	5.0915	4.58796	4.07477	4.51753	4.7632	5.75211
chr4	8785496	8801387	15892	ENSMUSG00000041235	ENSMUST00000170391	protein_coding	34058	Chd7	GO:0000166(nucleotide binding);GO:0000978(RNA polymerase II cis-regulatory region sequence-specific DNA binding);GO:0001501(skeletal system development);GO:0001568(blood vessel development);GO:0001701(in utero embryonic development);GO:0001974(blood vessel remodeling);GO:0003007(heart morphogenesis);GO:0003222(ventricular trabecula myocardium morphogenesis);GO:0003226(right ventricular compact my…	NA	K14437	EC:3.6.4.12	chromodomain helicase DNA binding protein 7 [Source:MGI Symbol;Acc:MGI:2444748]	Exon (ENSMUST00000127476/ENSMUSG00000041235, exon 3 of 3)	-0.726	0.0380189	-0.865	down	0.761519	-0.393047	0.313246	1	down	no	2.7809	1.77135	2.07401	2.3391	1.72698	4.63529
chr4	9822810	9823111	302	ENSMUSG00000051279	ENSMUST00000057613	protein_coding	-21261	Gdf6	GO:0005125(cytokine activity);GO:0005576(extracellular region);GO:0005615(extracellular space);GO:0006915(apoptotic process);GO:0007275(multicellular organism development);GO:0008083(growth factor activity);GO:0010862(positive regulation of pathway-restricted SMAD protein phosphorylation);GO:0030509(BMP signaling pathway);GO:0032332(positive regulation of chondrocyte differentiation);GO:0032924(a…	04060(Cytokine-cytokine receptor interaction);04350(TGF-beta signaling pathway);04390(Hippo signaling pathway)	K20012	NA	growth differentiation factor 6 [Source:MGI Symbol;Acc:MGI:95689]	Exon (ENSMUST00000138390/ENSMUSG00000085558, exon 3 of 3)	-0.742	0.0354813	1.32	up	1.50565	0.590388	0.24124	1	up	no	1.35059	0.904765	0.969858	0.553938	0.815829	0.772307
chr4	15979267	15983992	4726	ENSMUSG00000028224	ENSMUST00000149069	protein_coding	21300	Nbn	GO:0000077(DNA damage checkpoint);GO:0000723(telomere maintenance);GO:0000724(double-strand break repair via homologous recombination);GO:0000781(chromosome, telomeric region);GO:0000784(nuclear chromosome, telomeric region);GO:0001701(in utero embryonic development);GO:0001832(blastocyst growth);GO:0003678(DNA helicase activity);GO:0003684(damaged DNA binding);GO:0005515(protein binding);GO:0005…	03440(Homologous recombination);04218(Cellular senescence);04218(Cellular senescence)	K10867	NA	nibrin [Source:MGI Symbol;Acc:MGI:1351625]	Exon (ENSMUST00000029879/ENSMUSG00000028224, exon 10 of 16)	-0.87	0.020893	0.311	up	1.0212	0.0302682	0.878444	1	up	no	5.18411	4.52541	5.18319	5.51744	4.47573	4.59033
chr4	21848001	21854140	6140	ENSMUSG00000028248	ENSMUST00000185001	nonsense_mediated_decay	0	Pnisr	GO:0005634(nucleus);GO:0005654(nucleoplasm);GO:0005829(cytosol);GO:0005886(plasma membrane);GO:0008150(biological_process);GO:0016607(nuclear speck);GO:0048786(presynaptic active zone);GO:0048786(presynaptic active zone)	NA	K13170	NA	PNN interacting serine/arginine-rich [Source:MGI Symbol;Acc:MGI:1913875]	5' UTR	-0.763	0.0323594	-0.648	down	0.974566	-0.0371689	0.959502	1	down	no	9.57175	9.22848	9.48377	10.3338	9.00773	9.68061
chr4	22375760	22386242	10483	ENSMUSG00000077561	ENSMUST00000104373	snoRNA	-10328	Gm24607	NA	NA	NA	NA	predicted gene, 24607 [Source:MGI Symbol;Acc:MGI:5454384]	5' UTR	-1.22	0.0060256	-0.231	down	0.536626	-0.898012	1	1	down	no	0	1.04521	0.257582	1.25721	0	1.17054
chr4	28817461	28821610	4150	ENSMUSG00000028289	ENSMUST00000136827	processed_transcript	2032	Epha7	GO:0000166(nucleotide binding);GO:0001934(positive regulation of protein phosphorylation);GO:0004672(protein kinase activity);GO:0004713(protein tyrosine kinase activity);GO:0004714(transmembrane receptor protein tyrosine kinase activity);GO:0005003(ephrin receptor activity);GO:0005004(GPI-linked ephrin receptor activity);GO:0005005(transmembrane-ephrin receptor activity);GO:0005515(protein bindi…	04360(Axon guidance);04360(Axon guidance)	K05108	EC:2.7.10.1	Eph receptor A7 [Source:MGI Symbol;Acc:MGI:95276]	Exon (ENSMUST00000080934/ENSMUSG00000028289, exon 2 of 10)	-2.1	0.000346737	-1.16	down	1.11855	0.161627	0.690389	1	up	no	0.704067	0.847903	0.43107	0.643923	0.569561	0.559387
chr4	32023048	32023467	420	ENSMUSG00000082398	ENSMUST00000118472	processed_pseudogene	-28271	NA	NA	NA	NA	NA	NA	-0.771	4.12	0.000169824	-5.58	down	1	0	1	1	no	no	NA	NA	NA	NA	NA	NA
chr4	33943676	33943916	241	ENSMUSG00000044288	ENSMUST00000084736	protein_coding	17474	Cnr1	GO:0002866(positive regulation of acute inflammatory response to antigenic stimulus);GO:0004930(G protein-coupled receptor activity);GO:0004949(cannabinoid receptor activity);GO:0005515(protein binding);GO:0005737(cytoplasm);GO:0005739(mitochondrion);GO:0005741(mitochondrial outer membrane);GO:0005886(plasma membrane);GO:0007165(signal transduction);GO:0007186(G protein-coupled receptor signaling…	04015(Rap1 signaling pathway);04080(Neuroactive ligand-receptor interaction);04714(Thermogenesis);04723(Retrograde endocannabinoid signaling);04723(Retrograde endocannabinoid signaling)	K04277	NA	cannabinoid receptor 1 (brain) [Source:MGI Symbol;Acc:MGI:104615]	Exon (ENSMUST00000057188/ENSMUSG00000044288, exon 2 of 2)	-0.954	0.0151356	-1.94	down	1.7433	0.80182	0.165905	1	up	no	0.703995	1.0876	0.880069	0.986127	0.352089	0.194316
chr4	41135832	41136012	181	ENSMUSG00000036241	ENSMUST00000040008	protein_coding	89	Ube2r2	GO:0000166(nucleotide binding);GO:0000209(protein polyubiquitination);GO:0004842(ubiquitin-protein transferase activity);GO:0005524(ATP binding);GO:0006511(ubiquitin-dependent protein catabolic process);GO:0006513(protein monoubiquitination);GO:0016567(protein ubiquitination);GO:0016740(transferase activity);GO:0061631(ubiquitin conjugating enzyme activity);GO:0070936(protein K48-linked ubiquitin…	04120(Ubiquitin mediated proteolysis);04120(Ubiquitin mediated proteolysis)	K02207	EC:2.3.2.23	ubiquitin-conjugating enzyme E2R 2 [Source:MGI Symbol;Acc:MGI:1914865]	5' UTR	-0.808	0.0269153	-0.774	down	0.989072	-0.0158519	0.980668	1	down	no	11.5344	11.8804	10.8153	11.6534	11.4341	11.5208
chr4	42459056	42459267	212	ENSMUSG00000093909	ENSMUST00000098119	unprocessed_pseudogene	2091	Gm3883	NA	NA	NA	NA	predicted gene 3883 [Source:MGI Symbol;Acc:MGI:3823028]	Exon (ENSMUST00000098119/ENSMUSG00000093909, exon 4 of 4)	-0.856	0.0223872	2.13	up	1.13718	0.185459	0.837117	1	up	no	0.76333	0.297567	0.165664	0.136813	0.698964	0.242823
chr4	42583964	42584144	181	ENSMUSG00000095258	ENSMUST00000238374	transcribed_unprocessed_pseudogene	2124	Gm10593	NA	NA	NA	NA	predicted gene 10593 [Source:MGI Symbol;Acc:MGI:3710526]	Exon (ENSMUST00000178906/ENSMUSG00000095258, exon 5 of 5)	-1.79	0.000912011	3.15	up	0.826719	-0.274531	0.666762	1	down	no	0.352233	0.516084	0.264683	0.510436	0.516084	0.343957
chr4	43566822	43567060	239	ENSMUSG00000028466	ENSMUST00000138623	retained_intron	807	Creb3	GO:0000977(RNA polymerase II regulatory region sequence-specific DNA binding);GO:0000978(RNA polymerase II cis-regulatory region sequence-specific DNA binding);GO:0000981(DNA-binding transcription factor activity, RNA polymerase II-specific);GO:0001228(DNA-binding transcription activator activity, RNA polymerase II-specific);GO:0003700(DNA-binding transcription factor activity);GO:0005634(nucleus…	04022(cGMP-PKG signaling pathway);04024(cAMP signaling pathway);04151(PI3K-Akt signaling pathway);04152(AMPK signaling pathway);04211(Longevity regulating pathway);04261(Adrenergic signaling in cardiomyocytes);04668(TNF signaling pathway);04714(Thermogenesis);04725(Cholinergic synapse);04728(Dopaminergic synapse);04911(Insulin secretion);04915(Estrogen signaling pathway);04916(Melanogenesis);0491…	K09048	NA	cAMP responsive element binding protein 3 [Source:MGI Symbol;Acc:MGI:99946]	3' UTR	-0.881	0.0199526	0.609	up	0.882792	-0.179855	0.532431	1	down	no	17.4204	17.6796	15.2348	16.4409	20.2425	20.3344
chr4	43690091	43690541	451	ENSMUSG00000078716	ENSMUST00000154112	processed_transcript	401	Tmem8b	GO:0003674(molecular_function);GO:0005634(nucleus);GO:0005737(cytoplasm);GO:0005739(mitochondrion);GO:0005783(endoplasmic reticulum);GO:0005886(plasma membrane);GO:0007155(cell adhesion);GO:0007160(cell-matrix adhesion);GO:0009986(cell surface);GO:0016020(membrane);GO:0016021(integral component of membrane);GO:0040008(regulation of growth);GO:0040008(regulation of growth)	NA	NA	NA	transmembrane protein 8B [Source:MGI Symbol;Acc:MGI:2441680]	3' UTR	-2.97	2.69153e-05	0.914	up	0.898405	-0.154562	0.682856	1	down	no	2.98088	4.32338	3.74615	4.27014	4.73657	3.29331
chr4	44108834	44109013	180	ENSMUSG00000084274	ENSMUST00000120860	processed_transcript	-12880	Gm12504	NA	NA	NA	NA	predicted pseudogene 12504 [Source:MGI Symbol;Acc:MGI:3651567]	Exon (ENSMUST00000146576/ENSMUSG00000087326, exon 2 of 2)	-0.689	0.0446684	-2.52	down	0.733915	-0.446316	1	1	down	no	0.0588534	0.215965	0.0427469	0.00311665	0.263387	0.166197
chr4	44931106	44932215	1110	ENSMUSG00000035649	ENSMUST00000126968	nonsense_mediated_decay	5111	Zcchc7	GO:0003676(nucleic acid binding);GO:0005634(nucleus);GO:0005730(nucleolus);GO:0005829(cytosol);GO:0008150(biological_process);GO:0008270(zinc ion binding);GO:0046872(metal ion binding);GO:0046872(metal ion binding)	03018(RNA degradation);03018(RNA degradation)	K12597	NA	zinc finger, CCHC domain containing 7 [Source:MGI Symbol;Acc:MGI:2442912]	3' UTR	-2.8	4.36516e-05	-0.414	down	0.862652	-0.213149	0.473438	1	down	no	7.14849	6.06479	5.71045	6.55097	6.48743	8.8983
chr4	45013007	45013392	386	ENSMUSG00000070997	ENSMUST00000095105	antisense	177	1700055D18Rik	NA	NA	NA	NA	RIKEN cDNA 1700055D18 gene [Source:MGI Symbol;Acc:MGI:1920655]	Exon (ENSMUST00000186030/ENSMUSG00000070997, exon 1 of 1)	-0.764	0.0323594	1.3	up	1.00308	0.00443168	1	1	up	no	0.399032	0.211606	0.173649	0.247825	0.301909	0.232147
chr4	45284201	45284800	600	ENSMUSG00000035601	ENSMUST00000044673	protein_coding	-12327	Trmt10b	GO:0000049(tRNA binding);GO:0005634(nucleus);GO:0005654(nucleoplasm);GO:0005739(mitochondrion);GO:0005829(cytosol);GO:0008168(methyltransferase activity);GO:0009019(tRNA (guanine-N1-)-methyltransferase activity);GO:0016740(transferase activity);GO:0030488(tRNA methylation);GO:0032259(methylation);GO:0052905(tRNA (guanine(9)-N(1))-methyltransferase activity);GO:0090646(mitochondrial tRNA processin…	NA	K15445	EC:2.1.1.221	tRNA methyltransferase 10B [Source:MGI Symbol;Acc:MGI:1917184]	Exon (ENSMUST00000044773/ENSMUSG00000035615, exon 16 of 16)	-0.98	0.0138038	-1.73	down	1.03855	0.0545668	0.875306	1	up	no	2.03776	1.30844	2.0472	1.6282	1.70871	1.8563
chr4	45372962	45374610	1649	ENSMUSG00000035572	ENSMUST00000153803	protein_coding	2616	Dcaf10	GO:0003674(molecular_function);GO:0005515(protein binding);GO:0008150(biological_process);GO:0016567(protein ubiquitination);GO:0080008(Cul4-RING E3 ubiquitin ligase complex);GO:0080008(Cul4-RING E3 ubiquitin ligase complex)	NA	K11802	NA	DDB1 and CUL4 associated factor 10 [Source:MGI Symbol;Acc:MGI:2140179]	3' UTR	-2.13	0.000323594	0.34	up	0.985415	-0.0211959	0.995617	1	down	no	4.31373	4.43974	4.15924	4.54185	4.68645	3.87552
chr4	48181591	48182071	481	ENSMUSG00000061455	ENSMUST00000064765	protein_coding	56656	Stx17	GO:0000149(SNARE binding);GO:0000421(autophagosome membrane);GO:0005484(SNAP receptor activity);GO:0005737(cytoplasm);GO:0005739(mitochondrion);GO:0005776(autophagosome);GO:0005783(endoplasmic reticulum);GO:0005789(endoplasmic reticulum membrane);GO:0005793(endoplasmic reticulum-Golgi intermediate compartment);GO:0005829(cytosol);GO:0005886(plasma membrane);GO:0006886(intracellular protein transp…	04130(SNARE interactions in vesicular transport);04140(Autophagy - animal);04140(Autophagy - animal)	K08491	NA	syntaxin 17 [Source:MGI Symbol;Acc:MGI:1914977]	3' UTR	-1.53	0.0020893	-0.392	down	0.961234	-0.0570407	0.901952	1	down	no	6.28777	6.44008	6.47629	6.81304	6.39996	6.76563
chr4	56806334	56806844	511	ENSMUSG00000038827	ENSMUST00000147763	nonsense_mediated_decay	3716	Abitram	GO:0003779(actin binding);GO:0003785(actin monomer binding);GO:0005634(nucleus);GO:0016607(nuclear speck);GO:0030027(lamellipodium);GO:0030425(dendrite);GO:0030426(growth cone);GO:0030833(regulation of actin filament polymerization);GO:0032433(filopodium tip);GO:0042995(cell projection);GO:0048813(dendrite morphogenesis);GO:0051015(actin filament binding);GO:0051489(regulation of filopodium assem…	NA	NA	NA	actin binding transcription modulator [Source:MGI Symbol;Acc:MGI:2677850]	3' UTR	-0.724	0.0380189	0.39	up	1.12443	0.169191	0.557747	1	up	no	2.67201	2.8227	2.75064	2.57419	2.19144	2.56731
chr4	57854592	57894254	39663	ENSMUSG00000096195	ENSMUST00000179236	snRNA	0	NA	NA	NA	NA	NA	NA	-0.132	18.2	3.38844e-06	-7.54	down	1	0	1	1	no	no	NA	NA	NA	NA	NA	NA
chr4	57854592	57894255	39664	ENSMUSG00000096195	ENSMUST00000179236	snRNA	0	NA	NA	NA	NA	NA	NA	-0.128	18.2	7.58578e-06	-7.15	down	1	0	1	1	no	no	NA	NA	NA	NA	NA	NA
chr4	59610661	59612795	2135	ENSMUSG00000045071	ENSMUST00000070150	protein_coding	-13416	E130308A19Rik	GO:0008150(biological_process);GO:0008150(biological_process)	NA	NA	NA	RIKEN cDNA E130308A19 gene [Source:MGI Symbol;Acc:MGI:2442164]	Exon (ENSMUST00000030078/ENSMUSG00000028383, exon 9 of 11)	-2.47	0.000114815	0.431	up	0.910136	-0.135847	0.766009	1	down	no	0.806793	0.651311	0.631739	0.75153	0.72461	0.820048
chr4	59617767	59617916	150	ENSMUSG00000045071	ENSMUST00000070150	protein_coding	-8295	E130308A19Rik	GO:0008150(biological_process);GO:0008150(biological_process)	NA	NA	NA	RIKEN cDNA E130308A19 gene [Source:MGI Symbol;Acc:MGI:2442164]	3' UTR	-1.45	0.00269153	-0.453	down	0.910136	-0.135847	0.766009	1	down	no	0.806793	0.651311	0.631739	0.75153	0.72461	0.820048
chr4	59752360	59753679	1320	ENSMUSG00000045071	ENSMUST00000221633	processed_transcript	19102	E130308A19Rik	GO:0008150(biological_process);GO:0008150(biological_process)	NA	NA	NA	RIKEN cDNA E130308A19 gene [Source:MGI Symbol;Acc:MGI:2442164]	3' UTR	-0.931	0.0165959	0.48	up	0.910136	-0.135847	0.766009	1	down	no	0.806793	0.651311	0.631739	0.75153	0.72461	0.820048
chr4	62701196	62702744	1549	ENSMUSG00000059810	ENSMUST00000153875	protein_coding	501	Rgs3	GO:0005096(GTPase activator activity);GO:0005515(protein binding);GO:0005634(nucleus);GO:0005737(cytoplasm);GO:0005886(plasma membrane);GO:0007165(signal transduction);GO:0007186(G protein-coupled receptor signaling pathway);GO:0009968(negative regulation of signal transduction);GO:0016020(membrane);GO:0043547(positive regulation of GTPase activity);GO:0043547(positive regulation of GTPase activi…	04360(Axon guidance);04360(Axon guidance)	K07524	NA	regulator of G-protein signaling 3 [Source:MGI Symbol;Acc:MGI:1354734]	3' UTR	-5.49	2.69153e-08	0.521	up	0.922748	-0.115992	0.720221	1	down	no	5.55941	6.49053	5.9201	6.43589	6.5286	6.51
chr4	65155831	65176260	20430	ENSMUSG00000028370	ENSMUST00000084501	protein_coding	31657	Pappa	GO:0004175(endopeptidase activity);GO:0004222(metalloendopeptidase activity);GO:0005576(extracellular region);GO:0005615(extracellular space);GO:0006508(proteolysis);GO:0007565(female pregnancy);GO:0008233(peptidase activity);GO:0008237(metallopeptidase activity);GO:0016787(hydrolase activity);GO:0032354(response to follicle-stimulating hormone);GO:0046872(metal ion binding);GO:0051384(response t…	NA	K07762	EC:3.4.24.79	pregnancy-associated plasma protein A [Source:MGI Symbol;Acc:MGI:97479]	Exon (ENSMUST00000084501/ENSMUSG00000028370, exon 2 of 22)	-1.34	0.00389045	0.508	up	1.16218	0.21683	0.477951	1	up	no	1.77077	1.85488	1.47039	1.4403	1.67212	1.27249
chr4	65351725	65352326	602	ENSMUSG00000028370	ENSMUST00000084501	protein_coding	227551	Pappa	GO:0004175(endopeptidase activity);GO:0004222(metalloendopeptidase activity);GO:0005576(extracellular region);GO:0005615(extracellular space);GO:0006508(proteolysis);GO:0007565(female pregnancy);GO:0008233(peptidase activity);GO:0008237(metallopeptidase activity);GO:0016787(hydrolase activity);GO:0032354(response to follicle-stimulating hormone);GO:0046872(metal ion binding);GO:0051384(response t…	NA	K07762	EC:3.4.24.79	pregnancy-associated plasma protein A [Source:MGI Symbol;Acc:MGI:97479]	3' UTR	-1.29	0.00467735	0.747	up	1.16218	0.21683	0.477951	1	up	no	1.77077	1.85488	1.47039	1.4403	1.67212	1.27249
chr4	66834033	66842070	8038	ENSMUSG00000039005	ENSMUST00000147008	processed_transcript	5831	Tlr4	GO:0000187(activation of MAPK activity);GO:0001530(lipopolysaccharide binding);GO:0001726(ruffle);GO:0001774(microglial cell activation);GO:0001875(lipopolysaccharide immune receptor activity);GO:0001891(phagocytic cup);GO:0002218(activation of innate immune response);GO:0002224(toll-like receptor signaling pathway);GO:0002322(B cell proliferation involved in immune response);GO:0002376(immune sy…	04064(NF-kappa B signaling pathway);04066(HIF-1 signaling pathway);04145(Phagosome);04151(PI3K-Akt signaling pathway);04217(Necroptosis);04620(Toll-like receptor signaling pathway);04621(NOD-like receptor signaling pathway);05132(Salmonella infection);05133(Pertussis);05134(Legionellosis);05140(Leishmaniasis);05142(Chagas disease (American trypanosomiasis));05144(Malaria);05145(Toxoplasmosis);051…	K10160	NA	toll-like receptor 4 [Source:MGI Symbol;Acc:MGI:96824]	3' UTR	-7.63	1.12202e-10	0.264	up	1.12294	0.167286	0.457553	1	up	no	11.3051	10.3281	8.53282	8.60651	8.83576	9.42111
chr4	80910913	80911509	597	ENSMUSG00000048706	ENSMUST00000055922	protein_coding	267	Lurap1l	GO:0003674(molecular_function);GO:0005575(cellular_component);GO:0008150(biological_process);GO:0043123(positive regulation of I-kappaB kinase/NF-kappaB signaling)	NA	NA	NA	leucine rich adaptor protein 1-like [Source:MGI Symbol;Acc:MGI:106510]	5' UTR	-1.54	0.00204174	-0.683	down	1.05446	0.0765023	0.863437	1	up	no	1.14287	1.8759	1.3047	1.59927	1.60254	0.898372
chr4	86825045	86826065	1021	ENSMUSG00000038024	ENSMUST00000128710	processed_transcript	47202	Dennd4c	GO:0005085(guanyl-nucleotide exchange factor activity);GO:0005515(protein binding);GO:0005737(cytoplasm);GO:0005794(Golgi apparatus);GO:0005829(cytosol);GO:0005886(plasma membrane);GO:0015031(protein transport);GO:0016020(membrane);GO:0017112(Rab guanyl-nucleotide exchange factor activity);GO:0030659(cytoplasmic vesicle membrane);GO:0030904(retromer complex);GO:0031410(cytoplasmic vesicle);GO:003…	NA	K20163	NA	DENN/MADD domain containing 4C [Source:MGI Symbol;Acc:MGI:1914769]	Exon (ENSMUST00000045512/ENSMUSG00000038024, exon 23 of 26)	-1.26	0.00524807	-0.182	down	1.05023	0.0707066	0.7049	1	up	no	13.0141	13.9799	13.3829	13.3198	12.5484	12.5775
chr4	86932096	86932666	571	ENSMUSG00000038007	ENSMUST00000135874	processed_transcript	1405	Acer2	GO:0000139(Golgi membrane);GO:0001953(negative regulation of cell-matrix adhesion);GO:0005794(Golgi apparatus);GO:0006629(lipid metabolic process);GO:0006665(sphingolipid metabolic process);GO:0006672(ceramide metabolic process);GO:0006919(activation of cysteine-type endopeptidase activity involved in apoptotic process);GO:0006974(cellular response to DNA damage stimulus);GO:0008284(positive regu…	00600(Sphingolipid metabolism);04071(Sphingolipid signaling pathway);04071(Sphingolipid signaling pathway)	K01441	EC:3.5.1.23	alkaline ceramidase 2 [Source:MGI Symbol;Acc:MGI:1920932]	Exon (ENSMUST00000128712/ENSMUSG00000038007, exon 6 of 6)	-1.55	0.00194984	0.962	up	0.559302	-0.8383	0.0117983	1	down	no	4.14268	4.97095	6.80225	6.32565	12.4573	9.67367
chr4	98932945	98934916	1972	ENSMUSG00000028560	ENSMUST00000125104	protein_coding	4848	Usp1	GO:0001501(skeletal system development);GO:0004197(cysteine-type endopeptidase activity);GO:0004843(thiol-dependent ubiquitin-specific protease activity);GO:0005634(nucleus);GO:0005654(nucleoplasm);GO:0005829(cytosol);GO:0006281(DNA repair);GO:0006282(regulation of DNA repair);GO:0006508(proteolysis);GO:0006511(ubiquitin-dependent protein catabolic process);GO:0006974(cellular response to DNA dam…	03460(Fanconi anemia pathway);03460(Fanconi anemia pathway)	K11832	EC:3.4.19.12	ubiquitin specific peptidase 1 [Source:MGI Symbol;Acc:MGI:2385198]	3' UTR	-1.51	0.00223872	0.386	up	0.961977	-0.0559261	0.943568	1	down	no	3.5899	3.19324	3.42483	3.22822	2.892	4.49123
chr4	102255103	102255404	302	ENSMUSG00000028525	ENSMUST00000174186	nonsense_mediated_decay	0	Pde4b	GO:0000930(gamma-tubulin complex);GO:0001780(neutrophil homeostasis);GO:0004114(3',5'-cyclic-nucleotide phosphodiesterase activity);GO:0004115(3',5'-cyclic-AMP phosphodiesterase activity);GO:0005515(protein binding);GO:0005634(nucleus);GO:0005737(cytoplasm);GO:0005813(centrosome);GO:0005829(cytosol);GO:0005891(voltage-gated calcium channel complex);GO:0006198(cAMP catabolic process);GO:0007165(si…	00230(Purine metabolism);04024(cAMP signaling pathway);04928(Parathyroid hormone synthesis, secretion and action);05032(Morphine addiction);05032(Morphine addiction)	K13293	EC:3.1.4.53	phosphodiesterase 4B, cAMP specific [Source:MGI Symbol;Acc:MGI:99557]	5' UTR	-0.988	0.0134896	1.52	up	0.967191	-0.048127	0.909467	1	down	no	11.2195	9.42778	6.28133	10.5293	7.97527	9.33754
chr4	102968248	102970180	1933	ENSMUSG00000028524	ENSMUST00000140676	processed_transcript	5892	Sgip1	GO:0002021(response to dietary excess);GO:0005515(protein binding);GO:0005543(phospholipid binding);GO:0005737(cytoplasm);GO:0005856(cytoskeleton);GO:0005886(plasma membrane);GO:0005905(clathrin-coated pit);GO:0006897(endocytosis);GO:0008017(microtubule binding);GO:0008092(cytoskeletal protein binding);GO:0015631(tubulin binding);GO:0016020(membrane);GO:0017124(SH3 domain binding);GO:0030122(AP-2…	NA	K20065	NA	SH3-domain GRB2-like (endophilin) interacting protein 1 [Source:MGI Symbol;Acc:MGI:1920344]	3' UTR	-0.956	0.0151356	-1.4	down	0.744941	-0.424802	0.314488	1	down	no	0.997088	1.44428	1.197	2.3903	1.48962	1.00417
chr4	103313811	103319396	5586	ENSMUSG00000035069	ENSMUST00000035780	protein_coding	0	Oma1	GO:0002024(diet induced thermogenesis);GO:0004222(metalloendopeptidase activity);GO:0005739(mitochondrion);GO:0005743(mitochondrial inner membrane);GO:0006006(glucose metabolic process);GO:0006508(proteolysis);GO:0006515(protein quality control for misfolded or incompletely synthesized proteins);GO:0006629(lipid metabolic process);GO:0007005(mitochondrion organization);GO:0008233(peptidase activi…	NA	K23010	EC:3.4.24.-	OMA1 zinc metallopeptidase [Source:MGI Symbol;Acc:MGI:1914263]	5' UTR	-0.783	0.0301995	-0.386	down	1.15851	0.212266	0.530743	1	up	no	6.42	4.79608	5.26061	3.95521	4.6268	5.64034
chr4	107178636	107178727	92	ENSMUSG00000028618	ENSMUST00000141013	retained_intron	0	Tmem59	GO:0000137(Golgi cis cisterna);GO:0000138(Golgi trans cisterna);GO:0000139(Golgi membrane);GO:0004175(endopeptidase activity);GO:0005764(lysosome);GO:0005765(lysosomal membrane);GO:0005768(endosome);GO:0005770(late endosome);GO:0005794(Golgi apparatus);GO:0005797(Golgi medial cisterna);GO:0005886(plasma membrane);GO:0006508(proteolysis);GO:0006914(autophagy);GO:0010508(positive regulation of auto…	NA	NA	NA	transmembrane protein 59 [Source:MGI Symbol;Acc:MGI:1929278]	5' UTR	-1.12	0.00831764	-0.437	down	0.990674	-0.0135183	0.966497	1	down	no	57.312	59.3823	57.6047	56.7667	57.7605	61.4127
chr4	107789593	107789891	299	ENSMUSG00000087289	ENSMUST00000132609	lincRNA	1744	4933424M12Rik	NA	NA	NA	NA	RIKEN cDNA 4933424M12 gene [Source:MGI Symbol;Acc:MGI:1914798]	Exon (ENSMUST00000203451/ENSMUSG00000087289, exon 3 of 3)	-0.776	0.030903	3.02	up	0.426287	-1.2301	1	1	down	no	0.149602	0.0973934	0	0.135938	0.143196	0.300277
chr4	115877040	115878356	1317	ENSMUSG00000028708	ENSMUST00000135209	processed_transcript	2269	Mknk1	GO:0000166(nucleotide binding);GO:0004672(protein kinase activity);GO:0004674(protein serine/threonine kinase activity);GO:0005524(ATP binding);GO:0005654(nucleoplasm);GO:0006468(protein phosphorylation);GO:0018105(peptidyl-serine phosphorylation);GO:0035556(intracellular signal transduction);GO:0035556(intracellular signal transduction)	04010(MAPK signaling pathway);04066(HIF-1 signaling pathway);04910(Insulin signaling pathway);04910(Insulin signaling pathway)	K04372	EC:2.7.11.1	MAP kinase-interacting serine/threonine kinase 1 [Source:MGI Symbol;Acc:MGI:894316]	3' UTR	-1.49	0.00239883	0.435	up	1.00297	0.00427384	0.91909	1	up	no	8.64572	7.11492	7.21737	6.95725	7.05321	8.89959
chr4	116221617	116221708	92	ENSMUSG00000028698	ENSMUST00000147292	protein_coding	0	Pik3r3	GO:0001784(phosphotyrosine residue binding);GO:0001934(positive regulation of protein phosphorylation);GO:0002042(cell migration involved in sprouting angiogenesis);GO:0005515(protein binding);GO:0005942(phosphatidylinositol 3-kinase complex);GO:0008286(insulin receptor signaling pathway);GO:0010628(positive regulation of gene expression);GO:0043491(protein kinase B signaling);GO:0043551(regulati…	01521(EGFR tyrosine kinase inhibitor resistance);01522(Endocrine resistance);01524(Platinum drug resistance);04012(ErbB signaling pathway);04014(Ras signaling pathway);04015(Rap1 signaling pathway);04024(cAMP signaling pathway);04062(Chemokine signaling pathway);04066(HIF-1 signaling pathway);04068(FoxO signaling pathway);04070(Phosphatidylinositol signaling system);04071(Sphingolipid signaling p…	K02649	NA	phosphoinositide-3-kinase regulatory subunit 3 [Source:MGI Symbol;Acc:MGI:109277]	5' UTR	-0.908	0.018197	0.929	up	0.92691	-0.109499	0.771229	1	down	no	4.19937	4.59954	3.64044	5.52299	4.82786	3.06939
chr4	116221767	116221828	62	ENSMUSG00000028698	ENSMUST00000106490	protein_coding	71	Pik3r3	GO:0001784(phosphotyrosine residue binding);GO:0001934(positive regulation of protein phosphorylation);GO:0002042(cell migration involved in sprouting angiogenesis);GO:0005515(protein binding);GO:0005942(phosphatidylinositol 3-kinase complex);GO:0008286(insulin receptor signaling pathway);GO:0010628(positive regulation of gene expression);GO:0043491(protein kinase B signaling);GO:0043551(regulati…	01521(EGFR tyrosine kinase inhibitor resistance);01522(Endocrine resistance);01524(Platinum drug resistance);04012(ErbB signaling pathway);04014(Ras signaling pathway);04015(Rap1 signaling pathway);04024(cAMP signaling pathway);04062(Chemokine signaling pathway);04066(HIF-1 signaling pathway);04068(FoxO signaling pathway);04070(Phosphatidylinositol signaling system);04071(Sphingolipid signaling p…	K02649	NA	phosphoinositide-3-kinase regulatory subunit 3 [Source:MGI Symbol;Acc:MGI:109277]	5' UTR	-1.71	0.0011749	0.915	up	0.92691	-0.109499	0.771229	1	down	no	4.19937	4.59954	3.64044	5.52299	4.82786	3.06939
chr4	116532772	116538153	5382	ENSMUSG00000087299	ENSMUST00000138426	antisense	-13587	Gm12953	NA	NA	NA	NA	predicted gene 12953 [Source:MGI Symbol;Acc:MGI:3649497]	3' UTR	-1.54	0.00204174	-0.752	down	inf	inf	1	1	up	no	0	0.30144	0	0	0	0
chr4	116552143	116552569	427	ENSMUSG00000087299	ENSMUST00000138426	antisense	403	Gm12953	NA	NA	NA	NA	predicted gene 12953 [Source:MGI Symbol;Acc:MGI:3649497]	Exon (ENSMUST00000138426/ENSMUSG00000087299, exon 1 of 2)	-0.915	0.0177828	-1.15	down	inf	inf	1	1	up	no	0	0.30144	0	0	0	0
chr4	116599996	116600176	181	ENSMUSG00000034035	ENSMUST00000148260	processed_transcript	1504	Ccdc17	GO:0003674(molecular_function);GO:0005575(cellular_component);GO:0008150(biological_process);GO:0008150(biological_process)	NA	NA	NA	coiled-coil domain containing 17 [Source:MGI Symbol;Acc:MGI:1915667]	3' UTR	-0.741	0.0354813	2.29	up	0.895139	-0.159816	0.799504	1	down	no	0.92025	1.12865	1.15305	1.10712	1.1333	1.33662
chr4	118361329	118361569	241	ENSMUSG00000006395	ENSMUST00000132882	retained_intron	7	Hyi	GO:0008903(hydroxypyruvate isomerase activity);GO:0016853(isomerase activity);GO:0016853(isomerase activity)	NA	NA	NA	hydroxypyruvate isomerase (putative) [Source:MGI Symbol;Acc:MGI:1915430]	Exon (ENSMUST00000132882/ENSMUSG00000006395, exon 1 of 5)	-2.93	2.95121e-05	-1.47	down	1.12463	0.169451	0.661033	1	up	no	2.1793	2.0711	2.24878	1.67908	1.82552	2.27436
chr4	124658864	124659462	599	ENSMUSG00000090125	ENSMUST00000053491	protein_coding	2057	Pou3f1	GO:0000981(DNA-binding transcription factor activity, RNA polymerase II-specific);GO:0001228(DNA-binding transcription activator activity, RNA polymerase II-specific);GO:0003677(DNA binding);GO:0003700(DNA-binding transcription factor activity);GO:0005634(nucleus);GO:0005654(nucleoplasm);GO:0005667(transcription factor complex);GO:0006355(regulation of transcription, DNA-templated);GO:0006357(reg…	NA	K09365	NA	POU domain, class 3, transcription factor 1 [Source:MGI Symbol;Acc:MGI:101896]	3' UTR	-0.83	0.0245471	-2.32	down	2.33176	1.22142	0.218061	1	up	no	0.056338	0.234556	0.238392	0	0.138358	0.088632
chr4	124719143	124719318	176	ENSMUSG00000083104	ENSMUST00000119850	processed_pseudogene	144	Gm12917	NA	NA	NA	NA	predicted gene 12917 [Source:MGI Symbol;Acc:MGI:3652006]	Exon (ENSMUST00000119850/ENSMUSG00000083104, exon 1 of 1)	-1.31	0.00436516	-1.46	down	1.31012	0.389704	0.531727	1	up	no	2.10461	1.41406	1.30071	1.41666	0.811472	1.45044
chr4	124804661	124805321	661	ENSMUSG00000028890	ENSMUST00000175875	protein_coding	1983	Mtf1	GO:0000977(RNA polymerase II regulatory region sequence-specific DNA binding);GO:0000978(RNA polymerase II cis-regulatory region sequence-specific DNA binding);GO:0000981(DNA-binding transcription factor activity, RNA polymerase II-specific);GO:0000987(cis-regulatory region sequence-specific DNA binding);GO:0001228(DNA-binding transcription activator activity, RNA polymerase II-specific);GO:00036…	NA	NA	NA	metal response element binding transcription factor 1 [Source:MGI Symbol;Acc:MGI:101786]	5' UTR	-1.4	0.00323594	-0.519	down	1.09695	0.1335	0.574327	1	up	no	3.49747	3.36057	3.23511	3.15951	2.91818	3.1234
chr4	125109315	125109615	301	ENSMUSG00000028863	ENSMUST00000155212	retained_intron	1339	Meaf6	GO:0000123(histone acetyltransferase complex);GO:0000775(chromosome, centromeric region);GO:0000776(kinetochore);GO:0000777(condensed chromosome kinetochore);GO:0005634(nucleus);GO:0005694(chromosome);GO:0005730(nucleolus);GO:0006325(chromatin organization);GO:0016573(histone acetylation);GO:0035267(NuA4 histone acetyltransferase complex);GO:0043968(histone H2A acetylation);GO:0043972(histone H3-…	NA	K11344	NA	MYST/Esa1-associated factor 6 [Source:MGI Symbol;Acc:MGI:1917338]	3' UTR	-1.53	0.0020893	0.574	up	0.763255	-0.389763	0.346722	1	down	no	2.76229	1.39637	2.95435	3.40595	2.78404	3.12932
chr4	126262354	126272764	10411	ENSMUSG00000028847	ENSMUST00000126786	processed_transcript	0	Trappc3	GO:0000139(Golgi membrane);GO:0005515(protein binding);GO:0005783(endoplasmic reticulum);GO:0005794(Golgi apparatus);GO:0005829(cytosol);GO:0006888(endoplasmic reticulum to Golgi vesicle-mediated transport);GO:0006891(intra-Golgi vesicle-mediated transport);GO:0016192(vesicle-mediated transport);GO:0030008(TRAPP complex);GO:0033106(cis-Golgi network membrane);GO:0048193(Golgi vesicle transport);G…	NA	K20302	NA	trafficking protein particle complex 3 [Source:MGI Symbol;Acc:MGI:1351486]	5' UTR	-1.46	0.00263027	-0.654	down	1.15243	0.20468	0.516762	1	up	no	7.77988	8.59207	8.49821	6.88691	7.96536	6.72835
chr4	126566147	126566418	272	ENSMUSG00000042489	ENSMUST00000126512	protein_coding	-137	Clspn	GO:0000076(DNA replication checkpoint);GO:0000077(DNA damage checkpoint);GO:0000217(DNA secondary structure binding);GO:0003677(DNA binding);GO:0005634(nucleus);GO:0005654(nucleoplasm);GO:0005694(chromosome);GO:0005794(Golgi apparatus);GO:0006281(DNA repair);GO:0006974(cellular response to DNA damage stimulus);GO:0007049(cell cycle);GO:0007095(mitotic G2 DNA damage checkpoint);GO:0010997(anaphase…	NA	NA	NA	claspin [Source:MGI Symbol;Acc:MGI:2445153]	Exon (ENSMUST00000048391/ENSMUSG00000042489, exon 8 of 26)	-0.662	0.0489779	1.81	up	1.08959	0.123782	0.826221	1	up	no	0.437049	0.262859	0.166945	0.171636	0.0980254	0.525918
chr4	126853404	126853615	212	ENSMUSG00000028830	ENSMUST00000125225	processed_transcript	2887	AU040320	GO:0000139(Golgi membrane);GO:0001675(acrosome assembly);GO:0001764(neuron migration);GO:0003674(molecular_function);GO:0005730(nucleolus);GO:0005794(Golgi apparatus);GO:0005802(trans-Golgi network);GO:0005886(plasma membrane);GO:0007283(spermatogenesis);GO:0010996(response to auditory stimulus);GO:0016020(membrane);GO:0016021(integral component of membrane);GO:0019065(receptor-mediated endocytos…	NA	NA	NA	expressed sequence AU040320 [Source:MGI Symbol;Acc:MGI:2140475]	3' UTR	-0.903	0.0186209	-0.342	down	0.999693	-0.000442803	0.928193	1	down	no	6.08485	5.69182	5.85093	5.08756	5.77969	6.76576
chr4	128767653	128768282	630	ENSMUSG00000028794	ENSMUST00000030585	protein_coding	8395	A3galt2	GO:0001962(alpha-1,3-galactosyltransferase activity);GO:0005794(Golgi apparatus);GO:0005975(carbohydrate metabolic process);GO:0006688(glycosphingolipid biosynthetic process);GO:0016020(membrane);GO:0016021(integral component of membrane);GO:0016740(transferase activity);GO:0016757(transferase activity, transferring glycosyl groups);GO:0016758(transferase activity, transferring hexosyl groups);GO…	00603(Glycosphingolipid biosynthesis - globo and isoglobo series);00603(Glycosphingolipid biosynthesis - globo and isoglobo series)	K20736	EC:2.4.1.87	alpha 1,3-galactosyltransferase 2 (isoglobotriaosylceramide synthase) [Source:MGI Symbol;Acc:MGI:2685279]	3' UTR	-1.42	0.00301995	1.36	up	0.67212	-0.573208	0.379838	1	down	no	0.34497	0.44385	0.196036	0.369126	0.581342	0.514829
chr4	129354276	129354427	152	ENSMUSG00000057572	ENSMUST00000140272	retained_intron	10336	Zbtb8os	GO:0003674(molecular_function);GO:0006388(tRNA splicing, via endonucleolytic cleavage and ligation);GO:0008033(tRNA processing);GO:0046872(metal ion binding);GO:0072669(tRNA-splicing ligase complex);GO:0072669(tRNA-splicing ligase complex)	NA	NA	NA	zinc finger and BTB domain containing 8 opposite strand [Source:MGI Symbol;Acc:MGI:1914356]	3' UTR	-1.05	0.0107152	-1.02	down	1.16189	0.216471	0.527451	1	up	no	2.35322	2.25627	2.071	2.06114	1.50384	2.1847
chr4	129461640	129465282	3643	ENSMUSG00000040859	ENSMUST00000149587	processed_transcript	0	Bsdc1	GO:0003674(molecular_function);GO:0005575(cellular_component);GO:0008150(biological_process);GO:0008150(biological_process)	NA	NA	NA	BSD domain containing 1 [Source:MGI Symbol;Acc:MGI:1913466]	5' UTR	-0.749	0.0338844	0.668	up	0.822567	-0.281795	0.339387	1	down	no	5.62041	5.96104	6.39346	6.46267	7.47054	7.919
chr4	132776748	132776928	181	ENSMUSG00000028884	ENSMUST00000156968	protein_coding	1620	Rpa2	GO:0000723(telomere maintenance);GO:0000724(double-strand break repair via homologous recombination);GO:0000781(chromosome, telomeric region);GO:0000785(chromatin);GO:0003677(DNA binding);GO:0003684(damaged DNA binding);GO:0003697(single-stranded DNA binding);GO:0005634(nucleus);GO:0005654(nucleoplasm);GO:0005662(DNA replication factor A complex);GO:0006260(DNA replication);GO:0006281(DNA repair)…	03030(DNA replication);03420(Nucleotide excision repair);03430(Mismatch repair);03440(Homologous recombination);03460(Fanconi anemia pathway);03460(Fanconi anemia pathway)	K10739	NA	replication protein A2 [Source:MGI Symbol;Acc:MGI:1339939]	3' UTR	-1.14	0.00794328	-1.29	down	0.75635	-0.402875	0.460684	1	down	no	1.45224	1.26658	1.02438	1.04941	1.45654	2.4431
chr4	133061661	133062859	1199	ENSMUSG00000037692	ENSMUST00000148518	processed_transcript	-3390	Ahdc1	GO:0003674(molecular_function);GO:0003677(DNA binding);GO:0005575(cellular_component);GO:0008150(biological_process);GO:0008150(biological_process)	NA	K22592	NA	AT hook, DNA binding motif, containing 1 [Source:MGI Symbol;Acc:MGI:2444218]	Exon (ENSMUST00000105915/ENSMUSG00000037692, exon 6 of 7)	-2.07	0.000389045	0.227	up	0.950886	-0.0726554	0.835142	1	down	no	7.82288	8.44095	7.0607	8.76578	8.58747	7.17601
chr4	133422146	133422984	839	ENSMUSG00000028854	ENSMUST00000141658	processed_transcript	2174	Slc9a1	GO:0002026(regulation of the force of heart contraction);GO:0005516(calmodulin binding);GO:0005654(nucleoplasm);GO:0005737(cytoplasm);GO:0005739(mitochondrion);GO:0005783(endoplasmic reticulum);GO:0005789(endoplasmic reticulum membrane);GO:0005886(plasma membrane);GO:0005887(integral component of plasma membrane);GO:0006811(ion transport);GO:0006812(cation transport);GO:0006814(sodium ion transpo…	04024(cAMP signaling pathway);04260(Cardiac muscle contraction);04261(Adrenergic signaling in cardiomyocytes);04371(Apelin signaling pathway);04810(Regulation of actin cytoskeleton);04919(Thyroid hormone signaling pathway);04970(Salivary secretion);04971(Gastric acid secretion);04972(Pancreatic secretion);04976(Bile secretion);05205(Proteoglycans in cancer);05205(Proteoglycans in cancer)	K05742	NA	solute carrier family 9 (sodium/hydrogen exchanger), member 1 [Source:MGI Symbol;Acc:MGI:102462]	3' UTR	-1.42	0.00301995	-0.206	down	0.999892	-0.000155216	0.927652	1	down	no	14.4027	15.3414	14.9678	14.8749	14.9383	14.9036
chr4	134244407	134244737	331	ENSMUSG00000086322	ENSMUST00000134320	processed_transcript	424	NA	NA	NA	NA	NA	NA	-0.778	4.76	0.151705	-1.59	down	1	0	1	1	no	no	NA	NA	NA	NA	NA	NA
chr4	134426217	134427054	838	ENSMUSG00000037366	ENSMUST00000145626	processed_transcript	23247	Pafah2	GO:0003847(1-alkyl-2-acetylglycerophosphocholine esterase activity);GO:0005737(cytoplasm);GO:0005783(endoplasmic reticulum);GO:0005789(endoplasmic reticulum membrane);GO:0006629(lipid metabolic process);GO:0016020(membrane);GO:0016042(lipid catabolic process);GO:0016787(hydrolase activity);GO:0043066(negative regulation of apoptotic process);GO:0043066(negative regulation of apoptotic process)	00565(Ether lipid metabolism);00565(Ether lipid metabolism)	K01062	EC:3.1.1.47	platelet-activating factor acetylhydrolase 2 [Source:MGI Symbol;Acc:MGI:2140321]	3' UTR	-1.98	0.000512861	-0.398	down	1.3197	0.400211	0.203635	1	up	no	4.79191	6.08331	6.67696	4.81185	4.83296	3.65531
chr4	135858876	135859117	242	ENSMUSG00000028676	ENSMUST00000149878	processed_transcript	-2671	Srsf10	GO:0000375(RNA splicing, via transesterification reactions);GO:0000381(regulation of alternative mRNA splicing, via spliceosome);GO:0000398(mRNA splicing, via spliceosome);GO:0003676(nucleic acid binding);GO:0003723(RNA binding);GO:0005634(nucleus);GO:0005654(nucleoplasm);GO:0005737(cytoplasm);GO:0005829(cytosol);GO:0006355(regulation of transcription, DNA-templated);GO:0006376(mRNA splice site s…	03040(Spliceosome);03040(Spliceosome)	K12900	NA	serine and arginine-rich splicing factor 10 [Source:MGI Symbol;Acc:MGI:1333805]	Exon (ENSMUST00000030438/ENSMUSG00000028676, exon 3 of 7)	-1.23	0.0057544	-0.884	down	1.01891	0.0270283	0.83321	1	up	no	8.50634	8.39878	7.55351	8.83842	6.77866	8.3876
chr4	138311970	138312568	599	ENSMUSG00000028757	ENSMUST00000030538	protein_coding	7240	Ddost	GO:0005783(endoplasmic reticulum);GO:0005789(endoplasmic reticulum membrane);GO:0006486(protein glycosylation);GO:0006487(protein N-linked glycosylation);GO:0008047(enzyme activator activity);GO:0008250(oligosaccharyltransferase complex);GO:0016020(membrane);GO:0016021(integral component of membrane);GO:0018279(protein N-linked glycosylation via asparagine);GO:0031647(regulation of protein stabil…	00510(N-Glycan biosynthesis);04141(Protein processing in endoplasmic reticulum)	K12670	NA	dolichyl-di-phosphooligosaccharide-protein glycotransferase [Source:MGI Symbol;Acc:MGI:1194508]	3' UTR	-3.41	7.58578e-06	-0.32	down	1.16105	0.215431	0.357431	1	up	no	59.6604	48.17	43.3205	46.392	41.1449	42.6477
chr4	138439638	138440176	539	ENSMUSG00000041241	ENSMUST00000105815	protein_coding	4915	Mul1	GO:0000266(mitochondrial fission);GO:0004842(ubiquitin-protein transferase activity);GO:0005739(mitochondrion);GO:0005741(mitochondrial outer membrane);GO:0005777(peroxisome);GO:0006915(apoptotic process);GO:0006919(activation of cysteine-type endopeptidase activity involved in apoptotic process);GO:0006996(organelle organization);GO:0007257(activation of JUN kinase activity);GO:0010637(negative …	NA	K15688	EC:2.3.2.27	mitochondrial ubiquitin ligase activator of NFKB 1 [Source:MGI Symbol;Acc:MGI:1915600]	3' UTR	-0.661	0.0489779	0.268	up	0.955432	-0.065775	0.875707	1	down	no	6.11789	5.76577	5.969	5.72293	6.85183	6.11067
chr4	138442055	138442116	62	ENSMUSG00000041241	ENSMUST00000105815	protein_coding	7332	Mul1	GO:0000266(mitochondrial fission);GO:0004842(ubiquitin-protein transferase activity);GO:0005739(mitochondrion);GO:0005741(mitochondrial outer membrane);GO:0005777(peroxisome);GO:0006915(apoptotic process);GO:0006919(activation of cysteine-type endopeptidase activity involved in apoptotic process);GO:0006996(organelle organization);GO:0007257(activation of JUN kinase activity);GO:0010637(negative …	NA	K15688	EC:2.3.2.27	mitochondrial ubiquitin ligase activator of NFKB 1 [Source:MGI Symbol;Acc:MGI:1915600]	3' UTR	-0.665	0.0489779	0.782	up	0.955432	-0.065775	0.875707	1	down	no	6.11789	5.76577	5.969	5.72293	6.85183	6.11067
chr4	138457379	138457827	449	ENSMUSG00000046447	ENSMUST00000050918	protein_coding	3065	Camk2n1	GO:0003084(positive regulation of systemic arterial blood pressure);GO:0004860(protein kinase inhibitor activity);GO:0006469(negative regulation of protein kinase activity);GO:0008285(negative regulation of cell population proliferation);GO:0008427(calcium-dependent protein kinase inhibitor activity);GO:0010628(positive regulation of gene expression);GO:0014069(postsynaptic density);GO:0019901(pr…	NA	NA	NA	calcium/calmodulin-dependent protein kinase II inhibitor 1 [Source:MGI Symbol;Acc:MGI:1913509]	3' UTR	-2.28	0.000204174	0.343	up	0.964323	-0.0524115	0.894231	1	down	no	7.50473	8.84653	5.91948	7.43604	8.82852	6.83012
chr4	141302511	141308812	6302	ENSMUSG00000006445	ENSMUST00000145523	processed_transcript	-82	Epha2	GO:0000166(nucleotide binding);GO:0001501(skeletal system development);GO:0001525(angiogenesis);GO:0001568(blood vessel development);GO:0001570(vasculogenesis);GO:0001649(osteoblast differentiation);GO:0001818(negative regulation of cytokine production);GO:0002043(blood vessel endothelial cell proliferation involved in sprouting angiogenesis);GO:0004672(protein kinase activity);GO:0004713(protein…	04010(MAPK signaling pathway);04014(Ras signaling pathway);04015(Rap1 signaling pathway);04151(PI3K-Akt signaling pathway);04360(Axon guidance);04360(Axon guidance)	K05103	EC:2.7.10.1	Eph receptor A2 [Source:MGI Symbol;Acc:MGI:95278]	Exon (ENSMUST00000006614/ENSMUSG00000006445, exon 2 of 17)	-1.27	0.00501187	-0.569	down	0.977282	-0.0331529	0.97569	1	down	no	2.31695	2.5014	2.11369	2.28729	2.44558	2.36032
chr4	141328454	141329234	781	ENSMUSG00000006445	ENSMUST00000149002	processed_transcript	11541	Epha2	GO:0000166(nucleotide binding);GO:0001501(skeletal system development);GO:0001525(angiogenesis);GO:0001568(blood vessel development);GO:0001570(vasculogenesis);GO:0001649(osteoblast differentiation);GO:0001818(negative regulation of cytokine production);GO:0002043(blood vessel endothelial cell proliferation involved in sprouting angiogenesis);GO:0004672(protein kinase activity);GO:0004713(protein…	04010(MAPK signaling pathway);04014(Ras signaling pathway);04015(Rap1 signaling pathway);04151(PI3K-Akt signaling pathway);04360(Axon guidance);04360(Axon guidance)	K05103	EC:2.7.10.1	Eph receptor A2 [Source:MGI Symbol;Acc:MGI:95278]	3' UTR	-2.08	0.000380189	-0.662	down	0.977282	-0.0331529	0.97569	1	down	no	2.31695	2.5014	2.11369	2.28729	2.44558	2.36032
chr4	145828571	145829674	1104	ENSMUSG00000084350	ENSMUST00000122051	unprocessed_pseudogene	3334	Znf41-ps	NA	NA	NA	NA	ZNF41, pseudogene [Source:MGI Symbol;Acc:MGI:1917255]	Exon (ENSMUST00000122051/ENSMUSG00000084350, exon 3 of 3)	-0.741	0.0354813	0.591	up	1.31883	0.399264	0.42262	1	up	no	1.06915	1.30878	1.08682	0.674849	0.767242	1.18503
chr4	147179209	147180371	1163	ENSMUSG00000095054	ENSMUST00000118508	processed_pseudogene	-7337	Gm13146	NA	NA	NA	NA	predicted gene 13146 [Source:MGI Symbol;Acc:MGI:3651742]	3' UTR	-1.15	0.00758578	0.615	up	0.816083	-0.293212	1	1	down	no	0.194054	0.228837	0.302304	0.158761	0.051806	0.678062
chr4	148055085	148056074	990	ENSMUSG00000029009	ENSMUST00000156113	nonsense_mediated_decay	2407	Mthfr	GO:0001666(response to hypoxia);GO:0001843(neural tube closure);GO:0003824(catalytic activity);GO:0004489(methylenetetrahydrofolate reductase (NAD(P)H) activity);GO:0005829(cytosol);GO:0006555(methionine metabolic process);GO:0006730(one-carbon metabolic process);GO:0008152(metabolic process);GO:0009086(methionine biosynthetic process);GO:0016491(oxidoreductase activity);GO:0031060(regulation of …	00670(One carbon pool by folate);01523(Antifolate resistance);01523(Antifolate resistance)	K00297	EC:1.5.1.20	methylenetetrahydrofolate reductase [Source:MGI Symbol;Acc:MGI:106639]	3' UTR	-0.827	0.0251189	0.214	up	1.016	0.0229074	0.865915	1	up	no	7.87449	6.44414	7.29144	8.12671	6.94985	6.19308
chr4	148929381	148932866	3486	ENSMUSG00000028977	ENSMUST00000139806	protein_coding	-248	Casz1	GO:0003676(nucleic acid binding);GO:0003677(DNA binding);GO:0005634(nucleus);GO:0005654(nucleoplasm);GO:0005829(cytosol);GO:0006355(regulation of transcription, DNA-templated);GO:0007275(multicellular organism development);GO:0043231(intracellular membrane-bounded organelle);GO:0045664(regulation of neuron differentiation);GO:0045665(negative regulation of neuron differentiation);GO:0045893(posit…	NA	NA	NA	castor zinc finger 1 [Source:MGI Symbol;Acc:MGI:1196251]	Exon (ENSMUST00000094464/ENSMUSG00000028977, exon 5 of 16)	-0.816	0.0263027	0.828	up	0.700684	-0.513164	0.129779	1	down	no	1.21746	1.34073	0.899547	1.48173	1.71135	1.74173
chr4	148960386	148961680	1295	ENSMUSG00000086740	ENSMUST00000153443	antisense	26	Gm17029	NA	NA	NA	NA	predicted gene 17029 [Source:MGI Symbol;Acc:MGI:4937856]	Exon (ENSMUST00000145143/ENSMUSG00000086740, exon 1 of 3)	-1.75	0.00104713	-0.553	down	0.858461	-0.220176	1	1	down	no	0.116378	0.0594458	0.0933824	0.0553989	0.144055	0.114138
chr4	152114829	152115400	572	ENSMUSG00000024793	ENSMUST00000025706	protein_coding	-534	Tnfrsf25	GO:0005515(protein binding);GO:0005886(plasma membrane);GO:0006915(apoptotic process);GO:0007165(signal transduction);GO:0016020(membrane);GO:0016021(integral component of membrane);GO:0016021(integral component of membrane)	04060(Cytokine-cytokine receptor interaction);04060(Cytokine-cytokine receptor interaction)	K05160	NA	tumor necrosis factor receptor superfamily, member 25 [Source:MGI Symbol;Acc:MGI:1934667]	3' UTR	-4.09	1.09648e-06	0.571	up	0.747043	-0.420738	0.389366	1	down	no	2.32769	1.764	1.82009	2.14369	2.33244	3.43746
chr4	155996371	155999491	3121	ENSMUSG00000029076	ENSMUST00000124872	retained_intron	0	Sdf4	GO:0005509(calcium ion binding);GO:0005737(cytoplasm);GO:0005770(late endosome);GO:0005783(endoplasmic reticulum);GO:0005794(Golgi apparatus);GO:0005796(Golgi lumen);GO:0005886(plasma membrane);GO:0009650(UV protection);GO:0017156(calcium-ion regulated exocytosis);GO:0021549(cerebellum development);GO:0042802(identical protein binding);GO:0045444(fat cell differentiation);GO:0045471(response to e…	NA	K19934	NA	stromal cell derived factor 4 [Source:MGI Symbol;Acc:MGI:108079]	Exon (ENSMUST00000105579/ENSMUSG00000029076, exon 3 of 8)	-5.48	2.81838e-08	-0.398	down	1.04537	0.0640191	0.726274	1	up	no	18.5525	19.2418	17.462	18.4369	16.5919	17.8291
chr4	156010792	156011092	301	ENSMUSG00000029076	ENSMUST00000149971	retained_intron	2282	Sdf4	GO:0005509(calcium ion binding);GO:0005737(cytoplasm);GO:0005770(late endosome);GO:0005783(endoplasmic reticulum);GO:0005794(Golgi apparatus);GO:0005796(Golgi lumen);GO:0005886(plasma membrane);GO:0009650(UV protection);GO:0017156(calcium-ion regulated exocytosis);GO:0021549(cerebellum development);GO:0042802(identical protein binding);GO:0045444(fat cell differentiation);GO:0045471(response to e…	NA	K19934	NA	stromal cell derived factor 4 [Source:MGI Symbol;Acc:MGI:108079]	3' UTR	-2.57	8.51138e-05	-0.769	down	1.04537	0.0640191	0.726274	1	up	no	18.5525	19.2418	17.462	18.4369	16.5919	17.8291
chr4	156203419	156204139	721	ENSMUSG00000078349	ENSMUST00000105140	processed_transcript	115	AW011738	NA	NA	NA	NA	expressed sequence AW011738 [Source:MGI Symbol;Acc:MGI:2140540]	Exon (ENSMUST00000238370/ENSMUSG00000078349, exon 1 of 2)	-1.48	0.00245471	0.598	up	0.599122	-0.739078	0.0934957	1	down	no	1.26641	0.922369	0.79397	1.7885	1.42799	1.76205
chr4	6688089	6688420	332	ENSMUSG00000086052	ENSMUST00000137749	antisense	0	NA	NA	NA	NA	NA	NA	1.99	3.03	0.111944	-1.81	up	1	0	1	1	no	no	NA	NA	NA	NA	NA	NA
chr4	9452589	9452680	92	ENSMUSG00000087564	ENSMUST00000155578	antisense	-5481	Gm11817	NA	NA	NA	NA	predicted gene 11817 [Source:MGI Symbol;Acc:MGI:3650295]	3' UTR	-1.17	0.00724436	0.606	up	-inf	-inf	1	1	down	no	0	0	0	0.075889	0.184202	0
chr4	14810066	14810397	332	ENSMUSG00000023151	ENSMUST00000023917	protein_coding	-14337	Lrrc69	GO:0003674(molecular_function);GO:0005515(protein binding);GO:0005575(cellular_component);GO:0007165(signal transduction)	NA	NA	NA	leucine rich repeat containing 69 [Source:MGI Symbol;Acc:MGI:1920564]	3' UTR	-0.73	0.0371535	-0.247	down	0.643811	-0.63529	1	1	down	no	0.18679	0.166576	0	0.159983	0.266858	0.122025
chr4	34592133	34592494	362	ENSMUSG00000040044	ENSMUST00000141529	processed_transcript	3055	Orc3	GO:0000785(chromatin);GO:0000808(origin recognition complex);GO:0003677(DNA binding);GO:0003688(DNA replication origin binding);GO:0005634(nucleus);GO:0005654(nucleoplasm);GO:0005656(nuclear pre-replicative complex);GO:0005664(nuclear origin of replication recognition complex);GO:0005694(chromosome);GO:0006260(DNA replication);GO:0006267(pre-replicative complex assembly involved in nuclear cell c…	04110(Cell cycle);04110(Cell cycle)	K02605	NA	origin recognition complex, subunit 3 [Source:MGI Symbol;Acc:MGI:1354944]	Exon (ENSMUST00000133107/ENSMUSG00000040044, exon 5 of 5)	-1.73	0.00109648	-0.597	down	1.00965	0.0138493	0.880723	1	up	no	7.52122	6.68733	7.85054	7.77481	7.20685	6.86669
chr4	41123566	41124305	740	ENSMUSG00000028430	ENSMUST00000129112	processed_transcript	-771	Nol6	GO:0000794(condensed nuclear chromosome);GO:0003723(RNA binding);GO:0005634(nucleus);GO:0005654(nucleoplasm);GO:0005694(chromosome);GO:0005730(nucleolus);GO:0005739(mitochondrion);GO:0006364(rRNA processing);GO:0006409(tRNA export from nucleus);GO:0032040(small-subunit processome);GO:0032545(CURI complex);GO:0034456(UTP-C complex);GO:0034456(UTP-C complex)	03008(Ribosome biogenesis in eukaryotes);03008(Ribosome biogenesis in eukaryotes)	K14544	NA	nucleolar protein family 6 (RNA-associated) [Source:MGI Symbol;Acc:MGI:2140151]	5' UTR	-0.715	0.0398107	-0.508	down	0.897257	-0.156406	0.599856	1	down	no	7.82071	7.67326	8.14264	8.54188	8.66795	9.13336
chr4	41498028	41498478	451	ENSMUSG00000046312	ENSMUST00000149596	protein_coding	4640	Myorg	GO:0004553(hydrolase activity, hydrolyzing O-glycosyl compounds);GO:0005515(protein binding);GO:0005634(nucleus);GO:0005783(endoplasmic reticulum);GO:0005789(endoplasmic reticulum membrane);GO:0005975(carbohydrate metabolic process);GO:0008152(metabolic process);GO:0016020(membrane);GO:0016021(integral component of membrane);GO:0016787(hydrolase activity);GO:0016798(hydrolase activity, acting on …	NA	NA	NA	myogenesis regulating glycosidase (putative) [Source:MGI Symbol;Acc:MGI:2140300]	Exon (ENSMUST00000054920/ENSMUSG00000046312, exon 2 of 2)	-0.925	0.0169824	0.594	up	0.954353	-0.0674049	0.90165	1	down	no	2.69319	3.28758	4.05434	3.58322	4.23751	2.69435
[truncated: 2,125 more rows]
