# Supplementary material for: Transcriptome-wide N6-methyladenosine methylation profile of atherosclerosis in mice
Source: BMC Genomics. 2023 Dec 14;24:774. doi: 10.1186/s12864-023-09878-1 (PMC10720251; doi:10.1186/s12864-023-09878-1)
Supplement: Supplementary file 6 — Supplementary Material 6 [file 12864_2023_9878_MOESM6_ESM.xlsx]

## Sheet: Sheet 1
Supplementary Table S6 GO enrichment of hypo-hyper methylated m6A genes between AS and Ctrl group
GO_ID	GO_Term	GO_function	Genes	S.gene.number	TS.gene.number	B.gene.number	TB.gene.number	pvalue
GO:0000786	nucleosome	cellular_component	Niben101Scf06990g00021;Niben101Scf05373g02004;Niben101Scf06238g01004;Niben101Scf08833g01006;Niben101Scf04395g00022;Niben101Scf07275g00001;Niben101Scf03277g02012;Niben101Scf07152g04015;Niben101Scf05962g04009;Niben101Scf09523g01007;Niben101Scf04371g01006;Niben101Scf08111g02008;Niben101Scf05159g00002;Niben101Scf05892g00006;Niben101Scf03400g02004;Niben101Scf00369g03018;Niben101Scf05506g02016;Niben101…	20	273	40	5227	4.44089e-16
GO:0046982	protein heterodimerization activity	molecular_function	Niben101Scf05159g00002;Niben101Scf04395g00022;Niben101Scf00369g03018;Niben101Scf09523g01007;Niben101Scf07152g04015;Niben101Scf06869g02006;Niben101Scf08833g01006;Niben101Scf07275g00001;Niben101Scf05506g02016;Niben101Scf05373g02004;Niben101Scf06990g00021;Niben101Scf05391g02005;Niben101Scf04371g01006;Niben101Scf05892g00006;Niben101Scf06080g04011;Niben101Scf03400g02004;Niben101Scf06238g01004;Niben101…	20	273	43	5227	3.77476e-15
GO:0003677	DNA binding	molecular_function	Niben101Scf05373g02004;Niben101Scf07152g04015;Niben101Scf03400g02004;Niben101Scf03886g04014;Niben101Scf03886g04004;Niben101Scf04395g00022;Niben101Scf07311g00005;Niben101Scf07231g05006;Niben101Scf07231g05007;Niben101Scf04133g00001;Niben101Scf00397g11005;Niben101Scf03756g01007;Niben101Scf05886g00005;Niben101Scf05720g03001;Niben101Scf05391g02005;Niben101Scf03314g00004;Niben101Scf08111g02008;Niben101…	47	273	347	5227	5.42485e-10
GO:0005634	nucleus	cellular_component	Niben101Scf06562g02004;Niben101Scf04024g02025;Niben101Scf05158g01060;Niben101Scf05886g00005;Niben101Scf04329g05016;Niben101Scf03930g00019;Niben101Scf08572g00004;Niben101Scf09116g01013;Niben101Scf03934g00015;Niben101Scf00369g03018;Niben101Scf05373g02004;Niben101Scf05506g02016;Niben101Scf05584g02016;Niben101Scf05962g04009;Niben101Scf06884g00001;Niben101Scf07275g00001;Niben101Scf04371g01006;Niben101…	31	273	216	5227	1.73993e-07
GO:0006629	lipid metabolic process	biological_process	Niben101Scf06078g02033;Niben101Scf06261g03002;Niben101Scf04738g03003;Niben101Scf07812g00013;Niben101Scf04084g00005;Niben101Scf06664g00004;Niben101Scf07533g03003;Niben101Scf05307g04003;Niben101Scf06584g00004;Niben101Scf07441g03012;Niben101Scf07137g01012;Niben101Scf06301g01003;Niben101Scf05880g03004	13	273	51	5227	1.28845e-06
GO:0020037	heme binding	molecular_function	Niben101Scf07231g04010;Niben101Scf05615g03001;Niben101Scf05615g01004;Niben101Scf06590g00003;Niben101Scf06195g00002;Niben101Scf06436g00006;Niben101Scf09223g00001;Niben101Scf08338g00001;Niben101Scf07695g01020;Niben101Scf07008g00032;Niben101Scf07462g01001;Niben101Scf00313g08016;Niben101Scf06405g00006;Niben101Scf06310g00007;Niben101Scf05665g00012	15	273	81	5227	1.43811e-05
GO:0005506	iron ion binding	molecular_function	Niben101Scf06436g00006;Niben101Scf04301g02007;Niben101Scf00313g08016;Niben101Scf04742g02006;Niben101Scf05665g00012;Niben101Scf07462g01001;Niben101Scf07058g02007;Niben101Scf07231g04010;Niben101Scf07695g01020;Niben101Scf06545g04007;Niben101Scf06310g00007;Niben101Scf09223g00001;Niben101Scf05615g03001;Niben101Scf06405g00006;Niben101Scf05615g01004	15	273	86	5227	3.03598e-05
GO:0016705	oxidoreductase activity, acting on paired donors, with incorporation or reduction of molecular oxygen	molecular_function	Niben101Scf05615g03001;Niben101Scf07231g04010;Niben101Scf05615g01004;Niben101Scf06405g00006;Niben101Scf07695g01020;Niben101Scf06310g00007;Niben101Scf06436g00006;Niben101Scf09223g00001;Niben101Scf05665g00012;Niben101Scf07462g01001;Niben101Scf00313g08016	11	273	52	5227	5.7282e-05
GO:0055114	oxidation-reduction process	biological_process	Niben101Scf05438g03003;Niben101Scf05438g03004;Niben101Scf05615g03001;Niben101Scf05665g00012;Niben101Scf06405g00006;Niben101Scf06912g01020;Niben101Scf00239g07005;Niben101Scf08338g00001;Niben101Scf07695g01020;Niben101Scf07058g02007;Niben101Scf06799g01001;Niben101Scf09223g00001;Niben101Scf04301g02007;Niben101Scf05615g01004;Niben101Scf06590g00003;Niben101Scf06310g00007;Niben101Scf04020g03008;Niben101…	33	273	337	5227	0.000280358
GO:0046983	protein dimerization activity	molecular_function	Niben101Scf03422g01014;Niben101Scf05582g02003;Niben101Scf00397g11005;Niben101Scf09068g01003;Niben101Scf08006g01028;Niben101Scf07829g04011;Niben101Scf04206g02010;Niben101Scf05073g02002;Niben101Scf03756g01007;Niben101Scf05923g05004	10	273	64	5227	0.0015813
GO:0006979	response to oxidative stress	biological_process	Niben101Scf08338g00001;Niben101Scf06369g03006;Niben101Scf06590g00003;Niben101Scf06195g00002;Niben101Scf07008g00032	5	273	19	5227	0.00237787
GO:0016788	hydrolase activity, acting on ester bonds	molecular_function	Niben101Scf07812g00013;Niben101Scf07533g03003;Niben101Scf06584g00004;Niben101Scf06664g00004;Niben101Scf07441g03012	5	273	19	5227	0.00237787
GO:0005215	transporter activity	molecular_function	Niben101Scf06799g04001;Niben101Scf08977g01003;Niben101Scf03271g00010;Niben101Scf03644g00003;Niben101Scf08199g02017;Niben101Scf04881g00001;Niben101Scf07554g02009;Niben101Scf04011g11005;Niben101Scf06928g00008	9	273	59	5227	0.00318456
GO:0006310	DNA recombination	biological_process	Niben101Scf06008g00001;Niben101Scf04329g05016;Niben101Scf07325g00030	3	273	8	5227	0.00648606
GO:0048544	recognition of pollen	biological_process	Niben101Scf04183g00005;Niben101Scf05193g00003	2	273	3	5227	0.00787315
GO:0004601	peroxidase activity	molecular_function	Niben101Scf08338g00001;Niben101Scf06590g00003;Niben101Scf06195g00002;Niben101Scf07008g00032	4	273	16	5227	0.00804326
GO:0004857	enzyme inhibitor activity	molecular_function	Niben101Scf06607g00001;Niben101Scf03330g01003;Niben101Scf06639g01008;Niben101Scf04992g00013	4	273	16	5227	0.00804326
GO:0006334	nucleosome assembly	biological_process	Niben101Scf06238g01004;Niben101Scf05506g02016;Niben101Scf08111g02008;Niben101Scf05373g02004	4	273	16	5227	0.00804326
GO:0008171	O-methyltransferase activity	molecular_function	Niben101Scf04003g08001;Niben101Scf09068g01003;Niben101Scf05582g02003	3	273	9	5227	0.00935684
GO:0016787	hydrolase activity	molecular_function	Niben101Scf00229g01002;Niben101Scf08604g00012;Niben101Scf00349g02005;Niben101Scf04286g00001;Niben101Scf05955g03003;Niben101Scf08419g01005;Niben101Scf05301g02004;Niben101Scf09025g02031;Niben101Scf08869g01015;Niben101Scf08127g04002;Niben101Scf00369g21009	11	273	99	5227	0.0135377
GO:0006281	DNA repair	biological_process	Niben101Scf04329g05016;Niben101Scf07325g00030;Niben101Scf03934g00015;Niben101Scf06008g00001;Niben101Scf09116g01013	5	273	28	5227	0.0136822
GO:0003700	DNA-binding transcription factor activity	molecular_function	Niben101Scf08546g05002;Niben101Scf00315g02001;Niben101Scf06026g01003;Niben101Scf00397g11005;Niben101Scf04922g00002;Niben101Scf04407g02024;Niben101Scf03314g00004;Niben101Scf08572g00004;Niben101Scf05886g00005;Niben101Scf05584g02016;Niben101Scf04654g04001;Niben101Scf08249g02004	12	273	114	5227	0.0151883
GO:0051726	regulation of cell cycle	biological_process	Niben101Scf06831g00001;Niben101Scf03370g06007	2	273	4	5227	0.0152042
GO:0005576	extracellular region	cellular_component	Niben101Scf05193g01006;Niben101Scf05060g07004;Niben101Scf03644g01007	3	273	11	5227	0.0170054
GO:0019901	protein kinase binding	molecular_function	Niben101Scf06831g00001;Niben101Scf09153g02001;Niben101Scf03370g06007	3	273	11	5227	0.0170054
GO:0000079	regulation of cyclin-dependent protein serine/threonine kinase activity	biological_process	Niben101Scf03370g06007;Niben101Scf09153g02001;Niben101Scf06831g00001	3	273	11	5227	0.0170054
GO:0022857	transmembrane transporter activity	molecular_function	Niben101Scf08977g01003;Niben101Scf03644g00003;Niben101Scf07070g02006;Niben101Scf06017g00002	4	273	21	5227	0.021545
GO:0006950	response to stress	biological_process	Niben101Scf03231g00007;Niben101Scf04847g03018;Niben101Scf00185g01001;Niben101Scf06101g02007;Niben101Scf04099g00003	5	273	32	5227	0.0236688
GO:0003682	chromatin binding	molecular_function	Niben101Scf08718g00004;Niben101Scf07311g00005;Niben101Scf00223g03019;Niben101Scf04133g00001;Niben101Scf05676g03004;Niben101Scf06155g00001;Niben101Scf04784g00003;Niben101Scf05720g03001	8	273	68	5227	0.0242729
GO:0009607	response to biotic stimulus	biological_process	Niben101Scf03893g02007;Niben101Ctg13092g00001	2	273	5	5227	0.0244717
GO:0006633	fatty acid biosynthetic process	biological_process	Niben101Scf04301g02007;Niben101Scf06545g04007;Niben101Scf07058g02007;Niben101Scf09024g00004;Niben101Scf05712g03021;Niben101Scf06722g00001	6	273	44	5227	0.0254877
GO:0008152	metabolic process	biological_process	Niben101Scf08156g01001;Niben101Scf09024g00004;Niben101Scf05712g03021;Niben101Scf04641g01003;Niben101Scf07137g01012;Niben101Scf08869g01015;Niben101Scf08604g00012;Niben101Scf04523g00007;Niben101Scf05929g05009;Niben101Scf06722g00001;Niben101Scf05929g05003;Niben101Scf05955g03003;Niben101Scf06112g01008;Niben101Scf09544g00007;Niben101Scf04641g00012;Niben101Ctg13703g00001;Niben101Scf05438g03003;Niben101…	22	273	272	5227	0.0257771
GO:0016706	2-oxoglutarate-dependent dioxygenase activity	molecular_function	Niben101Scf04742g02006;Niben101Scf09217g00024;Niben101Scf03590g01002	3	273	13	5227	0.0272844
GO:0006952	defense response	biological_process	Niben101Scf03893g02007;Niben101Ctg13092g00001;Niben101Scf04016g00009	3	273	13	5227	0.0272844
GO:0030599	pectinesterase activity	molecular_function	Niben101Scf04992g00013;Niben101Scf03330g01003;Niben101Scf06607g00001;Niben101Scf06639g01008	4	273	23	5227	0.0293825
GO:0016747	transferase activity, transferring acyl groups other than amino-acyl groups	molecular_function	Niben101Scf06722g00001;Niben101Scf09024g00004;Niben101Ctg13781g00001;Niben101Scf05712g03021	4	273	23	5227	0.0293825
GO:0006260	DNA replication	biological_process	Niben101Scf04329g05016;Niben101Scf07325g00030;Niben101Scf06008g00001	3	273	16	5227	0.0476176
GO:0008610	lipid biosynthetic process	biological_process	Niben101Scf05712g03021;Niben101Scf06722g00001	2	273	7	5227	0.0479508
GO:0006801	superoxide metabolic process	biological_process	Niben101Scf06799g01001;Niben101Scf06912g01020	2	273	7	5227	0.0479508
GO:0006869	lipid transport	biological_process	Niben101Scf07951g02011;Niben101Scf07809g00006	2	273	7	5227	0.0479508
GO:0015369	calcium:proton antiporter activity	molecular_function	Niben101Scf08975g02018	1	273	1	5227	0.0522288
GO:0004435	phosphatidylinositol phospholipase C activity	molecular_function	Niben101Scf05307g04003	1	273	1	5227	0.0522288
GO:0006177	GMP biosynthetic process	biological_process	Niben101Scf06589g00009	1	273	1	5227	0.0522288
GO:0004512	inositol-3-phosphate synthase activity	molecular_function	Niben101Scf06016g08006	1	273	1	5227	0.0522288
GO:0006021	inositol biosynthetic process	biological_process	Niben101Scf06016g08006	1	273	1	5227	0.0522288
GO:0006816	calcium ion transport	biological_process	Niben101Scf08975g02018	1	273	1	5227	0.0522288
GO:0006333	chromatin assembly or disassembly	biological_process	Niben101Scf04024g02025	1	273	1	5227	0.0522288
GO:0035556	intracellular signal transduction	biological_process	Niben101Scf05307g04003	1	273	1	5227	0.0522288
GO:0004097	catechol oxidase activity	molecular_function	Niben101Scf08156g01001	1	273	1	5227	0.0522288
GO:0006857	oligopeptide transport	biological_process	Niben101Scf03271g00010	1	273	1	5227	0.0522288
GO:0008987	quinolinate synthetase A activity	molecular_function	Niben101Scf05437g04016	1	273	1	5227	0.0522288
GO:0009228	thiamine biosynthetic process	biological_process	Niben101Scf03842g05002	1	273	1	5227	0.0522288
GO:0016462	pyrophosphatase activity	molecular_function	Niben101Scf06589g00009	1	273	1	5227	0.0522288
GO:0046080	dUTP metabolic process	biological_process	Niben101Scf00369g21009	1	273	1	5227	0.0522288
GO:0019953	sexual reproduction	biological_process	Niben101Scf03644g01007	1	273	1	5227	0.0522288
GO:0080019	fatty-acyl-CoA reductase (alcohol-forming) activity	molecular_function	Niben101Scf05732g04032	1	273	1	5227	0.0522288
GO:0046148	pigment biosynthetic process	biological_process	Niben101Scf08156g01001	1	273	1	5227	0.0522288
GO:0003922	GMP synthase (glutamine-hydrolyzing) activity	molecular_function	Niben101Scf06589g00009	1	273	1	5227	0.0522288
GO:0055085	transmembrane transport	biological_process	Niben101Scf08977g01003;Niben101Scf03644g00003;Niben101Scf06017g00002;Niben101Scf05881g01004;Niben101Scf03797g00013;Niben101Scf08975g02018;Niben101Scf08266g00003;Niben101Scf05348g02002;Niben101Scf03865g05006;Niben101Scf03842g08003;Niben101Scf00173g00010	11	273	122	5227	0.0527826
GO:0016020	membrane	cellular_component	Niben101Scf06928g00008;Niben101Scf08199g02017;Niben101Scf05712g03021;Niben101Scf06722g00001;Niben101Scf03271g00010;Niben101Scf04643g01003;Niben101Ctg12258g00001;Niben101Scf07554g02009;Niben101Scf09024g00004;Niben101Scf07404g04001;Niben101Scf04011g11005;Niben101Scf04339g06013;Niben101Scf03644g00003;Niben101Scf04739g00001;Niben101Scf06799g04001;Niben101Scf03865g05006;Niben101Scf00264g03023;Niben101…	23	273	331	5227	0.0951444
GO:0006817	phosphate ion transport	biological_process	Niben101Scf06017g00002	1	273	2	5227	0.101739
GO:0016730	oxidoreductase activity, acting on iron-sulfur proteins as donors	molecular_function	Niben101Scf04797g00022	1	273	2	5227	0.101739
GO:0019419	sulfate reduction	biological_process	Niben101Scf05438g03003;Niben101Scf05438g03004	1	273	2	5227	0.101739
GO:0004602	glutathione peroxidase activity	molecular_function	Niben101Scf06369g03006	1	273	2	5227	0.101739
GO:0010215	cellulose microfibril organization	biological_process	Niben101Scf05618g03008	1	273	2	5227	0.101739
GO:0031225	anchored component of membrane	cellular_component	Niben101Scf05618g03008	1	273	2	5227	0.101739
GO:0005667	transcription factor complex	cellular_component	Niben101Scf04654g04001	1	273	2	5227	0.101739
GO:0005315	inorganic phosphate transmembrane transporter activity	molecular_function	Niben101Scf06017g00002	1	273	2	5227	0.101739
GO:0008083	growth factor activity	molecular_function	Niben101Scf05193g01006	1	273	2	5227	0.101739
GO:0008654	phospholipid biosynthetic process	biological_process	Niben101Scf06016g08006	1	273	2	5227	0.101739
GO:0016836	hydro-lyase activity	molecular_function	Niben101Scf05929g05009	1	273	2	5227	0.101739
GO:0016049	cell growth	biological_process	Niben101Scf05618g03008	1	273	2	5227	0.101739
GO:0007076	mitotic chromosome condensation	biological_process	Niben101Scf05231g02020	1	273	2	5227	0.101739
GO:0008283	cell population proliferation	biological_process	Niben101Scf05193g01006	1	273	2	5227	0.101739
GO:0004553	hydrolase activity, hydrolyzing O-glycosyl compounds	molecular_function	Niben101Scf09089g01024;Niben101Scf04627g05001;Niben101Scf04753g01003;Niben101Scf04643g04001;Niben101Scf03881g00002	5	273	51	5227	0.125415
GO:0005618	cell wall	cellular_component	Niben101Scf06639g01008;Niben101Scf04643g04001;Niben101Scf06607g00001	3	273	24	5227	0.12728
GO:0004190	aspartic-type endopeptidase activity	molecular_function	Niben101Scf04084g00005;Niben101Scf03240g01008;Niben101Scf06301g01003	3	273	24	5227	0.12728
GO:0006355	regulation of transcription, DNA-templated	biological_process	Niben101Scf08249g02004;Niben101Scf03422g01014;Niben101Scf08572g00004;Niben101Scf04654g04001;Niben101Scf08546g05002;Niben101Scf06862g00001;Niben101Scf00315g02001;Niben101Scf03314g00004;Niben101Scf00397g11005;Niben101Scf06026g01003;Niben101Scf05886g00005;Niben101Scf04922g00002;Niben101Scf07231g05006;Niben101Scf07231g05007;Niben101Scf05584g02016;Niben101Scf04407g02024	15	273	212	5227	0.140823
GO:0016746	transferase activity, transferring acyl groups	molecular_function	Niben101Scf06556g07001;Niben101Scf04523g00007	2	273	13	5227	0.145241
GO:0016743	carboxyl- or carbamoyltransferase activity	molecular_function	Niben101Scf06171g02032	1	273	3	5227	0.148672
GO:0009916	alternative oxidase activity	molecular_function	Niben101Scf00239g07005	1	273	3	5227	0.148672
GO:0022904	respiratory electron transport chain	biological_process	Niben101Scf04643g01003	1	273	3	5227	0.148672
GO:0005819	spindle	cellular_component	Niben101Scf05348g01020	1	273	3	5227	0.148672
GO:0004867	serine-type endopeptidase inhibitor activity	molecular_function	Niben101Scf04117g06010	1	273	3	5227	0.148672
GO:0004057	arginyltransferase activity	molecular_function	Niben101Scf05954g00013	1	273	3	5227	0.148672
GO:0009269	response to desiccation	biological_process	Niben101Scf03239g02003	1	273	3	5227	0.148672
GO:0016598	protein arginylation	biological_process	Niben101Scf05954g00013	1	273	3	5227	0.148672
GO:0005199	structural constituent of cell wall	molecular_function	Niben101Scf08843g00001	1	273	3	5227	0.148672
GO:0005759	mitochondrial matrix	cellular_component	Niben101Scf06976g01002	1	273	3	5227	0.148672
GO:0008324	cation transmembrane transporter activity	molecular_function	Niben101Scf08975g02018	1	273	3	5227	0.148672
GO:0043565	sequence-specific DNA binding	molecular_function	Niben101Scf06026g01003;Niben101Scf04407g02024;Niben101Scf05621g02012;Niben101Scf05584g02016;Niben101Scf05886g00005;Niben101Scf04922g00002	6	273	69	5227	0.149821
GO:0042545	cell wall modification	biological_process	Niben101Scf06639g01008;Niben101Scf06607g00001	2	273	14	5227	0.163878
GO:0030001	metal ion transport	biological_process	Niben101Scf06912g01020;Niben101Scf09015g00004;Niben101Scf09282g00004	3	273	28	5227	0.177681
GO:0016491	oxidoreductase activity	molecular_function	Niben101Scf04641g01003;Niben101Scf09217g00024;Niben101Scf03969g04003;Niben101Scf06545g04007;Niben101Scf04020g03008;Niben101Scf08156g01001;Niben101Scf04641g00012;Niben101Scf06214g00003;Niben101Scf04301g02007;Niben101Scf04742g02006;Niben101Scf07058g02007;Niben101Scf03590g01002;Niben101Scf06364g00003	13	273	189	5227	0.187295
GO:0016758	transferase activity, transferring hexosyl groups	molecular_function	Niben101Ctg13703g00001;Niben101Scf00175g02014;Niben101Scf06112g01008	3	273	29	5227	0.191046
GO:0009415	response to water	biological_process	Niben101Scf03231g00007	1	273	4	5227	0.193162
GO:0004497	monooxygenase activity	molecular_function	Niben101Scf00313g08016	1	273	4	5227	0.193162
GO:0006002	fructose 6-phosphate metabolic process	biological_process	Niben101Scf03307g06009	1	273	4	5227	0.193162
GO:0016671	oxidoreductase activity, acting on a sulfur group of donors, disulfide as acceptor	molecular_function	Niben101Scf05438g03003;Niben101Scf05438g03004	1	273	4	5227	0.193162
GO:2001070	starch binding	molecular_function	Niben101Scf05412g02002	1	273	4	5227	0.193162
GO:0016702	oxidoreductase activity, acting on single donors with incorporation of molecular oxygen, incorporation of two atoms of oxygen	molecular_function	Niben101Scf06364g00003	1	273	4	5227	0.193162
GO:0051539	4 iron, 4 sulfur cluster binding	molecular_function	Niben101Scf05929g05009;Niben101Scf05437g04016	2	273	16	5227	0.202233
GO:0016624	oxidoreductase activity, acting on the aldehyde or oxo group of donors, disulfide as acceptor	molecular_function	Niben101Scf09544g00007	1	273	5	5227	0.235334
GO:0005544	calcium-dependent phospholipid binding	molecular_function	Niben101Scf05841g01035	1	273	5	5227	0.235334
GO:0004707	MAP kinase activity	molecular_function	Niben101Scf08711g00020	1	273	5	5227	0.235334
GO:0016841	ammonia-lyase activity	molecular_function	Niben101Scf04652g00007	1	273	5	5227	0.235334
GO:0008762	UDP-N-acetylmuramate dehydrogenase activity	molecular_function	Niben101Scf03969g04003	1	273	5	5227	0.235334
GO:0008652	cellular amino acid biosynthetic process	biological_process	Niben101Scf05929g05009	1	273	5	5227	0.235334
GO:0008081	phosphoric diester hydrolase activity	molecular_function	Niben101Scf05307g04003	1	273	5	5227	0.235334
GO:0001522	pseudouridine synthesis	biological_process	Niben101Scf05402g02003	1	273	5	5227	0.235334
GO:0005875	microtubule associated complex	cellular_component	Niben101Scf05709g01016	1	273	5	5227	0.235334
GO:0015976	carbon utilization	biological_process	Niben101Scf03766g09001	1	273	5	5227	0.235334
GO:0008289	lipid binding	molecular_function	Niben101Scf07809g00006;Niben101Scf07951g02011	2	273	19	5227	0.261219
GO:0009664	plant-type cell wall organization	biological_process	Niben101Scf05060g07004	1	273	6	5227	0.27531
GO:0004784	superoxide dismutase activity	molecular_function	Niben101Scf06799g01001	1	273	6	5227	0.27531
GO:0005089	Rho guanyl-nucleotide exchange factor activity	molecular_function	Niben101Scf05709g01018	1	273	6	5227	0.27531
GO:0006164	purine nucleotide biosynthetic process	biological_process	Niben101Scf06589g00009	1	273	6	5227	0.27531
GO:0004089	carbonate dehydratase activity	molecular_function	Niben101Scf03766g09001	1	273	6	5227	0.27531
GO:0016810	hydrolase activity, acting on carbon-nitrogen (but not peptide) bonds	molecular_function	Niben101Scf08419g01005	1	273	6	5227	0.27531
GO:0016614	oxidoreductase activity, acting on CH-OH group of donors	molecular_function	Niben101Scf03969g04003	1	273	6	5227	0.27531
GO:0015238	drug transmembrane transporter activity	molecular_function	Niben101Scf05348g02002	1	273	7	5227	0.313203
GO:0009435	NAD biosynthetic process	biological_process	Niben101Scf05437g04016	1	273	7	5227	0.313203
GO:0003872	6-phosphofructokinase activity	molecular_function	Niben101Scf03307g06009	1	273	7	5227	0.313203
GO:0015297	antiporter activity	molecular_function	Niben101Scf05348g02002	1	273	7	5227	0.313203
GO:0006855	drug transmembrane transport	biological_process	Niben101Scf05348g02002	1	273	7	5227	0.313203
GO:0006073	cellular glucan metabolic process	biological_process	Niben101Scf04643g04001	1	273	8	5227	0.349122
GO:0016762	xyloglucan:xyloglucosyl transferase activity	molecular_function	Niben101Scf04643g04001	1	273	8	5227	0.349122
GO:0006812	cation transport	biological_process	Niben101Scf08975g02018	1	273	8	5227	0.349122
GO:0009765	photosynthesis, light harvesting	biological_process	Niben101Scf03961g00003;Niben101Scf00264g03023	2	273	24	5227	0.359179
GO:0004650	polygalacturonase activity	molecular_function	Niben101Scf07382g01020	1	273	9	5227	0.383169
GO:0016717	oxidoreductase activity, acting on paired donors, with oxidation of a pair of donors resulting in the reduction of molecular oxygen to two molecules of water	molecular_function	Niben101Scf05880g03004	1	273	9	5227	0.383169
GO:0004743	pyruvate kinase activity	molecular_function	Niben101Scf05710g03024	1	273	9	5227	0.383169
GO:0030955	potassium ion binding	molecular_function	Niben101Scf05710g03024	1	273	9	5227	0.383169
GO:0004185	serine-type carboxypeptidase activity	molecular_function	Niben101Scf03963g02006	1	273	9	5227	0.383169
GO:0048046	apoplast	cellular_component	Niben101Scf04643g04001	1	273	9	5227	0.383169
GO:0004386	helicase activity	molecular_function	Niben101Scf06884g00001	1	273	9	5227	0.383169
GO:0005484	SNAP receptor activity	molecular_function	Niben101Scf07404g04001	1	273	9	5227	0.383169
GO:0006508	proteolysis	biological_process	Niben101Scf08653g04017;Niben101Scf06301g01003;Niben101Ctg13768g00001;Niben101Scf04084g00005;Niben101Scf03963g02006;Niben101Scf03280g00006;Niben101Scf03240g01008	7	273	116	5227	0.403323
GO:0016760	cellulose synthase (UDP-forming) activity	molecular_function	Niben101Scf04739g00001	1	273	10	5227	0.41544
GO:0030246	carbohydrate binding	molecular_function	Niben101Scf03376g05023;Niben101Scf05412g02002	2	273	27	5227	0.415774
GO:0046872	metal ion binding	molecular_function	Niben101Scf09282g00004;Niben101Scf06467g01006;Niben101Scf06364g00003;Niben101Scf03934g00015;Niben101Scf06799g01001;Niben101Scf06912g01020;Niben101Scf09015g00004	7	273	118	5227	0.420736
GO:0009055	electron transfer activity	molecular_function	Niben101Scf09149g01005;Niben101Scf04173g00002;Niben101Scf03937g00009	3	273	46	5227	0.434168
GO:0003993	acid phosphatase activity	molecular_function	Niben101Scf04286g00001	1	273	11	5227	0.44603
GO:0005975	carbohydrate metabolic process	biological_process	Niben101Scf04643g04001;Niben101Scf09089g01024;Niben101Scf04627g05001;Niben101Scf03881g00002;Niben101Scf04753g01003;Niben101Scf07382g01020	6	273	104	5227	0.462015
GO:0004842	ubiquitin-protein transferase activity	molecular_function	Niben101Scf09116g01013;Niben101Scf03934g00015	2	273	30	5227	0.469766
GO:0030244	cellulose biosynthetic process	biological_process	Niben101Scf04739g00001	1	273	12	5227	0.475024
GO:0005198	structural molecule activity	molecular_function	Niben101Scf00332g06019	1	273	12	5227	0.475024
GO:0008236	serine-type peptidase activity	molecular_function	Niben101Ctg13768g00001	1	273	12	5227	0.475024
GO:0016791	phosphatase activity	molecular_function	Niben101Scf05948g02002	1	273	12	5227	0.475024
GO:0045454	cell redox homeostasis	biological_process	Niben101Scf03535g01002;Niben101Scf05438g03003;Niben101Scf05438g03004;Niben101Scf04173g00002	3	273	49	5227	0.4757
GO:0004252	serine-type endopeptidase activity	molecular_function	Niben101Scf08653g04017;Niben101Scf03280g00006	2	273	31	5227	0.487096
GO:0004674	protein serine/threonine kinase activity	molecular_function	Niben101Scf08926g01013;Niben101Scf05118g10007;Niben101Scf05799g02021;Niben101Scf03376g05023;Niben101Scf03377g01010;Niben101Scf04436g10004;Niben101Scf03816g01001;Niben101Scf03435g02022;Niben101Scf04183g00005;Niben101Scf08711g00020	10	273	184	5227	0.495881
GO:0016627	oxidoreductase activity, acting on the CH-CH group of donors	molecular_function	Niben101Scf04738g03003	1	273	13	5227	0.502506
GO:0015035	protein disulfide oxidoreductase activity	molecular_function	Niben101Scf04173g00002;Niben101Scf03535g01002	2	273	32	5227	0.50407
GO:0006810	transport	biological_process	Niben101Scf04011g11005;Niben101Scf03271g00010;Niben101Scf06799g04001;Niben101Scf06928g00008;Niben101Scf08199g02017;Niben101Scf07554g02009	6	273	109	5227	0.508119
GO:0006096	glycolytic process	biological_process	Niben101Scf05710g03024;Niben101Scf03307g06009	2	273	33	5227	0.520677
GO:0004672	protein kinase activity	molecular_function	Niben101Scf05118g10007;Niben101Scf03376g05023;Niben101Scf08926g01013;Niben101Scf03435g02022;Niben101Scf08711g00020;Niben101Scf04183g00005;Niben101Scf04903g01016;Niben101Scf03377g01010;Niben101Scf06081g04017;Niben101Scf05799g02021;Niben101Scf05434g00017;Niben101Scf03816g01001;Niben101Scf04436g10004	13	273	246	5227	0.524855
GO:0016226	iron-sulfur cluster assembly	biological_process	Niben101Scf00332g06019	1	273	14	5227	0.528554
GO:0006520	cellular amino acid metabolic process	biological_process	Niben101Scf06171g02032	1	273	14	5227	0.528554
GO:0006352	DNA-templated transcription, initiation	biological_process	Niben101Scf05373g02004	1	273	14	5227	0.528554
GO:0006468	protein phosphorylation	biological_process	Niben101Scf04903g01016;Niben101Scf03376g05023;Niben101Scf05118g10007;Niben101Scf08711g00020;Niben101Scf04436g10004;Niben101Scf03816g01001;Niben101Scf05434g00017;Niben101Scf03435g02022;Niben101Scf04183g00005;Niben101Scf05799g02021;Niben101Scf06081g04017;Niben101Scf03377g01010;Niben101Scf08926g01013	13	273	248	5227	0.53701
GO:0042254	ribosome biogenesis	biological_process	Niben101Scf05402g02003	1	273	16	5227	0.576644
GO:0051536	iron-sulfur cluster binding	molecular_function	Niben101Scf00332g06019;Niben101Scf03842g05002	2	273	37	5227	0.583305
GO:0016887	ATPase activity	molecular_function	Niben101Scf03426g02006;Niben101Scf04958g00013	2	273	38	5227	0.597993
GO:0016597	amino acid binding	molecular_function	Niben101Scf06171g02032	1	273	17	5227	0.598823
GO:0005874	microtubule	cellular_component	Niben101Scf05348g01020	1	273	18	5227	0.619845
GO:0006662	glycerol ether metabolic process	biological_process	Niben101Scf03535g01002	1	273	18	5227	0.619845
GO:0007017	microtubule-based process	biological_process	Niben101Scf05709g01016	1	273	19	5227	0.639769
GO:0016772	transferase activity, transferring phosphorus-containing groups	molecular_function	Niben101Scf05118g10007;Niben101Scf08711g00020;Niben101Scf06081g04017;Niben101Scf03816g01001;Niben101Scf04903g01016;Niben101Scf05799g02021;Niben101Scf04436g10004;Niben101Scf03376g05023;Niben101Scf08926g01013;Niben101Scf03435g02022;Niben101Scf03377g01010;Niben101Scf05434g00017;Niben101Scf04183g00005	13	273	277	5227	0.69818
GO:0008168	methyltransferase activity	molecular_function	Niben101Scf05582g02003;Niben101Scf09068g01003	2	273	46	5227	0.701586
GO:0006351	transcription, DNA-templated	biological_process	Niben101Scf05584g02016;Niben101Scf06562g02004	2	273	50	5227	0.744523
GO:0050660	flavin adenine dinucleotide binding	molecular_function	Niben101Scf03969g04003	1	273	31	5227	0.811344
GO:0009058	biosynthetic process	biological_process	Niben101Scf04652g00007;Niben101Scf00254g00004	2	273	58	5227	0.814703
GO:0007165	signal transduction	biological_process	Niben101Scf05307g04003;Niben101Scf04436g10004	2	273	58	5227	0.814703
GO:0016021	integral component of membrane	cellular_component	Niben101Scf07070g02006;Niben101Scf05881g01004;Niben101Scf06017g00002;Niben101Scf00173g00010;Niben101Scf04011g11005;Niben101Scf08977g01003;Niben101Scf04738g03003;Niben101Scf04881g00001;Niben101Scf03842g08003;Niben101Scf03644g00003;Niben101Scf08975g02018	11	273	264	5227	0.82381
GO:0003899	DNA-directed 5'-3' RNA polymerase activity	molecular_function	Niben101Scf06562g02004	1	273	34	5227	0.83955
GO:0000287	magnesium ion binding	molecular_function	Niben101Scf05710g03024	1	273	37	5227	0.863553
GO:0005509	calcium ion binding	molecular_function	Niben101Scf08035g00009;Niben101Scf05841g01035;Niben101Scf05522g00002	3	273	92	5227	0.867257
GO:0016192	vesicle-mediated transport	biological_process	Niben101Scf07404g04001	1	273	38	5227	0.87073
GO:0008270	zinc ion binding	molecular_function	Niben101Scf06562g02004;Niben101Scf03934g00015;Niben101Scf03766g09001;Niben101Scf05158g01060;Niben101Scf00307g03011;Niben101Scf09116g01013;Niben101Scf06214g00003;Niben101Scf09025g02031;Niben101Scf07528g00003;Niben101Scf06772g00001;Niben101Scf07591g01029;Niben101Scf00381g05002;Niben101Scf09365g00029	13	273	323	5227	0.872995
GO:0030170	pyridoxal phosphate binding	molecular_function	Niben101Scf00254g00004	1	273	42	5227	0.895868
GO:0051082	unfolded protein binding	molecular_function	Niben101Scf04847g03018	1	273	47	5227	0.920552
GO:0003924	GTPase activity	molecular_function	Niben101Scf00218g02003;Niben101Scf07591g01029	2	273	79	5227	0.924217
GO:0005525	GTP binding	molecular_function	Niben101Scf03607g02007;Niben101Scf00218g02003;Niben101Scf07591g01029	3	273	120	5227	0.954835
GO:0003824	catalytic activity	molecular_function	Niben101Scf04652g00007;Niben101Scf06722g00001;Niben101Scf00254g00004;Niben101Scf03969g04003;Niben101Scf05712g03021;Niben101Scf09025g02031;Niben101Scf05412g02002;Niben101Scf04753g01003;Niben101Scf05438g03003;Niben101Scf05438g03004;Niben101Scf05710g03024;Niben101Scf09024g00004;Niben101Scf06933g02009	12	273	348	5227	0.958761
GO:0005488	binding	molecular_function	Niben101Scf05710g03006;Niben101Scf05231g02020;Niben101Scf04509g01007	3	273	125	5227	0.96312
GO:0006457	protein folding	biological_process	Niben101Scf04847g03018	1	273	70	5227	0.977192
GO:0005524	ATP binding	molecular_function	Niben101Scf03376g05023;Niben101Scf03307g06009;Niben101Scf03435g02022;Niben101Scf03341g00002;Niben101Scf05799g02021;Niben101Scf03377g01010;Niben101Scf06081g04017;Niben101Scf06884g00001;Niben101Scf04958g00013;Niben101Scf04847g03018;Niben101Scf08926g01013;Niben101Scf03816g01001;Niben101Scf04436g10004;Niben101Scf05434g00017;Niben101Scf05118g10007;Niben101Scf06589g00009;Niben101Scf03426g02006;Niben101…	20	273	565	5227	0.981683
GO:0006886	intracellular protein transport	biological_process	Niben101Scf07404g04001	1	273	97	5227	0.994768
GO:0003723	RNA binding	molecular_function	Niben101Scf06884g00001;Niben101Scf03607g02007	2	273	157	5227	0.998084
GO:0005515	protein binding	molecular_function	Niben101Scf05627g01018;Niben101Scf04903g01016;Niben101Scf03882g06002;Niben101Scf06364g00003;Niben101Scf08341g05018;Niben101Scf00271g09022;Niben101Scf07404g04001;Niben101Scf09116g01013;Niben101Scf05948g02002;Niben101Scf05307g04003;Niben101Scf04290g04008;Niben101Scf09365g00029;Niben101Scf05154g01009;Niben101Scf07528g00003;Niben101Scf00381g05002;Niben101Scf03934g00015;Niben101Scf04382g00015;Niben101…	28	273	845	5227	0.998432
GO:0005737	cytoplasm	cellular_component	Niben101Scf04738g03003	1	273	147	5227	0.999665
GO:0003676	nucleic acid binding	molecular_function	Niben101Scf06884g00001;Niben101Scf07325g00030;Niben101Scf06008g00001;Niben101Scf04659g00004	4	273	290	5227	0.999894
GO:0000166	nucleotide binding	molecular_function	Niben101Scf04659g00004	1	273	179	5227	0.999943
GO:0005622	intracellular	cellular_component	Niben101Scf00311g00001;Niben101Scf05621g02012;Niben101Scf03607g02007;Niben101Scf06772g00001	4	273	315	5227	0.999967
GO:0006412	translation	biological_process	Niben101Scf04231g00003;Niben101Scf00311g00001	2	273	263	5227	0.999992
GO:0005840	ribosome	cellular_component	Niben101Scf00311g00001	1	273	251	5227	0.999999
GO:0003735	structural constituent of ribosome	molecular_function	Niben101Scf00311g00001	1	273	266	5227	1
