# Supplementary material for: Transcriptome-wide N6-methyladenosine methylation profile of atherosclerosis in mice
Source: BMC Genomics. 2023 Dec 14;24:774. doi: 10.1186/s12864-023-09878-1 (PMC10720251; doi:10.1186/s12864-023-09878-1)
Supplement: Supplementary file 7 — Supplementary Material 7 [file 12864_2023_9878_MOESM7_ESM.xlsx]

## Sheet: Sheet1
Supplementary Table S7 GO enrichment of differentially expressed genes between AS and Ctrl group
GO_ID	GO_Term	GO_function	GO_class	S gene number	TS gene number	B gene number	TB gene number	pvalue
GO:0042742	defense response to bacterium	biological_process	8	23	243	192	17629	1.9984e-15
GO:0006910	phagocytosis, recognition	biological_process	5	16	243	116	17629	5.29099e-12
GO:0042571	immunoglobulin complex, circulating	cellular_component	5	15	243	105	17629	1.47919e-11
GO:0034987	immunoglobulin receptor binding	molecular_function	6	15	243	111	17629	3.35751e-11
GO:0050871	positive regulation of B cell activation	biological_process	9	15	243	115	17629	5.63727e-11
GO:0003823	antigen binding	molecular_function	4	15	243	119	17629	9.27133e-11
GO:0005576	extracellular region	cellular_component	3	49	243	1346	17629	2.64541e-10
GO:0006911	phagocytosis, engulfment	biological_process	8	15	243	128	17629	2.65227e-10
GO:0005615	extracellular space	cellular_component	4	47	243	1268	17629	3.66276e-10
GO:0006958	complement activation, classical pathway	biological_process	6	15	243	132	17629	4.11659e-10
GO:0050853	B cell receptor signaling pathway	biological_process	8	15	243	138	17629	7.73548e-10
GO:0009897	external side of plasma membrane	cellular_component	5	25	243	453	17629	4.09815e-09
GO:0045087	innate immune response	biological_process	5	21	243	467	17629	2.17238e-06
GO:0019814	immunoglobulin complex	cellular_component	4	4	243	9	17629	4.20331e-06
GO:0035360	positive regulation of peroxisome proliferator activated receptor signaling pathway	biological_process	9	4	243	9	17629	4.20331e-06
GO:0005125	cytokine activity	molecular_function	7	12	243	190	17629	1.33664e-05
GO:0005179	hormone activity	molecular_function	7	7	243	66	17629	3.38041e-05
GO:0019228	neuronal action potential	biological_process	7	5	243	32	17629	7.09493e-05
GO:0000788	nuclear nucleosome	cellular_component	6	5	243	34	17629	9.58591e-05
GO:0002009	morphogenesis of an epithelium	biological_process	6	4	243	19	17629	0.00011599
GO:0120162	positive regulation of cold-induced thermogenesis	biological_process	7	7	243	81	17629	0.000126698
GO:0003254	regulation of membrane depolarization	biological_process	6	3	243	9	17629	0.000204364
GO:0005248	voltage-gated sodium channel activity	molecular_function	9	4	243	22	17629	0.000211903
GO:0006955	immune response	biological_process	4	14	243	335	17629	0.00023985
GO:0008009	chemokine activity	molecular_function	8	5	243	44	17629	0.000334466
GO:0009986	cell surface	cellular_component	4	20	243	615	17629	0.00035184
GO:2001259	positive regulation of cation channel activity	biological_process	8	3	243	11	17629	0.000393307
GO:0030593	neutrophil chemotaxis	biological_process	7	6	243	72	17629	0.000471337
GO:0048247	lymphocyte chemotaxis	biological_process	6	4	243	28	17629	0.000555868
GO:0002933	lipid hydroxylation	biological_process	8	2	243	3	17629	0.000562517
GO:0046483	heterocycle metabolic process	biological_process	5	2	243	3	17629	0.000562517
GO:0016165	linoleate 13S-lipoxygenase activity	molecular_function	7	2	243	3	17629	0.000562517
GO:0050473	arachidonate 15-lipoxygenase activity	molecular_function	7	2	243	3	17629	0.000562517
GO:0098855	HCN channel complex	cellular_component	10	2	243	3	17629	0.000562517
GO:1900158	negative regulation of bone mineralization involved in bone maturation	biological_process	9	2	243	3	17629	0.000562517
GO:2001303	lipoxin A4 biosynthetic process	biological_process	12	2	243	3	17629	0.000562517
GO:0005272	sodium channel activity	molecular_function	8	4	243	31	17629	0.000827019
GO:0043679	axon terminus	cellular_component	6	6	243	82	17629	0.000942379
GO:0006335	DNA replication-dependent nucleosome assembly	biological_process	8	4	243	33	17629	0.00105259
GO:0006935	chemotaxis	biological_process	5	7	243	115	17629	0.0010755
GO:0006114	glycerol biosynthetic process	biological_process	9	2	243	4	17629	0.00111479
GO:0051930	regulation of sensory perception of pain	biological_process	9	4	243	34	17629	0.00118016
GO:0000786	nucleosome	cellular_component	5	6	243	92	17629	0.00171248
GO:0070098	chemokine-mediated signaling pathway	biological_process	7	5	243	63	17629	0.00175127
GO:0042391	regulation of membrane potential	biological_process	5	6	243	93	17629	0.00180988
GO:0017144	drug metabolic process	biological_process	5	3	243	18	17629	0.00181116
GO:0090722	receptor-receptor interaction	molecular_function	6	2	243	5	17629	0.00184109
GO:0021940	positive regulation of cerebellar granule cell precursor proliferation	biological_process	9	2	243	5	17629	0.00184109
GO:0034440	lipid oxidation	biological_process	8	2	243	5	17629	0.00184109
GO:0050999	regulation of nitric-oxide synthase activity	biological_process	8	2	243	5	17629	0.00184109
GO:0010193	response to ozone	biological_process	7	2	243	5	17629	0.00184109
GO:0006334	nucleosome assembly	biological_process	7	6	243	94	17629	0.00191142
GO:0035725	sodium ion transmembrane transport	biological_process	10	5	243	65	17629	0.00201274
GO:0010001	glial cell differentiation	biological_process	6	3	243	19	17629	0.00212901
GO:0031090	organelle membrane	cellular_component	4	6	243	97	17629	0.00224203
GO:0005540	hyaluronic acid binding	molecular_function	6	3	243	20	17629	0.0024794
GO:0048245	eosinophil chemotaxis	biological_process	7	3	243	20	17629	0.0024794
GO:0007267	cell-cell signaling	biological_process	5	5	243	69	17629	0.00261957
GO:0002455	humoral immune response mediated by circulating immunoglobulin	biological_process	6	2	243	6	17629	0.00273654
GO:0010829	negative regulation of glucose transmembrane transport	biological_process	9	2	243	6	17629	0.00273654
GO:0048633	positive regulation of skeletal muscle tissue growth	biological_process	8	2	243	6	17629	0.00273654
GO:0071286	cellular response to magnesium ion	biological_process	8	2	243	6	17629	0.00273654
GO:0010960	magnesium ion homeostasis	biological_process	10	2	243	6	17629	0.00273654
GO:0071321	cellular response to cGMP	biological_process	9	2	243	6	17629	0.00273654
GO:0036006	cellular response to macrophage colony-stimulating factor stimulus	biological_process	8	2	243	6	17629	0.00273654
GO:0038094	Fc-gamma receptor signaling pathway	biological_process	8	2	243	6	17629	0.00273654
GO:0005044	scavenger receptor activity	molecular_function	4	4	243	43	17629	0.00285095
GO:0002026	regulation of the force of heart contraction	biological_process	9	3	243	21	17629	0.00286343
GO:0010765	positive regulation of sodium ion transport	biological_process	10	3	243	21	17629	0.00286343
GO:0006631	fatty acid metabolic process	biological_process	9	8	243	175	17629	0.00299973
GO:0006629	lipid metabolic process	biological_process	5	15	243	485	17629	0.00308655
GO:0042060	wound healing	biological_process	6	6	243	104	17629	0.00317978
GO:0002376	immune system process	biological_process	3	14	243	440	17629	0.00326963
GO:0030552	cAMP binding	molecular_function	7	3	243	23	17629	0.00373634
GO:0005537	mannose binding	molecular_function	6	3	243	23	17629	0.00373634
GO:0090277	positive regulation of peptide hormone secretion	biological_process	10	2	243	7	17629	0.00379639
GO:0042491	inner ear auditory receptor cell differentiation	biological_process	9	2	243	7	17629	0.00379639
GO:1902305	regulation of sodium ion transmembrane transport	biological_process	10	2	243	7	17629	0.00379639
GO:0009266	response to temperature stimulus	biological_process	5	2	243	7	17629	0.00379639
GO:0042904	9-cis-retinoic acid biosynthetic process	biological_process	12	2	243	7	17629	0.00379639
GO:0005506	iron ion binding	molecular_function	8	7	243	145	17629	0.00400738
GO:0048020	CCR chemokine receptor binding	molecular_function	8	3	243	24	17629	0.00422707
GO:0042629	mast cell granule	cellular_component	9	3	243	24	17629	0.00422707
GO:0001666	response to hypoxia	biological_process	5	8	243	189	17629	0.00477435
GO:0005791	rough endoplasmic reticulum	cellular_component	7	5	243	80	17629	0.00496063
GO:0043266	regulation of potassium ion transport	biological_process	9	2	243	8	17629	0.00501598
GO:0060137	maternal process involved in parturition	biological_process	5	2	243	8	17629	0.00501598
GO:0008289	lipid binding	molecular_function	4	10	243	277	17629	0.00521933
GO:0000228	nuclear chromosome	cellular_component	7	4	243	51	17629	0.00529924
GO:0030326	embryonic limb morphogenesis	biological_process	7	4	243	51	17629	0.00529924
GO:0048535	lymph node development	biological_process	7	3	243	26	17629	0.00532125
GO:0045662	negative regulation of myoblast differentiation	biological_process	8	3	243	27	17629	0.0059262
GO:0042552	myelination	biological_process	6	4	243	53	17629	0.00607826
GO:0016829	lyase activity	molecular_function	4	7	243	158	17629	0.00637267
GO:0051122	hepoxilin biosynthetic process	biological_process	12	2	243	9	17629	0.00639072
GO:0019372	lipoxygenase pathway	biological_process	10	2	243	9	17629	0.00639072
GO:0003283	atrial septum development	biological_process	6	2	243	9	17629	0.00639072
GO:0005222	intracellular cAMP-activated cation channel activity	molecular_function	10	2	243	9	17629	0.00639072
GO:0045906	negative regulation of vasoconstriction	biological_process	10	2	243	9	17629	0.00639072
GO:0032154	cleavage furrow	cellular_component	5	4	243	54	17629	0.00649484
GO:0060326	cell chemotaxis	biological_process	6	5	243	86	17629	0.00672559
GO:0045202	synapse	cellular_component	3	19	243	742	17629	0.00721057
GO:0060045	positive regulation of cardiac muscle cell proliferation	biological_process	8	3	243	29	17629	0.00725519
GO:0071222	cellular response to lipopolysaccharide	biological_process	8	7	243	164	17629	0.0077609
GO:0098850	extrinsic component of synaptic vesicle membrane	cellular_component	6	2	243	10	17629	0.00791616
GO:0019911	structural constituent of myelin sheath	molecular_function	4	2	243	10	17629	0.00791616
GO:0045823	positive regulation of heart contraction	biological_process	9	2	243	10	17629	0.00791616
GO:0070374	positive regulation of ERK1 and ERK2 cascade	biological_process	12	8	243	209	17629	0.00858607
GO:0006953	acute-phase response	biological_process	8	3	243	31	17629	0.00874685
GO:0008395	steroid hydroxylase activity	molecular_function	6	3	243	32	17629	0.00955497
GO:0050715	positive regulation of cytokine secretion	biological_process	8	3	243	32	17629	0.00955497
GO:0035136	forelimb morphogenesis	biological_process	7	2	243	11	17629	0.0095879
GO:0042119	neutrophil activation	biological_process	8	2	243	11	17629	0.0095879
GO:0002690	positive regulation of leukocyte chemotaxis	biological_process	8	2	243	11	17629	0.0095879
GO:0002377	immunoglobulin production	biological_process	5	6	243	133	17629	0.010355
GO:0002548	monocyte chemotaxis	biological_process	6	3	243	33	17629	0.0104052
GO:0016712	oxidoreductase activity, acting on paired donors, with incorporation or reduction of molecular oxygen, reduced flavin or flavoprotein as one donor, and incorporation of one atom of oxygen	molecular_function	6	3	243	34	17629	0.011298
GO:0006112	energy reserve metabolic process	biological_process	7	2	243	12	17629	0.0114017
GO:0043268	positive regulation of potassium ion transport	biological_process	10	2	243	12	17629	0.0114017
GO:0048246	macrophage chemotaxis	biological_process	6	2	243	12	17629	0.0114017
GO:0002021	response to dietary excess	biological_process	7	2	243	12	17629	0.0114017
GO:0045665	negative regulation of neuron differentiation	biological_process	10	4	243	64	17629	0.0117313
GO:0008201	heparin binding	molecular_function	6	6	243	138	17629	0.0122668
GO:0005886	plasma membrane	cellular_component	4	69	243	3910	17629	0.0132123
GO:0003281	ventricular septum development	biological_process	6	3	243	36	17629	0.0132123
GO:0016702	oxidoreductase activity, acting on single donors with incorporation of molecular oxygen, incorporation of two atoms of oxygen	molecular_function	6	2	243	13	17629	0.0133533
GO:0090331	negative regulation of platelet aggregation	biological_process	10	2	243	13	17629	0.0133533
GO:0060452	positive regulation of cardiac muscle contraction	biological_process	10	2	243	13	17629	0.0133533
GO:0060968	regulation of gene silencing	biological_process	8	2	243	13	17629	0.0133533
GO:0060394	negative regulation of pathway-restricted SMAD protein phosphorylation	biological_process	11	2	243	13	17629	0.0133533
GO:0002024	diet induced thermogenesis	biological_process	5	2	243	13	17629	0.0133533
GO:0045820	negative regulation of glycolytic process	biological_process	11	2	243	13	17629	0.0133533
GO:0006633	fatty acid biosynthetic process	biological_process	10	4	243	67	17629	0.0137086
GO:1905217	response to astaxanthin	biological_process	7	1	243	1	17629	0.0137841
GO:1905225	response to thyrotropin-releasing hormone	biological_process	7	1	243	1	17629	0.0137841
GO:0071890	bicarbonate binding	molecular_function	6	1	243	1	17629	0.0137841
GO:0047613	aconitate decarboxylase activity	molecular_function	7	1	243	1	17629	0.0137841
GO:1901696	cannabinoid biosynthetic process	biological_process	6	1	243	1	17629	0.0137841
GO:0098977	inhibitory chemical synaptic transmission	biological_process	10	1	243	1	17629	0.0137841
GO:1903242	regulation of cardiac muscle hypertrophy in response to stress	biological_process	10	1	243	1	17629	0.0137841
GO:0086030	adenylate cyclase-activating adrenergic receptor signaling pathway involved in cardiac muscle relaxation	biological_process	11	1	243	1	17629	0.0137841
GO:0060427	lung connective tissue development	biological_process	7	1	243	1	17629	0.0137841
GO:0035684	helper T cell extravasation	biological_process	7	1	243	1	17629	0.0137841
GO:0019341	dibenzo-p-dioxin catabolic process	biological_process	7	1	243	1	17629	0.0137841
GO:1903815	negative regulation of collecting lymphatic vessel constriction	biological_process	7	1	243	1	17629	0.0137841
GO:0050973	detection of mechanical stimulus involved in equilibrioception	biological_process	7	1	243	1	17629	0.0137841
GO:0009590	detection of gravity	biological_process	6	1	243	1	17629	0.0137841
GO:1903319	positive regulation of protein maturation	biological_process	9	1	243	1	17629	0.0137841
GO:0004310	farnesyl-diphosphate farnesyltransferase activity	molecular_function	8	1	243	1	17629	0.0137841
GO:0021762	substantia nigra development	biological_process	6	1	243	1	17629	0.0137841
GO:1904651	positive regulation of fat cell apoptotic process	biological_process	10	1	243	1	17629	0.0137841
GO:0018601	4-nitrophenol 2-monooxygenase activity	molecular_function	7	1	243	1	17629	0.0137841
GO:2000548	negative regulation of dendritic cell dendrite assembly	biological_process	10	1	243	1	17629	0.0137841
GO:0071402	cellular response to lipoprotein particle stimulus	biological_process	5	1	243	1	17629	0.0137841
GO:0071298	cellular response to L-ascorbic acid	biological_process	7	1	243	1	17629	0.0137841
GO:0045065	cytotoxic T cell differentiation	biological_process	9	1	243	1	17629	0.0137841
GO:0010650	positive regulation of cell communication by electrical coupling	biological_process	8	1	243	1	17629	0.0137841
GO:1904445	negative regulation of establishment of Sertoli cell barrier	biological_process	9	1	243	1	17629	0.0137841
GO:0018729	propionate CoA-transferase activity	molecular_function	7	1	243	1	17629	0.0137841
GO:0098743	cell aggregation	biological_process	3	1	243	1	17629	0.0137841
GO:2000844	negative regulation of testosterone secretion	biological_process	9	1	243	1	17629	0.0137841
GO:0032555	purine ribonucleotide binding	molecular_function	7	1	243	1	17629	0.0137841
GO:0018979	trichloroethylene metabolic process	biological_process	6	1	243	1	17629	0.0137841
GO:0001949	sebaceous gland cell differentiation	biological_process	8	1	243	1	17629	0.0137841
GO:1990674	Golgi cis cisterna membrane	cellular_component	9	1	243	1	17629	0.0137841
GO:1904905	negative regulation of endothelial cell-matrix adhesion via fibronectin	biological_process	9	1	243	1	17629	0.0137841
GO:0001993	regulation of systemic arterial blood pressure by norepinephrine-epinephrine	biological_process	8	1	243	1	17629	0.0137841
GO:2000707	positive regulation of dense core granule biogenesis	biological_process	7	1	243	1	17629	0.0137841
GO:0004941	beta2-adrenergic receptor activity	molecular_function	10	1	243	1	17629	0.0137841
GO:0031370	eukaryotic initiation factor 4G binding	molecular_function	6	1	243	1	17629	0.0137841
GO:0080132	fatty acid alpha-hydroxylase activity	molecular_function	5	1	243	1	17629	0.0137841
GO:0016711	flavonoid 3'-monooxygenase activity	molecular_function	7	1	243	1	17629	0.0137841
GO:1900383	regulation of synaptic plasticity by receptor localization to synapse	biological_process	8	1	243	1	17629	0.0137841
GO:0036403	arachidonate 8(S)-lipoxygenase activity	molecular_function	7	1	243	1	17629	0.0137841
GO:2000486	negative regulation of glutamine transport	biological_process	10	1	243	1	17629	0.0137841
GO:0001879	detection of yeast	biological_process	9	1	243	1	17629	0.0137841
GO:0001912	positive regulation of leukocyte mediated cytotoxicity	biological_process	7	1	243	1	17629	0.0137841
GO:0060587	regulation of lipoprotein lipid oxidation	biological_process	8	1	243	1	17629	0.0137841
GO:0033595	response to genistein	biological_process	6	1	243	1	17629	0.0137841
GO:0043265	ectoplasm	cellular_component	6	1	243	1	17629	0.0137841
GO:0070348	negative regulation of brown fat cell proliferation	biological_process	9	1	243	1	17629	0.0137841
GO:1904400	response to Thyroid stimulating hormone	biological_process	8	1	243	1	17629	0.0137841
GO:1902624	positive regulation of neutrophil migration	biological_process	8	1	243	1	17629	0.0137841
GO:0002760	positive regulation of antimicrobial humoral response	biological_process	8	1	243	1	17629	0.0137841
GO:2000545	negative regulation of endothelial cell chemotaxis to fibroblast growth factor	biological_process	10	1	243	1	17629	0.0137841
GO:1904025	positive regulation of glucose catabolic process to lactate via pyruvate	biological_process	8	1	243	1	17629	0.0137841
GO:0072377	blood coagulation, common pathway	biological_process	8	1	243	1	17629	0.0137841
GO:0031392	regulation of prostaglandin biosynthetic process	biological_process	11	1	243	1	17629	0.0137841
GO:0090257	regulation of muscle system process	biological_process	7	1	243	1	17629	0.0137841
GO:0060658	nipple morphogenesis	biological_process	5	1	243	1	17629	0.0137841
GO:0001792	polymeric immunoglobulin receptor activity	molecular_function	7	1	243	1	17629	0.0137841
GO:0004398	histidine decarboxylase activity	molecular_function	7	1	243	1	17629	0.0137841
GO:0072047	proximal/distal pattern formation involved in nephron development	biological_process	7	1	243	1	17629	0.0137841
GO:1903743	negative regulation of anterograde synaptic vesicle transport	biological_process	10	1	243	1	17629	0.0137841
GO:0036379	myofilament	cellular_component	5	1	243	1	17629	0.0137841
GO:1990136	linoleate 9S-lipoxygenase activity	molecular_function	7	1	243	1	17629	0.0137841
GO:1900827	positive regulation of membrane depolarization during cardiac muscle cell action potential	biological_process	7	1	243	1	17629	0.0137841
GO:0018960	4-nitrophenol metabolic process	biological_process	5	1	243	1	17629	0.0137841
GO:0072173	metanephric tubule morphogenesis	biological_process	8	1	243	1	17629	0.0137841
GO:0003059	positive regulation of the force of heart contraction by epinephrine	biological_process	12	1	243	1	17629	0.0137841
GO:0004900	erythropoietin receptor activity	molecular_function	7	1	243	1	17629	0.0137841
GO:0034899	trimethylamine monooxygenase activity	molecular_function	7	1	243	1	17629	0.0137841
GO:0140298	endocytic iron import into cell	biological_process	9	1	243	1	17629	0.0137841
GO:0014843	growth factor dependent regulation of skeletal muscle satellite cell proliferation	biological_process	9	1	243	1	17629	0.0137841
GO:0031724	CXCR5 chemokine receptor binding	molecular_function	9	1	243	1	17629	0.0137841
GO:0009892	negative regulation of metabolic process	biological_process	6	1	243	1	17629	0.0137841
GO:1904613	cellular response to 2,3,7,8-tetrachlorodibenzodioxine	biological_process	8	1	243	1	17629	0.0137841
GO:0045338	farnesyl diphosphate metabolic process	biological_process	8	1	243	1	17629	0.0137841
GO:0035769	B cell chemotaxis across high endothelial venule	biological_process	8	1	243	1	17629	0.0137841
GO:0003026	regulation of systemic arterial blood pressure by aortic arch baroreceptor feedback	biological_process	7	1	243	1	17629	0.0137841
GO:1901163	regulation of trophoblast cell migration	biological_process	8	1	243	1	17629	0.0137841
GO:0090291	negative regulation of osteoclast proliferation	biological_process	9	1	243	1	17629	0.0137841
GO:1905237	response to cyclosporin A	biological_process	6	1	243	1	17629	0.0137841
GO:0086041	voltage-gated potassium channel activity involved in SA node cell action potential depolarization	molecular_function	10	1	243	1	17629	0.0137841
GO:0061476	response to anticoagulant	biological_process	6	1	243	1	17629	0.0137841
GO:0098781	ncRNA transcription	biological_process	9	1	243	1	17629	0.0137841
GO:0035768	endothelial cell chemotaxis to fibroblast growth factor	biological_process	8	1	243	1	17629	0.0137841
GO:1902684	negative regulation of receptor localization to synapse	biological_process	6	1	243	1	17629	0.0137841
GO:2000529	positive regulation of myeloid dendritic cell chemotaxis	biological_process	10	1	243	1	17629	0.0137841
GO:0097160	polychlorinated biphenyl binding	molecular_function	5	1	243	1	17629	0.0137841
GO:1901074	regulation of engulfment of apoptotic cell	biological_process	9	1	243	1	17629	0.0137841
GO:0032361	pyridoxal phosphate catabolic process	biological_process	8	1	243	1	17629	0.0137841
GO:0031713	B2 bradykinin receptor binding	molecular_function	8	1	243	1	17629	0.0137841
GO:0051996	squalene synthase activity	molecular_function	8	1	243	1	17629	0.0137841
GO:0016021	integral component of membrane	cellular_component	5	82	243	4805	17629	0.0146935
GO:0009409	response to cold	biological_process	5	3	243	38	17629	0.0153004
GO:0055072	iron ion homeostasis	biological_process	11	3	243	38	17629	0.0153004
GO:0051209	release of sequestered calcium ion into cytosol	biological_process	8	3	243	38	17629	0.0153004
GO:0043117	positive regulation of vascular permeability	biological_process	8	2	243	14	17629	0.0154385
GO:0034116	positive regulation of heterotypic cell-cell adhesion	biological_process	8	2	243	14	17629	0.0154385
GO:0019373	epoxygenase P450 pathway	biological_process	12	2	243	14	17629	0.0154385
GO:0071549	cellular response to dexamethasone stimulus	biological_process	7	3	243	39	17629	0.0164102
GO:0005509	calcium ion binding	molecular_function	7	16	243	645	17629	0.0172817
GO:0004222	metalloendopeptidase activity	molecular_function	8	5	243	109	17629	0.017524
GO:0016064	immunoglobulin mediated immune response	biological_process	8	2	243	15	17629	0.0176535
GO:0031005	filamin binding	molecular_function	6	2	243	15	17629	0.0176535
GO:0048011	neurotrophin TRK receptor signaling pathway	biological_process	8	2	243	15	17629	0.0176535
GO:0031091	platelet alpha granule	cellular_component	9	2	243	15	17629	0.0176535
GO:0006814	sodium ion transport	biological_process	9	5	243	110	17629	0.0181588
GO:0031667	response to nutrient levels	biological_process	6	4	243	73	17629	0.0182688
GO:0031012	extracellular matrix	cellular_component	4	8	243	240	17629	0.0184646
GO:0030246	carbohydrate binding	molecular_function	4	7	243	195	17629	0.0186875
GO:0050790	regulation of catalytic activity	biological_process	5	4	243	75	17629	0.0199743
GO:0050892	intestinal absorption	biological_process	6	2	243	16	17629	0.0199942
GO:0071318	cellular response to ATP	biological_process	9	2	243	16	17629	0.0199942
GO:0010820	positive regulation of T cell chemotaxis	biological_process	10	2	243	16	17629	0.0199942
GO:1903206	negative regulation of hydrogen peroxide-induced cell death	biological_process	10	2	243	16	17629	0.0199942
GO:0033270	paranode region of axon	cellular_component	6	2	243	16	17629	0.0199942
GO:0019825	oxygen binding	molecular_function	5	2	243	16	17629	0.0199942
GO:0060038	cardiac muscle cell proliferation	biological_process	6	2	243	16	17629	0.0199942
GO:0061045	negative regulation of wound healing	biological_process	8	2	243	16	17629	0.0199942
GO:0002250	adaptive immune response	biological_process	5	6	243	155	17629	0.0206078
GO:0008236	serine-type peptidase activity	molecular_function	6	5	243	115	17629	0.0215603
GO:0071347	cellular response to interleukin-1	biological_process	8	4	243	77	17629	0.0217748
GO:0043410	positive regulation of MAPK cascade	biological_process	11	5	243	116	17629	0.022287
GO:1905564	positive regulation of vascular endothelial cell proliferation	biological_process	10	2	243	17	17629	0.0224568
GO:0045653	negative regulation of megakaryocyte differentiation	biological_process	9	2	243	17	17629	0.0224568
GO:0008392	arachidonic acid epoxygenase activity	molecular_function	7	2	243	17	17629	0.0224568
GO:0003085	negative regulation of systemic arterial blood pressure	biological_process	7	2	243	17	17629	0.0224568
GO:0043651	linoleic acid metabolic process	biological_process	11	2	243	17	17629	0.0224568
GO:0001964	startle response	biological_process	5	2	243	17	17629	0.0224568
GO:0051258	protein polymerization	biological_process	8	2	243	17	17629	0.0224568
GO:0061036	positive regulation of cartilage development	biological_process	7	2	243	17	17629	0.0224568
GO:0006805	xenobiotic metabolic process	biological_process	5	3	243	44	17629	0.0226213
GO:0007193	adenylate cyclase-inhibiting G protein-coupled receptor signaling pathway	biological_process	8	3	243	44	17629	0.0226213
GO:0008237	metallopeptidase activity	molecular_function	7	6	243	160	17629	0.0236513
GO:0007599	hemostasis	biological_process	6	3	243	45	17629	0.0239965
GO:0001618	virus receptor activity	molecular_function	5	2	243	18	17629	0.0250375
GO:0005978	glycogen biosynthetic process	biological_process	10	2	243	18	17629	0.0250375
GO:0019221	cytokine-mediated signaling pathway	biological_process	6	5	243	120	17629	0.025352
GO:0008160	protein tyrosine phosphatase activator activity	molecular_function	8	1	243	2	17629	0.027379
GO:0071939	vitamin A import	biological_process	8	1	243	2	17629	0.027379
GO:0016679	oxidoreductase activity, acting on diphenols and related substances as donors	molecular_function	5	1	243	2	17629	0.027379
GO:0003218	cardiac left ventricle formation	biological_process	7	1	243	2	17629	0.027379
GO:0001692	histamine metabolic process	biological_process	9	1	243	2	17629	0.027379
GO:0004911	interleukin-2 receptor activity	molecular_function	7	1	243	2	17629	0.027379
GO:0035963	cellular response to interleukin-13	biological_process	8	1	243	2	17629	0.027379
GO:0047977	hepoxilin-epoxide hydrolase activity	molecular_function	7	1	243	2	17629	0.027379
GO:0010037	response to carbon dioxide	biological_process	6	1	243	2	17629	0.027379
GO:0098833	presynaptic endocytic zone	cellular_component	4	1	243	2	17629	0.027379
GO:1902748	positive regulation of lens fiber cell differentiation	biological_process	9	1	243	2	17629	0.027379
GO:0099178	regulation of retrograde trans-synaptic signaling by endocanabinoid	biological_process	8	1	243	2	17629	0.027379
GO:0032571	response to vitamin K	biological_process	9	1	243	2	17629	0.027379
GO:0060358	negative regulation of leucine import	biological_process	13	1	243	2	17629	0.027379
GO:0002032	desensitization of G protein-coupled receptor signaling pathway by arrestin	biological_process	11	1	243	2	17629	0.027379
GO:0003050	regulation of systemic arterial blood pressure by atrial natriuretic peptide	biological_process	9	1	243	2	17629	0.027379
GO:0061101	neuroendocrine cell differentiation	biological_process	9	1	243	2	17629	0.027379
GO:0071855	neuropeptide receptor binding	molecular_function	7	1	243	2	17629	0.027379
GO:0098858	actin-based cell projection	cellular_component	6	1	243	2	17629	0.027379
GO:1900155	negative regulation of bone trabecula formation	biological_process	8	1	243	2	17629	0.027379
GO:0004052	arachidonate 12(S)-lipoxygenase activity	molecular_function	7	1	243	2	17629	0.027379
GO:0003938	IMP dehydrogenase activity	molecular_function	7	1	243	2	17629	0.027379
GO:0032243	negative regulation of nucleoside transport	biological_process	9	1	243	2	17629	0.027379
GO:0061928	glutathione specific gamma-glutamylcyclotransferase activity	molecular_function	7	1	243	2	17629	0.027379
GO:0038112	interleukin-8-mediated signaling pathway	biological_process	7	1	243	2	17629	0.027379
GO:0042568	insulin-like growth factor binary complex	cellular_component	6	1	243	2	17629	0.027379
GO:0004014	adenosylmethionine decarboxylase activity	molecular_function	7	1	243	2	17629	0.027379
GO:0046851	negative regulation of bone remodeling	biological_process	8	1	243	2	17629	0.027379
GO:0052816	long-chain acyl-CoA hydrolase activity	molecular_function	9	1	243	2	17629	0.027379
GO:0061572	actin filament bundle organization	biological_process	7	1	243	2	17629	0.027379
GO:0004373	glycogen (starch) synthase activity	molecular_function	8	1	243	2	17629	0.027379
GO:0016701	oxidoreductase activity, acting on single donors with incorporation of molecular oxygen	molecular_function	5	1	243	2	17629	0.027379
GO:0036313	phosphatidylinositol 3-kinase catalytic subunit binding	molecular_function	7	1	243	2	17629	0.027379
GO:1904022	positive regulation of G protein-coupled receptor internalization	biological_process	9	1	243	2	17629	0.027379
GO:0042269	regulation of natural killer cell mediated cytotoxicity	biological_process	7	1	243	2	17629	0.027379
GO:0035813	regulation of renal sodium excretion	biological_process	8	1	243	2	17629	0.027379
GO:0003868	4-hydroxyphenylpyruvate dioxygenase activity	molecular_function	7	1	243	2	17629	0.027379
GO:0002518	lymphocyte chemotaxis across high endothelial venule	biological_process	7	1	243	2	17629	0.027379
GO:1900159	positive regulation of bone mineralization involved in bone maturation	biological_process	9	1	243	2	17629	0.027379
GO:0022839	ion gated channel activity	molecular_function	6	1	243	2	17629	0.027379
GO:0033883	pyridoxal phosphatase activity	molecular_function	8	1	243	2	17629	0.027379
GO:0033552	response to vitamin B3	biological_process	9	1	243	2	17629	0.027379
GO:0050828	regulation of liquid surface tension	biological_process	6	1	243	2	17629	0.027379
GO:0017143	insecticide metabolic process	biological_process	6	1	243	2	17629	0.027379
GO:0021979	hypothalamus cell differentiation	biological_process	6	1	243	2	17629	0.027379
GO:0031704	apelin receptor binding	molecular_function	8	1	243	2	17629	0.027379
GO:1901899	positive regulation of relaxation of cardiac muscle	biological_process	8	1	243	2	17629	0.027379
GO:0038093	Fc receptor signaling pathway	biological_process	7	1	243	2	17629	0.027379
GO:0019810	putrescine binding	molecular_function	5	1	243	2	17629	0.027379
GO:0042660	positive regulation of cell fate specification	biological_process	9	1	243	2	17629	0.027379
GO:0034021	response to silicon dioxide	biological_process	6	1	243	2	17629	0.027379
GO:0004321	fatty-acyl-CoA synthase activity	molecular_function	8	1	243	2	17629	0.027379
GO:0030575	nuclear body organization	biological_process	7	1	243	2	17629	0.027379
GO:0032901	positive regulation of neurotrophin production	biological_process	7	1	243	2	17629	0.027379
GO:0051541	elastin metabolic process	biological_process	8	1	243	2	17629	0.027379
GO:0048537	mucosal-associated lymphoid tissue development	biological_process	6	1	243	2	17629	0.027379
GO:0035759	mesangial cell-matrix adhesion	biological_process	7	1	243	2	17629	0.027379
GO:0036505	prosaposin receptor activity	molecular_function	7	1	243	2	17629	0.027379
GO:0001694	histamine biosynthetic process	biological_process	10	1	243	2	17629	0.027379
GO:0098531	ligand-activated transcription factor activity	molecular_function	5	1	243	2	17629	0.027379
GO:0002036	regulation of L-glutamate import across plasma membrane	biological_process	11	1	243	2	17629	0.027379
GO:0002415	immunoglobulin transcytosis in epithelial cells mediated by polymeric immunoglobulin receptor	biological_process	9	1	243	2	17629	0.027379
GO:0031247	actin rod assembly	biological_process	7	1	243	2	17629	0.027379
GO:0036004	GAF domain binding	molecular_function	6	1	243	2	17629	0.027379
GO:0004998	transferrin receptor activity	molecular_function	4	1	243	2	17629	0.027379
GO:0072660	maintenance of protein location in plasma membrane	biological_process	8	1	243	2	17629	0.027379
GO:0032762	mast cell cytokine production	biological_process	7	1	243	2	17629	0.027379
GO:0006557	S-adenosylmethioninamine biosynthetic process	biological_process	7	1	243	2	17629	0.027379
GO:0050976	detection of mechanical stimulus involved in sensory perception of touch	biological_process	7	1	243	2	17629	0.027379
GO:1902532	negative regulation of intracellular signal transduction	biological_process	9	1	243	2	17629	0.027379
GO:0032915	positive regulation of transforming growth factor beta2 production	biological_process	9	1	243	2	17629	0.027379
GO:0014728	regulation of the force of skeletal muscle contraction	biological_process	12	1	243	2	17629	0.027379
GO:0051120	hepoxilin A3 synthase activity	molecular_function	5	1	243	2	17629	0.027379
GO:0043136	glycerol-3-phosphatase activity	molecular_function	8	1	243	2	17629	0.027379
GO:0060128	corticotropin hormone secreting cell differentiation	biological_process	6	1	243	2	17629	0.027379
GO:0033604	negative regulation of catecholamine secretion	biological_process	9	1	243	2	17629	0.027379
GO:1900229	negative regulation of single-species biofilm formation in or on host organism	biological_process	8	1	243	2	17629	0.027379
GO:0018931	naphthalene metabolic process	biological_process	6	1	243	2	17629	0.027379
GO:0090265	positive regulation of immune complex clearance by monocytes and macrophages	biological_process	8	1	243	2	17629	0.027379
GO:0004918	interleukin-8 receptor activity	molecular_function	10	1	243	2	17629	0.027379
GO:0002215	defense response to nematode	biological_process	7	1	243	2	17629	0.027379
GO:0097026	dendritic cell dendrite assembly	biological_process	8	1	243	2	17629	0.027379
GO:0035358	regulation of peroxisome proliferator activated receptor signaling pathway	biological_process	8	1	243	2	17629	0.027379
GO:1905286	serine-type peptidase complex	cellular_component	6	1	243	2	17629	0.027379
GO:0072573	tolerance induction to lipopolysaccharide	biological_process	5	1	243	2	17629	0.027379
GO:0015645	fatty acid ligase activity	molecular_function	7	1	243	2	17629	0.027379
GO:1904692	positive regulation of type B pancreatic cell proliferation	biological_process	9	1	243	2	17629	0.027379
GO:0006679	glucosylceramide biosynthetic process	biological_process	12	1	243	2	17629	0.027379
GO:0002395	immune response in nasopharyngeal-associated lymphoid tissue	biological_process	9	1	243	2	17629	0.027379
GO:2001015	negative regulation of skeletal muscle cell differentiation	biological_process	8	1	243	2	17629	0.027379
GO:0019770	IgG receptor activity	molecular_function	7	1	243	2	17629	0.027379
GO:0060775	planar cell polarity pathway involved in gastrula mediolateral intercalation	biological_process	10	1	243	2	17629	0.027379
GO:0032817	regulation of natural killer cell proliferation	biological_process	9	1	243	2	17629	0.027379
GO:0070576	vitamin D 24-hydroxylase activity	molecular_function	5	1	243	2	17629	0.027379
GO:0050196	[phosphorylase] phosphatase activity	molecular_function	9	1	243	2	17629	0.027379
GO:0016098	monoterpenoid metabolic process	biological_process	9	1	243	2	17629	0.027379
GO:0002042	cell migration involved in sprouting angiogenesis	biological_process	11	2	243	19	17629	0.0277327
GO:0045598	regulation of fat cell differentiation	biological_process	7	2	243	19	17629	0.0277327
GO:0007602	phototransduction	biological_process	5	2	243	19	17629	0.0277327
GO:0006879	cellular iron ion homeostasis	biological_process	12	3	243	48	17629	0.0283877
GO:0009617	response to bacterium	biological_process	7	6	243	168	17629	0.0291242
GO:0008217	regulation of blood pressure	biological_process	5	3	243	49	17629	0.0299397
GO:0005261	cation channel activity	molecular_function	7	3	243	49	17629	0.0299397
GO:0007190	activation of adenylate cyclase activity	biological_process	6	2	243	20	17629	0.0305386
GO:0055117	regulation of cardiac muscle contraction	biological_process	10	2	243	20	17629	0.0305386
GO:0043950	positive regulation of cAMP-mediated signaling	biological_process	10	2	243	20	17629	0.0305386
GO:0070330	aromatase activity	molecular_function	7	2	243	20	17629	0.0305386
GO:0034765	regulation of ion transmembrane transport	biological_process	8	5	243	127	17629	0.0313404
GO:0008610	lipid biosynthetic process	biological_process	6	2	243	21	17629	0.0334518
GO:0007498	mesoderm development	biological_process	6	2	243	21	17629	0.0334518
GO:0019934	cGMP-mediated signaling	biological_process	8	2	243	21	17629	0.0334518
GO:0031672	A band	cellular_component	5	2	243	21	17629	0.0334518
GO:0071320	cellular response to cAMP	biological_process	9	3	243	52	17629	0.0348589
GO:0020037	heme binding	molecular_function	6	5	243	131	17629	0.0351285
GO:0030425	dendrite	cellular_component	6	13	243	536	17629	0.0352594
GO:0062023	collagen-containing extracellular matrix	cellular_component	5	8	243	273	17629	0.0359398
GO:0050806	positive regulation of synaptic transmission	biological_process	8	2	243	22	17629	0.0364687
GO:0016831	carboxy-lyase activity	molecular_function	6	2	243	22	17629	0.0364687
GO:0032753	positive regulation of interleukin-4 production	biological_process	8	2	243	22	17629	0.0364687
GO:0016459	myosin complex	cellular_component	4	3	243	53	17629	0.0365857
GO:0004252	serine-type endopeptidase activity	molecular_function	8	5	243	135	17629	0.0391882
GO:0005112	Notch binding	molecular_function	6	2	243	23	17629	0.0395861
GO:0030234	enzyme regulator activity	molecular_function	4	2	243	23	17629	0.0395861
GO:0045663	positive regulation of myoblast differentiation	biological_process	8	2	243	23	17629	0.0395861
GO:0007626	locomotory behavior	biological_process	4	4	243	93	17629	0.0397129
GO:0010641	positive regulation of platelet-derived growth factor receptor signaling pathway	biological_process	9	1	243	3	17629	0.0407872
GO:1901894	regulation of ATPase-coupled calcium transmembrane transporter activity	biological_process	9	1	243	3	17629	0.0407872
GO:1902630	regulation of membrane hyperpolarization	biological_process	6	1	243	3	17629	0.0407872
GO:0042583	chromaffin granule	cellular_component	9	1	243	3	17629	0.0407872
GO:0044299	C-fiber	cellular_component	7	1	243	3	17629	0.0407872
GO:0002025	norepinephrine-epinephrine-mediated vasodilation involved in regulation of systemic arterial blood pressure	biological_process	8	1	243	3	17629	0.0407872
GO:1901890	positive regulation of cell junction assembly	biological_process	7	1	243	3	17629	0.0407872
GO:0101021	estrogen 2-hydroxylase activity	molecular_function	7	1	243	3	17629	0.0407872
GO:0035702	monocyte homeostasis	biological_process	5	1	243	3	17629	0.0407872
GO:0003257	positive regulation of transcription from RNA polymerase II promoter involved in myocardial precursor cell differentiation	biological_process	12	1	243	3	17629	0.0407872
GO:2000544	regulation of endothelial cell chemotaxis to fibroblast growth factor	biological_process	9	1	243	3	17629	0.0407872
GO:0010893	positive regulation of steroid biosynthetic process	biological_process	10	1	243	3	17629	0.0407872
GO:0072539	T-helper 17 cell differentiation	biological_process	13	1	243	3	17629	0.0407872
GO:0033686	positive regulation of luteinizing hormone secretion	biological_process	10	1	243	3	17629	0.0407872
GO:0060309	elastin catabolic process	biological_process	9	1	243	3	17629	0.0407872
GO:0032615	interleukin-12 production	biological_process	5	1	243	3	17629	0.0407872
GO:0097457	hippocampal mossy fiber	cellular_component	8	1	243	3	17629	0.0407872
GO:0004647	phosphoserine phosphatase activity	molecular_function	8	1	243	3	17629	0.0407872
GO:0038162	erythropoietin-mediated signaling pathway	biological_process	7	1	243	3	17629	0.0407872
GO:0003839	gamma-glutamylcyclotransferase activity	molecular_function	7	1	243	3	17629	0.0407872
GO:0034421	post-translational protein acetylation	biological_process	11	1	243	3	17629	0.0407872
GO:0061182	negative regulation of chondrocyte development	biological_process	9	1	243	3	17629	0.0407872
GO:0001872	(1->3)-beta-D-glucan binding	molecular_function	6	1	243	3	17629	0.0407872
GO:0006177	GMP biosynthetic process	biological_process	12	1	243	3	17629	0.0407872
GO:0045605	negative regulation of epidermal cell differentiation	biological_process	9	1	243	3	17629	0.0407872
GO:0046668	regulation of retinal cell programmed cell death	biological_process	8	1	243	3	17629	0.0407872
GO:0010041	response to iron(III) ion	biological_process	8	1	243	3	17629	0.0407872
GO:0051956	negative regulation of amino acid transport	biological_process	9	1	243	3	17629	0.0407872
GO:0009812	flavonoid metabolic process	biological_process	5	1	243	3	17629	0.0407872
GO:0031652	positive regulation of heat generation	biological_process	7	1	243	3	17629	0.0407872
GO:0042010	interleukin-15 receptor activity	molecular_function	7	1	243	3	17629	0.0407872
GO:0060197	cloacal septation	biological_process	6	1	243	3	17629	0.0407872
GO:0043178	alcohol binding	molecular_function	5	1	243	3	17629	0.0407872
GO:0019959	interleukin-8 binding	molecular_function	8	1	243	3	17629	0.0407872
GO:0061181	regulation of chondrocyte development	biological_process	8	1	243	3	17629	0.0407872
GO:0098908	regulation of neuronal action potential	biological_process	8	1	243	3	17629	0.0407872
GO:0097068	response to thyroxine	biological_process	7	1	243	3	17629	0.0407872
GO:0032310	prostaglandin secretion	biological_process	10	1	243	3	17629	0.0407872
GO:0003402	planar cell polarity pathway involved in axis elongation	biological_process	10	1	243	3	17629	0.0407872
GO:0019976	interleukin-2 binding	molecular_function	6	1	243	3	17629	0.0407872
GO:0071241	cellular response to inorganic substance	biological_process	6	1	243	3	17629	0.0407872
GO:1901077	regulation of relaxation of muscle	biological_process	8	1	243	3	17629	0.0407872
GO:0038098	sequestering of BMP from receptor via BMP binding	biological_process	12	1	243	3	17629	0.0407872
GO:0033030	negative regulation of neutrophil apoptotic process	biological_process	7	1	243	3	17629	0.0407872
GO:0003138	primary heart field specification	biological_process	8	1	243	3	17629	0.0407872
GO:0070093	negative regulation of glucagon secretion	biological_process	11	1	243	3	17629	0.0407872
GO:1990502	dense core granule maturation	biological_process	6	1	243	3	17629	0.0407872
GO:0002820	negative regulation of adaptive immune response	biological_process	8	1	243	3	17629	0.0407872
GO:0006597	spermine biosynthetic process	biological_process	11	1	243	3	17629	0.0407872
GO:0014707	branchiomeric skeletal muscle development	biological_process	7	1	243	3	17629	0.0407872
GO:0002086	diaphragm contraction	biological_process	10	1	243	3	17629	0.0407872
GO:0009804	coumarin metabolic process	biological_process	7	1	243	3	17629	0.0407872
GO:0060183	apelin receptor signaling pathway	biological_process	6	1	243	3	17629	0.0407872
GO:0002689	negative regulation of leukocyte chemotaxis	biological_process	8	1	243	3	17629	0.0407872
GO:0035268	protein mannosylation	biological_process	10	1	243	3	17629	0.0407872
GO:0060675	ureteric bud morphogenesis	biological_process	11	1	243	3	17629	0.0407872
GO:0044857	plasma membrane raft organization	biological_process	7	1	243	3	17629	0.0407872
GO:0017077	oxidative phosphorylation uncoupler activity	molecular_function	5	1	243	3	17629	0.0407872
GO:0031735	CCR10 chemokine receptor binding	molecular_function	9	1	243	3	17629	0.0407872
GO:0036315	cellular response to sterol	biological_process	8	1	243	3	17629	0.0407872
GO:0008107	galactoside 2-alpha-L-fucosyltransferase activity	molecular_function	9	1	243	3	17629	0.0407872
GO:1905150	regulation of voltage-gated sodium channel activity	biological_process	9	1	243	3	17629	0.0407872
GO:1900738	positive regulation of phospholipase C-activating G protein-coupled receptor signaling pathway	biological_process	10	1	243	3	17629	0.0407872
GO:1903766	positive regulation of potassium ion export across plasma membrane	biological_process	12	1	243	3	17629	0.0407872
GO:0034633	retinol transport	biological_process	8	1	243	3	17629	0.0407872
GO:0003166	bundle of His development	biological_process	10	1	243	3	17629	0.0407872
GO:0071403	cellular response to high density lipoprotein particle stimulus	biological_process	6	1	243	3	17629	0.0407872
GO:1901078	negative regulation of relaxation of muscle	biological_process	7	1	243	3	17629	0.0407872
GO:0031448	positive regulation of fast-twitch skeletal muscle fiber contraction	biological_process	13	1	243	3	17629	0.0407872
GO:0071926	endocannabinoid signaling pathway	biological_process	7	1	243	3	17629	0.0407872
GO:0038110	interleukin-2-mediated signaling pathway	biological_process	7	1	243	3	17629	0.0407872
GO:0048133	male germ-line stem cell asymmetric division	biological_process	8	1	243	3	17629	0.0407872
GO:1904612	response to 2,3,7,8-tetrachlorodibenzodioxine	biological_process	6	1	243	3	17629	0.0407872
GO:0050746	regulation of lipoprotein metabolic process	biological_process	7	1	243	3	17629	0.0407872
GO:0061885	positive regulation of mini excitatory postsynaptic potential	biological_process	10	1	243	3	17629	0.0407872
GO:0090082	positive regulation of heart induction by negative regulation of canonical Wnt signaling pathway	biological_process	11	1	243	3	17629	0.0407872
GO:0060129	thyroid-stimulating hormone-secreting cell differentiation	biological_process	9	1	243	3	17629	0.0407872
GO:0032814	regulation of natural killer cell activation	biological_process	8	1	243	3	17629	0.0407872
GO:0004705	JUN kinase activity	molecular_function	11	1	243	3	17629	0.0407872
GO:0033366	protein localization to secretory granule	biological_process	8	1	243	3	17629	0.0407872
GO:0006508	proteolysis	biological_process	7	13	243	548	17629	0.0409092
GO:0050766	positive regulation of phagocytosis	biological_process	8	3	243	56	17629	0.0420245
GO:0005507	copper ion binding	molecular_function	8	3	243	56	17629	0.0420245
GO:0061844	antimicrobial humoral immune response mediated by antimicrobial peptide	biological_process	7	3	243	56	17629	0.0420245
GO:0008202	steroid metabolic process	biological_process	6	4	243	95	17629	0.0424054
GO:0099524	postsynaptic cytosol	cellular_component	4	2	243	24	17629	0.0428006
GO:0010666	positive regulation of cardiac muscle cell apoptotic process	biological_process	12	2	243	24	17629	0.0428006
GO:0010906	regulation of glucose metabolic process	biological_process	9	2	243	24	17629	0.0428006
GO:0004497	monooxygenase activity	molecular_function	5	4	243	96	17629	0.0437894
GO:0005102	signaling receptor binding	molecular_function	5	9	243	337	17629	0.0445253
GO:0014823	response to activity	biological_process	4	3	243	58	17629	0.0458631
GO:0010759	positive regulation of macrophage chemotaxis	biological_process	9	2	243	25	17629	0.0461089
GO:0035904	aorta development	biological_process	7	2	243	25	17629	0.0461089
GO:0050870	positive regulation of T cell activation	biological_process	9	2	243	25	17629	0.0461089
GO:0032502	developmental process	biological_process	3	2	243	25	17629	0.0461089
GO:0006336	DNA replication-independent nucleosome assembly	biological_process	8	2	243	25	17629	0.0461089
GO:0055010	ventricular cardiac muscle tissue morphogenesis	biological_process	8	2	243	25	17629	0.0461089
GO:0006637	acyl-CoA metabolic process	biological_process	7	2	243	26	17629	0.0495078
GO:0050905	neuromuscular process	biological_process	6	2	243	26	17629	0.0495078
GO:0022409	positive regulation of cell-cell adhesion	biological_process	7	2	243	26	17629	0.0495078
GO:0042311	vasodilation	biological_process	10	2	243	26	17629	0.0495078
GO:0042056	chemoattractant activity	molecular_function	7	2	243	26	17629	0.0495078
GO:0090023	positive regulation of neutrophil chemotaxis	biological_process	10	2	243	26	17629	0.0495078
GO:0004601	peroxidase activity	molecular_function	4	2	243	26	17629	0.0495078
GO:0004175	endopeptidase activity	molecular_function	7	4	243	100	17629	0.0495769
GO:0006898	receptor-mediated endocytosis	biological_process	8	3	243	60	17629	0.049869
GO:0005201	extracellular matrix structural constituent	molecular_function	4	4	243	101	17629	0.0510865
GO:0007165	signal transduction	biological_process	4	25	243	1289	17629	0.0526359
GO:0001525	angiogenesis	biological_process	5	7	243	244	17629	0.0527249
GO:0097755	positive regulation of blood vessel diameter	biological_process	9	2	243	27	17629	0.0529944
GO:0030595	leukocyte chemotaxis	biological_process	5	2	243	27	17629	0.0529944
GO:0006082	organic acid metabolic process	biological_process	5	2	243	27	17629	0.0529944
GO:0019956	chemokine binding	molecular_function	6	2	243	27	17629	0.0529944
GO:0031640	killing of cells of other organism	biological_process	4	2	243	27	17629	0.0529944
GO:0098868	bone growth	biological_process	5	1	243	4	17629	0.0540114
GO:0072513	positive regulation of secondary heart field cardioblast proliferation	biological_process	11	1	243	4	17629	0.0540114
GO:0042567	insulin-like growth factor ternary complex	cellular_component	6	1	243	4	17629	0.0540114
GO:0070236	negative regulation of activation-induced cell death of T cells	biological_process	7	1	243	4	17629	0.0540114
GO:0120193	tight junction organization	biological_process	7	1	243	4	17629	0.0540114
GO:0004118	cGMP-stimulated cyclic-nucleotide phosphodiesterase activity	molecular_function	10	1	243	4	17629	0.0540114
GO:0019767	IgE receptor activity	molecular_function	7	1	243	4	17629	0.0540114
GO:0030297	transmembrane receptor protein tyrosine kinase activator activity	molecular_function	9	1	243	4	17629	0.0540114
GO:2000273	positive regulation of signaling receptor activity	biological_process	9	1	243	4	17629	0.0540114
GO:0038116	chemokine (C-C motif) ligand 21 signaling pathway	biological_process	8	1	243	4	17629	0.0540114
GO:0019864	IgG binding	molecular_function	6	1	243	4	17629	0.0540114
GO:0015252	proton channel activity	molecular_function	8	1	243	4	17629	0.0540114
GO:0032782	bile acid secretion	biological_process	11	1	243	4	17629	0.0540114
GO:0045601	regulation of endothelial cell differentiation	biological_process	8	1	243	4	17629	0.0540114
GO:0034760	negative regulation of iron ion transmembrane transport	biological_process	11	1	243	4	17629	0.0540114
GO:0018894	dibenzo-p-dioxin metabolic process	biological_process	6	1	243	4	17629	0.0540114
GO:0004582	dolichyl-phosphate beta-D-mannosyltransferase activity	molecular_function	8	1	243	4	17629	0.0540114
GO:0005981	regulation of glycogen catabolic process	biological_process	10	1	243	4	17629	0.0540114
GO:1903595	positive regulation of histamine secretion by mast cell	biological_process	9	1	243	4	17629	0.0540114
GO:0098976	excitatory chemical synaptic transmission	biological_process	10	1	243	4	17629	0.0540114
GO:0071709	membrane assembly	biological_process	6	1	243	4	17629	0.0540114
GO:0045581	negative regulation of T cell differentiation	biological_process	10	1	243	4	17629	0.0540114
GO:1990460	leptin receptor binding	molecular_function	6	1	243	4	17629	0.0540114
GO:0051466	positive regulation of corticotropin-releasing hormone secretion	biological_process	9	1	243	4	17629	0.0540114
GO:0051668	localization within membrane	biological_process	5	1	243	4	17629	0.0540114
GO:0047035	testosterone dehydrogenase (NAD+) activity	molecular_function	7	1	243	4	17629	0.0540114
GO:0035878	nail development	biological_process	5	1	243	4	17629	0.0540114
GO:0086046	membrane depolarization during SA node cell action potential	biological_process	9	1	243	4	17629	0.0540114
GO:0010453	regulation of cell fate commitment	biological_process	7	1	243	4	17629	0.0540114
GO:0099612	protein localization to axon	biological_process	6	1	243	4	17629	0.0540114
GO:0099536	synaptic signaling	biological_process	6	1	243	4	17629	0.0540114
GO:0045586	regulation of gamma-delta T cell differentiation	biological_process	10	1	243	4	17629	0.0540114
GO:0051380	norepinephrine binding	molecular_function	6	1	243	4	17629	0.0540114
GO:0033185	dolichol-phosphate-mannose synthase complex	cellular_component	6	1	243	4	17629	0.0540114
GO:0043553	negative regulation of phosphatidylinositol 3-kinase activity	biological_process	10	1	243	4	17629	0.0540114
GO:0032559	adenyl ribonucleotide binding	molecular_function	8	1	243	4	17629	0.0540114
GO:0010749	regulation of nitric oxide mediated signal transduction	biological_process	9	1	243	4	17629	0.0540114
GO:2000427	positive regulation of apoptotic cell clearance	biological_process	9	1	243	4	17629	0.0540114
GO:0050218	propionate-CoA ligase activity	molecular_function	7	1	243	4	17629	0.0540114
GO:0150111	regulation of transepithelial transport	NA	NA	1	243	4	17629	0.0540114
GO:0072086	specification of loop of Henle identity	biological_process	7	1	243	4	17629	0.0540114
GO:2000546	positive regulation of endothelial cell chemotaxis to fibroblast growth factor	biological_process	10	1	243	4	17629	0.0540114
GO:0090272	negative regulation of fibroblast growth factor production	biological_process	8	1	243	4	17629	0.0540114
GO:0051138	positive regulation of NK T cell differentiation	biological_process	12	1	243	4	17629	0.0540114
GO:0007258	JUN phosphorylation	biological_process	10	1	243	4	17629	0.0540114
GO:0014873	response to muscle activity involved in regulation of muscle adaptation	biological_process	6	1	243	4	17629	0.0540114
GO:0035583	sequestering of TGFbeta in extracellular matrix	biological_process	11	1	243	4	17629	0.0540114
GO:0031587	positive regulation of inositol 1,4,5-trisphosphate-sensitive calcium-release channel activity	biological_process	11	1	243	4	17629	0.0540114
GO:0023041	neuronal signal transduction	biological_process	5	1	243	4	17629	0.0540114
GO:2000138	positive regulation of cell proliferation involved in heart morphogenesis	biological_process	8	1	243	4	17629	0.0540114
GO:0031720	haptoglobin binding	molecular_function	5	1	243	4	17629	0.0540114
GO:1902261	positive regulation of delayed rectifier potassium channel activity	biological_process	10	1	243	4	17629	0.0540114
GO:0034088	maintenance of mitotic sister chromatid cohesion	biological_process	6	1	243	4	17629	0.0540114
GO:0002292	T cell differentiation involved in immune response	biological_process	9	1	243	4	17629	0.0540114
GO:0043152	induction of bacterial agglutination	biological_process	8	1	243	4	17629	0.0540114
GO:0045607	regulation of inner ear auditory receptor cell differentiation	biological_process	9	1	243	4	17629	0.0540114
GO:0048859	formation of anatomical boundary	biological_process	5	1	243	4	17629	0.0540114
GO:1905030	voltage-gated ion channel activity involved in regulation of postsynaptic membrane potential	molecular_function	10	1	243	4	17629	0.0540114
GO:0006548	histidine catabolic process	biological_process	11	1	243	4	17629	0.0540114
GO:0038108	negative regulation of appetite by leptin-mediated signaling pathway	biological_process	12	1	243	4	17629	0.0540114
GO:0006547	histidine metabolic process	biological_process	10	1	243	4	17629	0.0540114
GO:0001660	fever generation	biological_process	9	1	243	4	17629	0.0540114
GO:0009624	response to nematode	biological_process	7	1	243	4	17629	0.0540114
GO:0005833	hemoglobin complex	cellular_component	4	1	243	4	17629	0.0540114
GO:0003338	metanephros morphogenesis	biological_process	7	1	243	4	17629	0.0540114
GO:0008295	spermidine biosynthetic process	biological_process	11	1	243	4	17629	0.0540114
GO:2001258	negative regulation of cation channel activity	biological_process	8	1	243	4	17629	0.0540114
GO:0060024	rhythmic synaptic transmission	biological_process	9	1	243	4	17629	0.0540114
GO:0005249	voltage-gated potassium channel activity	molecular_function	9	3	243	62	17629	0.0540397
GO:0005543	phospholipid binding	molecular_function	5	4	243	104	17629	0.055765
GO:0042738	exogenous drug catabolic process	biological_process	7	2	243	28	17629	0.0565654
GO:0043552	positive regulation of phosphatidylinositol 3-kinase activity	biological_process	10	2	243	28	17629	0.0565654
GO:1903861	positive regulation of dendrite extension	biological_process	12	2	243	28	17629	0.0565654
GO:0032809	neuronal cell body membrane	cellular_component	6	2	243	28	17629	0.0565654
GO:0090314	positive regulation of protein targeting to membrane	biological_process	11	2	243	29	17629	0.060218
GO:0071398	cellular response to fatty acid	biological_process	7	2	243	29	17629	0.060218
GO:0030073	insulin secretion	biological_process	11	2	243	29	17629	0.060218
GO:0030658	transport vesicle membrane	cellular_component	7	2	243	29	17629	0.060218
GO:0007254	JNK cascade	biological_process	13	2	243	29	17629	0.060218
GO:0004866	endopeptidase inhibitor activity	molecular_function	7	2	243	29	17629	0.060218
GO:0098586	cellular response to virus	biological_process	8	2	243	29	17629	0.060218
GO:0016597	amino acid binding	molecular_function	7	2	243	29	17629	0.060218
GO:0010628	positive regulation of gene expression	biological_process	8	11	243	468	17629	0.0602384
GO:0016529	sarcoplasmic reticulum	cellular_component	7	3	243	65	17629	0.0605982
GO:0051592	response to calcium ion	biological_process	7	3	243	66	17629	0.0628634
GO:0016032	viral process	biological_process	6	2	243	30	17629	0.0639493
GO:0001819	positive regulation of cytokine production	biological_process	7	2	243	30	17629	0.0639493
GO:0006954	inflammatory response	biological_process	6	8	243	309	17629	0.0650172
GO:0051897	positive regulation of protein kinase B signaling	biological_process	10	4	243	110	17629	0.0657896
GO:0008285	negative regulation of cell population proliferation	biological_process	7	9	243	365	17629	0.0667278
GO:0048263	determination of dorsal identity	biological_process	7	1	243	5	17629	0.0670539
GO:0002248	connective tissue replacement involved in inflammatory response wound healing	biological_process	6	1	243	5	17629	0.0670539
GO:0033092	positive regulation of immature T cell proliferation in thymus	biological_process	12	1	243	5	17629	0.0670539
GO:0001936	regulation of endothelial cell proliferation	biological_process	8	1	243	5	17629	0.0670539
GO:0047760	butyrate-CoA ligase activity	molecular_function	7	1	243	5	17629	0.0670539
GO:0045636	positive regulation of melanocyte differentiation	biological_process	9	1	243	5	17629	0.0670539
GO:0007567	parturition	biological_process	5	1	243	5	17629	0.0670539
GO:1990051	activation of protein kinase C activity	biological_process	13	1	243	5	17629	0.0670539
GO:0070988	demethylation	biological_process	4	1	243	5	17629	0.0670539
GO:0072345	NAADP-sensitive calcium-release channel activity	molecular_function	10	1	243	5	17629	0.0670539
GO:0051051	negative regulation of transport	biological_process	6	1	243	5	17629	0.0670539
GO:0060591	chondroblast differentiation	biological_process	6	1	243	5	17629	0.0670539
GO:1902513	regulation of organelle transport along microtubule	biological_process	8	1	243	5	17629	0.0670539
GO:2000669	negative regulation of dendritic cell apoptotic process	biological_process	11	1	243	5	17629	0.0670539
GO:0060676	ureteric bud formation	biological_process	10	1	243	5	17629	0.0670539
GO:0034112	positive regulation of homotypic cell-cell adhesion	biological_process	8	1	243	5	17629	0.0670539
GO:0090335	regulation of brown fat cell differentiation	biological_process	8	1	243	5	17629	0.0670539
GO:0035662	Toll-like receptor 4 binding	molecular_function	7	1	243	5	17629	0.0670539
GO:1900086	positive regulation of peptidyl-tyrosine autophosphorylation	biological_process	12	1	243	5	17629	0.0670539
GO:0008142	oxysterol binding	molecular_function	7	1	243	5	17629	0.0670539
GO:1990379	lipid transport across blood-brain barrier	biological_process	8	1	243	5	17629	0.0670539
GO:0002551	mast cell chemotaxis	biological_process	6	1	243	5	17629	0.0670539
GO:0010560	positive regulation of glycoprotein biosynthetic process	biological_process	9	1	243	5	17629	0.0670539
GO:1904504	positive regulation of lipophagy	biological_process	11	1	243	5	17629	0.0670539
GO:0048743	positive regulation of skeletal muscle fiber development	biological_process	9	1	243	5	17629	0.0670539
GO:0061743	motor learning	biological_process	6	1	243	5	17629	0.0670539
GO:0043218	compact myelin	cellular_component	4	1	243	5	17629	0.0670539
GO:0042634	regulation of hair cycle	biological_process	6	1	243	5	17629	0.0670539
GO:0099508	voltage-gated ion channel activity involved in regulation of presynaptic membrane potential	molecular_function	10	1	243	5	17629	0.0670539
GO:1905665	positive regulation of calcium ion import across plasma membrane	biological_process	15	1	243	5	17629	0.0670539
GO:0010574	regulation of vascular endothelial growth factor production	biological_process	7	1	243	5	17629	0.0670539
GO:0019673	GDP-mannose metabolic process	biological_process	9	1	243	5	17629	0.0670539
GO:0031433	telethonin binding	molecular_function	6	1	243	5	17629	0.0670539
GO:0019348	dolichol metabolic process	biological_process	7	1	243	5	17629	0.0670539
GO:0098957	anterograde axonal transport of mitochondrion	biological_process	12	1	243	5	17629	0.0670539
GO:0050915	sensory perception of sour taste	biological_process	9	1	243	5	17629	0.0670539
GO:0050878	regulation of body fluid levels	biological_process	5	1	243	5	17629	0.0670539
GO:0045759	negative regulation of action potential	biological_process	6	1	243	5	17629	0.0670539
GO:0090261	positive regulation of inclusion body assembly	biological_process	7	1	243	5	17629	0.0670539
GO:0008366	axon ensheathment	biological_process	5	1	243	5	17629	0.0670539
GO:0038001	paracrine signaling	biological_process	6	1	243	5	17629	0.0670539
GO:1902512	positive regulation of apoptotic DNA fragmentation	biological_process	8	1	243	5	17629	0.0670539
GO:0042997	negative regulation of Golgi to plasma membrane protein transport	biological_process	10	1	243	5	17629	0.0670539
GO:0043177	organic acid binding	molecular_function	5	1	243	5	17629	0.0670539
GO:0002221	pattern recognition receptor signaling pathway	biological_process	7	1	243	5	17629	0.0670539
GO:0097227	sperm annulus	cellular_component	5	1	243	5	17629	0.0670539
GO:0046651	lymphocyte proliferation	biological_process	6	1	243	5	17629	0.0670539
GO:0030300	regulation of intestinal cholesterol absorption	biological_process	10	1	243	5	17629	0.0670539
GO:0008343	adult feeding behavior	biological_process	5	1	243	5	17629	0.0670539
GO:0036041	long-chain fatty acid binding	molecular_function	6	1	243	5	17629	0.0670539
GO:0048403	brain-derived neurotrophic factor binding	molecular_function	7	1	243	5	17629	0.0670539
GO:0008273	calcium, potassium:sodium antiporter activity	molecular_function	11	1	243	5	17629	0.0670539
GO:0071900	regulation of protein serine/threonine kinase activity	biological_process	11	1	243	5	17629	0.0670539
GO:0042035	regulation of cytokine biosynthetic process	biological_process	7	1	243	5	17629	0.0670539
GO:0046881	positive regulation of follicle-stimulating hormone secretion	biological_process	10	1	243	5	17629	0.0670539
GO:0032637	interleukin-8 production	biological_process	5	1	243	5	17629	0.0670539
GO:0003337	mesenchymal to epithelial transition involved in metanephros morphogenesis	biological_process	8	1	243	5	17629	0.0670539
GO:0051427	hormone receptor binding	molecular_function	6	1	243	5	17629	0.0670539
GO:0050694	galactose 3-O-sulfotransferase activity	molecular_function	7	1	243	5	17629	0.0670539
GO:0023024	MHC class I protein complex binding	molecular_function	6	1	243	5	17629	0.0670539
GO:0045920	negative regulation of exocytosis	biological_process	8	1	243	5	17629	0.0670539
GO:0019218	regulation of steroid metabolic process	biological_process	8	1	243	5	17629	0.0670539
GO:0072562	blood microparticle	cellular_component	4	1	243	5	17629	0.0670539
GO:0031838	haptoglobin-hemoglobin complex	cellular_component	4	1	243	5	17629	0.0670539
GO:0032984	protein-containing complex disassembly	biological_process	6	1	243	5	17629	0.0670539
GO:0035754	B cell chemotaxis	biological_process	7	1	243	5	17629	0.0670539
GO:0038095	Fc-epsilon receptor signaling pathway	biological_process	8	1	243	5	17629	0.0670539
GO:0090027	negative regulation of monocyte chemotaxis	biological_process	9	1	243	5	17629	0.0670539
GO:0005432	calcium:sodium antiporter activity	molecular_function	10	1	243	5	17629	0.0670539
GO:0019834	phospholipase A2 inhibitor activity	molecular_function	8	1	243	5	17629	0.0670539
GO:0048248	CXCR3 chemokine receptor binding	molecular_function	9	1	243	5	17629	0.0670539
GO:0007224	smoothened signaling pathway	biological_process	6	3	243	68	17629	0.0675101
GO:0009611	response to wounding	biological_process	5	3	243	68	17629	0.0675101
GO:0098742	cell-cell adhesion via plasma-membrane adhesion molecules	biological_process	6	2	243	31	17629	0.0677563
GO:0048018	receptor ligand activity	molecular_function	6	2	243	31	17629	0.0677563
GO:0048306	calcium-dependent protein binding	molecular_function	5	3	243	69	17629	0.0698907
GO:0032743	positive regulation of interleukin-2 production	biological_process	8	2	243	32	17629	0.0716364
GO:0019731	antibacterial humoral response	biological_process	7	2	243	32	17629	0.0716364
GO:0009749	response to glucose	biological_process	9	3	243	70	17629	0.0723088
GO:0005887	integral component of plasma membrane	cellular_component	6	18	243	899	17629	0.072468
GO:0000381	regulation of alternative mRNA splicing, via spliceosome	biological_process	10	3	243	71	17629	0.0747641
GO:0005903	brush border	cellular_component	5	3	243	71	17629	0.0747641
GO:0060021	roof of mouth development	biological_process	5	3	243	71	17629	0.0747641
GO:0007596	blood coagulation	biological_process	7	3	243	71	17629	0.0747641
GO:0005216	ion channel activity	molecular_function	6	5	243	163	17629	0.0753718
GO:0030507	spectrin binding	molecular_function	6	2	243	33	17629	0.0755868
GO:0060976	coronary vasculature development	biological_process	6	2	243	33	17629	0.0755868
GO:0007154	cell communication	biological_process	4	2	243	33	17629	0.0755868
GO:0016491	oxidoreductase activity	molecular_function	4	13	243	604	17629	0.0757583
GO:0016020	membrane	cellular_component	3	105	243	6797	17629	0.0763573
GO:0007565	female pregnancy	biological_process	5	3	243	72	17629	0.0772559
GO:0050918	positive chemotaxis	biological_process	6	2	243	34	17629	0.0796049
GO:0015459	potassium channel regulator activity	molecular_function	6	2	243	34	17629	0.0796049
GO:0019369	arachidonic acid metabolic process	biological_process	11	2	243	34	17629	0.0796049
GO:0008528	G protein-coupled peptide receptor activity	molecular_function	6	2	243	34	17629	0.0796049
GO:0035249	synaptic transmission, glutamatergic	biological_process	10	2	243	34	17629	0.0796049
GO:0051384	response to glucocorticoid	biological_process	8	3	243	73	17629	0.079784
GO:0005902	microvillus	cellular_component	7	3	243	73	17629	0.079784
GO:0015807	L-amino acid transport	biological_process	11	1	243	6	17629	0.0799174
GO:0097186	amelogenesis	biological_process	8	1	243	6	17629	0.0799174
GO:0042423	catecholamine biosynthetic process	biological_process	9	1	243	6	17629	0.0799174
GO:0004499	N,N-dimethylaniline monooxygenase activity	molecular_function	7	1	243	6	17629	0.0799174
GO:0048570	notochord morphogenesis	biological_process	7	1	243	6	17629	0.0799174
GO:0051891	positive regulation of cardioblast differentiation	biological_process	9	1	243	6	17629	0.0799174
GO:0051461	positive regulation of corticotropin secretion	biological_process	7	1	243	6	17629	0.0799174
GO:0031727	CCR2 chemokine receptor binding	molecular_function	9	1	243	6	17629	0.0799174
GO:0019815	B cell receptor complex	cellular_component	5	1	243	6	17629	0.0799174
GO:0004022	alcohol dehydrogenase (NAD+) activity	molecular_function	7	1	243	6	17629	0.0799174
GO:0006572	tyrosine catabolic process	biological_process	11	1	243	6	17629	0.0799174
GO:0070296	sarcoplasmic reticulum calcium ion transport	biological_process	11	1	243	6	17629	0.0799174
GO:0090324	negative regulation of oxidative phosphorylation	biological_process	11	1	243	6	17629	0.0799174
GO:0003229	ventricular cardiac muscle tissue development	biological_process	9	1	243	6	17629	0.0799174
GO:0043576	regulation of respiratory gaseous exchange	biological_process	6	1	243	6	17629	0.0799174
GO:0060978	angiogenesis involved in coronary vascular morphogenesis	biological_process	6	1	243	6	17629	0.0799174
GO:0033033	negative regulation of myeloid cell apoptotic process	biological_process	10	1	243	6	17629	0.0799174
GO:0140031	phosphorylation-dependent protein binding	molecular_function	6	1	243	6	17629	0.0799174
GO:0050974	detection of mechanical stimulus involved in sensory perception	biological_process	6	1	243	6	17629	0.0799174
GO:0098909	regulation of cardiac muscle cell action potential involved in regulation of contraction	biological_process	8	1	243	6	17629	0.0799174
GO:0060372	regulation of atrial cardiac muscle cell membrane repolarization	biological_process	11	1	243	6	17629	0.0799174
GO:0048070	regulation of developmental pigmentation	biological_process	5	1	243	6	17629	0.0799174
GO:0005528	FK506 binding	molecular_function	6	1	243	6	17629	0.0799174
GO:0002446	neutrophil mediated immunity	biological_process	7	1	243	6	17629	0.0799174
GO:0002385	mucosal immune response	biological_process	6	1	243	6	17629	0.0799174
GO:0060171	stereocilium membrane	cellular_component	7	1	243	6	17629	0.0799174
GO:0046069	cGMP catabolic process	biological_process	12	1	243	6	17629	0.0799174
GO:0010754	negative regulation of cGMP-mediated signaling	biological_process	10	1	243	6	17629	0.0799174
GO:0086015	SA node cell action potential	biological_process	8	1	243	6	17629	0.0799174
GO:0019863	IgE binding	molecular_function	6	1	243	6	17629	0.0799174
GO:1990712	HFE-transferrin receptor complex	cellular_component	6	1	243	6	17629	0.0799174
GO:0006682	galactosylceramide biosynthetic process	biological_process	12	1	243	6	17629	0.0799174
GO:0032099	negative regulation of appetite	biological_process	11	1	243	6	17629	0.0799174
GO:0033005	positive regulation of mast cell activation	biological_process	8	1	243	6	17629	0.0799174
GO:0072201	negative regulation of mesenchymal cell proliferation	biological_process	8	1	243	6	17629	0.0799174
GO:0051428	peptide hormone receptor binding	molecular_function	7	1	243	6	17629	0.0799174
GO:0031732	CCR7 chemokine receptor binding	molecular_function	9	1	243	6	17629	0.0799174
GO:0006778	porphyrin-containing compound metabolic process	biological_process	7	1	243	6	17629	0.0799174
GO:0002138	retinoic acid biosynthetic process	biological_process	11	1	243	6	17629	0.0799174
GO:0035723	interleukin-15-mediated signaling pathway	biological_process	7	1	243	6	17629	0.0799174
GO:0002407	dendritic cell chemotaxis	biological_process	6	1	243	6	17629	0.0799174
GO:0001733	galactosylceramide sulfotransferase activity	molecular_function	8	1	243	6	17629	0.0799174
GO:0060336	negative regulation of interferon-gamma-mediated signaling pathway	biological_process	10	1	243	6	17629	0.0799174
GO:0006751	glutathione catabolic process	biological_process	9	1	243	6	17629	0.0799174
GO:0072177	mesonephric duct development	biological_process	7	1	243	6	17629	0.0799174
GO:0072378	blood coagulation, fibrin clot formation	biological_process	8	1	243	6	17629	0.0799174
GO:1905475	regulation of protein localization to membrane	biological_process	8	1	243	6	17629	0.0799174
GO:0101020	estrogen 16-alpha-hydroxylase activity	molecular_function	7	1	243	6	17629	0.0799174
GO:0032714	negative regulation of interleukin-5 production	biological_process	8	1	243	6	17629	0.0799174
GO:0032286	central nervous system myelin maintenance	biological_process	8	1	243	6	17629	0.0799174
GO:0051005	negative regulation of lipoprotein lipase activity	biological_process	9	1	243	6	17629	0.0799174
GO:0050957	equilibrioception	biological_process	7	1	243	6	17629	0.0799174
GO:0005577	fibrinogen complex	cellular_component	4	1	243	6	17629	0.0799174
GO:0070938	contractile ring	cellular_component	4	1	243	6	17629	0.0799174
GO:0032051	clathrin light chain binding	molecular_function	6	1	243	6	17629	0.0799174
GO:1901098	positive regulation of autophagosome maturation	biological_process	9	1	243	6	17629	0.0799174
GO:0060028	convergent extension involved in axis elongation	biological_process	8	1	243	6	17629	0.0799174
GO:0061032	visceral serous pericardium development	biological_process	5	1	243	6	17629	0.0799174
GO:0014731	spectrin-associated cytoskeleton	cellular_component	7	1	243	6	17629	0.0799174
GO:0051379	epinephrine binding	molecular_function	6	1	243	6	17629	0.0799174
GO:1902514	regulation of calcium ion transmembrane transport via high voltage-gated calcium channel	biological_process	11	1	243	6	17629	0.0799174
GO:0035811	negative regulation of urine volume	biological_process	7	1	243	6	17629	0.0799174
GO:0043270	positive regulation of ion transport	biological_process	8	1	243	6	17629	0.0799174
GO:0047044	androstan-3-alpha,17-beta-diol dehydrogenase activity	molecular_function	7	1	243	6	17629	0.0799174
GO:0043066	negative regulation of apoptotic process	biological_process	9	11	243	494	17629	0.0811536
GO:0007166	cell surface receptor signaling pathway	biological_process	5	5	243	167	17629	0.0816471
GO:0098655	cation transmembrane transport	biological_process	8	3	243	74	17629	0.0823476
GO:0060612	adipose tissue development	biological_process	7	2	243	35	17629	0.083688
GO:0017157	regulation of exocytosis	biological_process	7	2	243	35	17629	0.083688
GO:0050873	brown fat cell differentiation	biological_process	7	2	243	35	17629	0.083688
GO:0030336	negative regulation of cell migration	biological_process	8	4	243	120	17629	0.0844247
GO:0006897	endocytosis	biological_process	7	6	243	221	17629	0.0859616
GO:0000122	negative regulation of transcription by RNA polymerase II	biological_process	10	16	243	798	17629	0.0861874
GO:0007417	central nervous system development	biological_process	6	3	243	76	17629	0.0875801
GO:0071260	cellular response to mechanical stimulus	biological_process	6	3	243	76	17629	0.0875801
GO:0046718	viral entry into host cell	biological_process	9	2	243	36	17629	0.0878336
GO:0046677	response to antibiotic	biological_process	5	2	243	36	17629	0.0878336
GO:0097192	extrinsic apoptotic signaling pathway in absence of ligand	biological_process	6	2	243	36	17629	0.0878336
GO:0009058	biosynthetic process	biological_process	4	2	243	36	17629	0.0878336
GO:0006352	DNA-templated transcription, initiation	biological_process	8	2	243	37	17629	0.0920393
GO:0007528	neuromuscular junction development	biological_process	6	2	243	37	17629	0.0920393
GO:0046658	anchored component of plasma membrane	cellular_component	6	2	243	37	17629	0.0920393
GO:0000186	activation of MAPKK activity	biological_process	13	2	243	37	17629	0.0920393
GO:0006811	ion transport	biological_process	6	12	243	565	17629	0.0922792
GO:0030308	negative regulation of cell growth	biological_process	7	4	243	124	17629	0.0925286
GO:0030277	maintenance of gastrointestinal epithelium	biological_process	9	1	243	7	17629	0.0926042
GO:0060054	positive regulation of epithelial cell proliferation involved in wound healing	biological_process	9	1	243	7	17629	0.0926042
GO:0045986	negative regulation of smooth muscle contraction	biological_process	10	1	243	7	17629	0.0926042
GO:0046850	regulation of bone remodeling	biological_process	7	1	243	7	17629	0.0926042
GO:0019367	fatty acid elongation, saturated fatty acid	biological_process	12	1	243	7	17629	0.0926042
GO:0050691	regulation of defense response to virus by host	biological_process	8	1	243	7	17629	0.0926042
GO:0015670	carbon dioxide transport	biological_process	7	1	243	7	17629	0.0926042
GO:0048864	stem cell development	biological_process	6	1	243	7	17629	0.0926042
GO:0002544	chronic inflammatory response	biological_process	7	1	243	7	17629	0.0926042
GO:0002456	T cell mediated immunity	biological_process	7	1	243	7	17629	0.0926042
GO:0014732	skeletal muscle atrophy	biological_process	9	1	243	7	17629	0.0926042
GO:0045838	positive regulation of membrane potential	biological_process	6	1	243	7	17629	0.0926042
GO:0048341	paraxial mesoderm formation	biological_process	7	1	243	7	17629	0.0926042
GO:0071774	response to fibroblast growth factor	biological_process	5	1	243	7	17629	0.0926042
GO:0060392	negative regulation of SMAD protein signal transduction	biological_process	10	1	243	7	17629	0.0926042
GO:0002693	positive regulation of cellular extravasation	biological_process	8	1	243	7	17629	0.0926042
GO:0005344	oxygen carrier activity	molecular_function	4	1	243	7	17629	0.0926042
GO:0046890	regulation of lipid biosynthetic process	biological_process	7	1	243	7	17629	0.0926042
GO:0008430	selenium binding	molecular_function	4	1	243	7	17629	0.0926042
GO:0033634	positive regulation of cell-cell adhesion mediated by integrin	biological_process	8	1	243	7	17629	0.0926042
GO:0004322	ferroxidase activity	molecular_function	7	1	243	7	17629	0.0926042
GO:0002606	positive regulation of dendritic cell antigen processing and presentation	biological_process	8	1	243	7	17629	0.0926042
GO:0030258	lipid modification	biological_process	7	1	243	7	17629	0.0926042
GO:2000252	negative regulation of feeding behavior	biological_process	7	1	243	7	17629	0.0926042
GO:0022843	voltage-gated cation channel activity	molecular_function	10	1	243	7	17629	0.0926042
GO:0060298	positive regulation of sarcomere organization	biological_process	9	1	243	7	17629	0.0926042
GO:0097091	synaptic vesicle clustering	biological_process	8	1	243	7	17629	0.0926042
GO:0102756	very-long-chain 3-ketoacyl-CoA synthase activity	molecular_function	7	1	243	7	17629	0.0926042
GO:0009414	response to water deprivation	biological_process	5	1	243	7	17629	0.0926042
GO:0045162	clustering of voltage-gated sodium channels	biological_process	7	1	243	7	17629	0.0926042
GO:0035630	bone mineralization involved in bone maturation	biological_process	8	1	243	7	17629	0.0926042
GO:0034144	negative regulation of toll-like receptor 4 signaling pathway	biological_process	8	1	243	7	17629	0.0926042
GO:0031995	insulin-like growth factor II binding	molecular_function	7	1	243	7	17629	0.0926042
GO:0015671	oxygen transport	biological_process	7	1	243	7	17629	0.0926042
GO:2000491	positive regulation of hepatic stellate cell activation	biological_process	8	1	243	7	17629	0.0926042
GO:0102337	3-oxo-cerotoyl-CoA synthase activity	molecular_function	7	1	243	7	17629	0.0926042
GO:0048639	positive regulation of developmental growth	biological_process	7	1	243	7	17629	0.0926042
GO:0035240	dopamine binding	molecular_function	5	1	243	7	17629	0.0926042
GO:0102338	3-oxo-lignoceronyl-CoA synthase activity	molecular_function	7	1	243	7	17629	0.0926042
GO:0009308	amine metabolic process	biological_process	6	1	243	7	17629	0.0926042
GO:0071474	cellular hyperosmotic response	biological_process	7	1	243	7	17629	0.0926042
GO:0032620	interleukin-17 production	biological_process	5	1	243	7	17629	0.0926042
GO:0034625	fatty acid elongation, monounsaturated fatty acid	biological_process	13	1	243	7	17629	0.0926042
GO:0010644	cell communication by electrical coupling	biological_process	5	1	243	7	17629	0.0926042
GO:0036042	long-chain fatty acyl-CoA binding	molecular_function	10	1	243	7	17629	0.0926042
GO:1903426	regulation of reactive oxygen species biosynthetic process	biological_process	7	1	243	7	17629	0.0926042
GO:0016765	transferase activity, transferring alkyl or aryl (other than methyl) groups	molecular_function	5	1	243	7	17629	0.0926042
GO:0016281	eukaryotic translation initiation factor 4F complex	cellular_component	4	1	243	7	17629	0.0926042
GO:0034626	fatty acid elongation, polyunsaturated fatty acid	biological_process	13	1	243	7	17629	0.0926042
GO:0032451	demethylase activity	molecular_function	4	1	243	7	17629	0.0926042
GO:0005826	actomyosin contractile ring	cellular_component	5	1	243	7	17629	0.0926042
GO:0042587	glycogen granule	cellular_component	6	1	243	7	17629	0.0926042
GO:0009922	fatty acid elongase activity	molecular_function	8	1	243	7	17629	0.0926042
GO:0102336	3-oxo-arachidoyl-CoA synthase activity	molecular_function	7	1	243	7	17629	0.0926042
GO:1901841	regulation of high voltage-gated calcium channel activity	biological_process	10	1	243	7	17629	0.0926042
GO:0043567	regulation of insulin-like growth factor receptor signaling pathway	biological_process	8	1	243	7	17629	0.0926042
GO:0031649	heat generation	biological_process	6	1	243	7	17629	0.0926042
GO:2001269	positive regulation of cysteine-type endopeptidase activity involved in apoptotic signaling pathway	biological_process	11	1	243	7	17629	0.0926042
GO:0032868	response to insulin	biological_process	7	3	243	78	17629	0.0929494
GO:0005244	voltage-gated ion channel activity	molecular_function	9	4	243	125	17629	0.0946106
GO:0035556	intracellular signal transduction	biological_process	5	9	243	394	17629	0.0960159
GO:0030282	bone mineralization	biological_process	7	2	243	38	17629	0.0963026
GO:0097009	energy homeostasis	biological_process	5	2	243	38	17629	0.0963026
GO:0001654	eye development	biological_process	7	2	243	38	17629	0.0963026
GO:0051924	regulation of calcium ion transport	biological_process	9	2	243	38	17629	0.0963026
GO:0007605	sensory perception of sound	biological_process	8	4	243	126	17629	0.0967147
GO:0051213	dioxygenase activity	molecular_function	5	3	243	80	17629	0.0984513
GO:0005977	glycogen metabolic process	biological_process	9	2	243	39	17629	0.100621
GO:0008543	fibroblast growth factor receptor signaling pathway	biological_process	8	2	243	39	17629	0.100621
GO:0048469	cell maturation	biological_process	5	2	243	39	17629	0.100621
GO:0006813	potassium ion transport	biological_process	9	4	243	128	17629	0.100988
GO:0008233	peptidase activity	molecular_function	5	10	243	458	17629	0.102854
GO:0030424	axon	cellular_component	6	10	243	459	17629	0.103944
GO:0032781	positive regulation of ATPase activity	biological_process	8	2	243	40	17629	0.104993
GO:0051781	positive regulation of cell division	biological_process	7	2	243	40	17629	0.104993
GO:0032287	peripheral nervous system myelin maintenance	biological_process	8	1	243	8	17629	0.105117
GO:0007260	tyrosine phosphorylation of STAT protein	biological_process	11	1	243	8	17629	0.105117
GO:2000651	positive regulation of sodium ion transmembrane transporter activity	biological_process	8	1	243	8	17629	0.105117
GO:0032696	negative regulation of interleukin-13 production	biological_process	8	1	243	8	17629	0.105117
GO:0031256	leading edge membrane	cellular_component	5	1	243	8	17629	0.105117
GO:0031390	Ctf18 RFC-like complex	cellular_component	4	1	243	8	17629	0.105117
GO:0048311	mitochondrion distribution	biological_process	7	1	243	8	17629	0.105117
GO:0015280	ligand-gated sodium channel activity	molecular_function	9	1	243	8	17629	0.105117
GO:0043568	positive regulation of insulin-like growth factor receptor signaling pathway	biological_process	9	1	243	8	17629	0.105117
GO:0051597	response to methylmercury	biological_process	6	1	243	8	17629	0.105117
GO:0010764	negative regulation of fibroblast migration	biological_process	9	1	243	8	17629	0.105117
GO:1900180	regulation of protein localization to nucleus	biological_process	8	1	243	8	17629	0.105117
GO:1990542	mitochondrial transmembrane transport	biological_process	7	1	243	8	17629	0.105117
GO:2000969	positive regulation of AMPA receptor activity	biological_process	10	1	243	8	17629	0.105117
GO:0009584	detection of visible light	biological_process	8	1	243	8	17629	0.105117
GO:0097367	carbohydrate derivative binding	molecular_function	4	1	243	8	17629	0.105117
GO:0071281	cellular response to iron ion	biological_process	8	1	243	8	17629	0.105117
GO:0006650	glycerophospholipid metabolic process	biological_process	8	1	243	8	17629	0.105117
GO:0035234	ectopic germ cell programmed cell death	biological_process	5	1	243	8	17629	0.105117
GO:0001768	establishment of T cell polarity	biological_process	7	1	243	8	17629	0.105117
GO:0099505	regulation of presynaptic membrane potential	biological_process	6	1	243	8	17629	0.105117
GO:2001069	glycogen binding	molecular_function	6	1	243	8	17629	0.105117
GO:0090009	primitive streak formation	biological_process	5	1	243	8	17629	0.105117
GO:0030911	TPR domain binding	molecular_function	6	1	243	8	17629	0.105117
GO:0043615	astrocyte cell migration	biological_process	8	1	243	8	17629	0.105117
GO:0016494	C-X-C chemokine receptor activity	molecular_function	9	1	243	8	17629	0.105117
GO:0033612	receptor serine/threonine kinase binding	molecular_function	6	1	243	8	17629	0.105117
GO:0055009	atrial cardiac muscle tissue morphogenesis	biological_process	8	1	243	8	17629	0.105117
GO:1904783	positive regulation of NMDA glutamate receptor activity	biological_process	10	1	243	8	17629	0.105117
GO:0009635	response to herbicide	biological_process	5	1	243	8	17629	0.105117
GO:0097322	7SK snRNA binding	molecular_function	8	1	243	8	17629	0.105117
GO:0060539	diaphragm development	biological_process	8	1	243	8	17629	0.105117
GO:0043297	apical junction assembly	biological_process	8	1	243	8	17629	0.105117
GO:0030836	positive regulation of actin filament depolymerization	biological_process	9	1	243	8	17629	0.105117
GO:0034695	response to prostaglandin E	biological_process	7	1	243	8	17629	0.105117
GO:0030214	hyaluronan catabolic process	biological_process	9	1	243	8	17629	0.105117
GO:0060013	righting reflex	biological_process	6	1	243	8	17629	0.105117
GO:0098684	photoreceptor ribbon synapse	cellular_component	5	1	243	8	17629	0.105117
GO:0060484	lung-associated mesenchyme development	biological_process	7	1	243	8	17629	0.105117
GO:0043184	vascular endothelial growth factor receptor 2 binding	molecular_function	8	1	243	8	17629	0.105117
GO:1990845	adaptive thermogenesis	biological_process	4	1	243	8	17629	0.105117
GO:0016247	channel regulator activity	molecular_function	4	1	243	8	17629	0.105117
GO:0035690	cellular response to drug	biological_process	6	3	243	83	17629	0.106944
GO:0043209	myelin sheath	cellular_component	4	5	243	183	17629	0.109401
GO:0030501	positive regulation of bone mineralization	biological_process	8	2	243	41	17629	0.109415
GO:0016705	oxidoreductase activity, acting on paired donors, with incorporation or reduction of molecular oxygen	molecular_function	5	3	243	84	17629	0.109837
GO:0060548	negative regulation of cell death	biological_process	7	3	243	85	17629	0.112759
GO:0055114	oxidation-reduction process	biological_process	4	14	243	709	17629	0.113513
GO:0030054	cell junction	cellular_component	3	16	243	833	17629	0.113694
GO:0032420	stereocilium	cellular_component	6	2	243	42	17629	0.113885
GO:0019838	growth factor binding	molecular_function	5	2	243	42	17629	0.113885
GO:0008083	growth factor activity	molecular_function	7	4	243	134	17629	0.114319
GO:0071805	potassium ion transmembrane transport	biological_process	10	4	243	134	17629	0.114319
GO:0043547	positive regulation of GTPase activity	biological_process	8	7	243	295	17629	0.114481
GO:0043204	perikaryon	cellular_component	5	5	243	186	17629	0.11506
GO:0061037	negative regulation of cartilage development	biological_process	7	1	243	9	17629	0.117458
GO:0030903	notochord development	biological_process	7	1	243	9	17629	0.117458
GO:0008020	G protein-coupled photoreceptor activity	molecular_function	7	1	243	9	17629	0.117458
GO:0050786	RAGE receptor binding	molecular_function	6	1	243	9	17629	0.117458
GO:0004935	adrenergic receptor activity	molecular_function	8	1	243	9	17629	0.117458
GO:0010753	positive regulation of cGMP-mediated signaling	biological_process	10	1	243	9	17629	0.117458
GO:0050665	hydrogen peroxide biosynthetic process	biological_process	8	1	243	9	17629	0.117458
GO:0045199	maintenance of epithelial cell apical/basal polarity	biological_process	7	1	243	9	17629	0.117458
GO:0033625	positive regulation of integrin activation	biological_process	8	1	243	9	17629	0.117458
GO:0050891	multicellular organismal water homeostasis	biological_process	8	1	243	9	17629	0.117458
GO:0032525	somite rostral/caudal axis specification	biological_process	7	1	243	9	17629	0.117458
GO:0030021	extracellular matrix structural constituent conferring compression resistance	molecular_function	5	1	243	9	17629	0.117458
GO:0033572	transferrin transport	biological_process	11	1	243	9	17629	0.117458
GO:0003689	DNA clamp loader activity	molecular_function	7	1	243	9	17629	0.117458
GO:0004679	AMP-activated protein kinase activity	molecular_function	9	1	243	9	17629	0.117458
GO:0014883	transition between fast and slow fiber	biological_process	8	1	243	9	17629	0.117458
GO:0045576	mast cell activation	biological_process	7	1	243	9	17629	0.117458
GO:0004169	dolichyl-phosphate-mannose-protein mannosyltransferase activity	molecular_function	8	1	243	9	17629	0.117458
GO:0046632	alpha-beta T cell differentiation	biological_process	9	1	243	9	17629	0.117458
GO:0009062	fatty acid catabolic process	biological_process	10	1	243	9	17629	0.117458
GO:1903715	regulation of aerobic respiration	biological_process	9	1	243	9	17629	0.117458
GO:0072540	T-helper 17 cell lineage commitment	biological_process	10	1	243	9	17629	0.117458
GO:1900015	regulation of cytokine production involved in inflammatory response	biological_process	7	1	243	9	17629	0.117458
GO:0031227	intrinsic component of endoplasmic reticulum membrane	cellular_component	6	1	243	9	17629	0.117458
GO:0032308	positive regulation of prostaglandin secretion	biological_process	10	1	243	9	17629	0.117458
GO:0010863	positive regulation of phospholipase C activity	biological_process	10	1	243	9	17629	0.117458
GO:0060346	bone trabecula formation	biological_process	6	1	243	9	17629	0.117458
GO:0005041	low-density lipoprotein particle receptor activity	molecular_function	5	1	243	9	17629	0.117458
GO:0035773	insulin secretion involved in cellular response to glucose stimulus	biological_process	12	1	243	9	17629	0.117458
GO:0001542	ovulation from ovarian follicle	biological_process	5	1	243	9	17629	0.117458
GO:0009072	aromatic amino acid family metabolic process	biological_process	9	1	243	9	17629	0.117458
GO:0060039	pericardium development	biological_process	7	1	243	9	17629	0.117458
GO:0042756	drinking behavior	biological_process	5	1	243	9	17629	0.117458
GO:0006183	GTP biosynthetic process	biological_process	12	1	243	9	17629	0.117458
GO:0019871	sodium channel inhibitor activity	molecular_function	7	1	243	9	17629	0.117458
GO:0060290	transdifferentiation	biological_process	6	1	243	9	17629	0.117458
GO:0045760	positive regulation of action potential	biological_process	6	1	243	9	17629	0.117458
GO:0043030	regulation of macrophage activation	biological_process	7	1	243	9	17629	0.117458
GO:0051879	Hsp90 protein binding	molecular_function	6	2	243	44	17629	0.122963
GO:0007623	circadian rhythm	biological_process	4	3	243	89	17629	0.12474
GO:0045766	positive regulation of angiogenesis	biological_process	8	4	243	139	17629	0.125989
GO:0120163	negative regulation of cold-induced thermogenesis	biological_process	7	2	243	45	17629	0.127566
GO:0070830	bicellular tight junction assembly	biological_process	9	2	243	45	17629	0.127566
GO:0030182	neuron differentiation	biological_process	6	4	243	140	17629	0.128381
GO:0043197	dendritic spine	cellular_component	7	5	243	193	17629	0.128794
GO:1900264	positive regulation of DNA-directed DNA polymerase activity	biological_process	8	1	243	10	17629	0.129629
GO:0032713	negative regulation of interleukin-4 production	biological_process	8	1	243	10	17629	0.129629
GO:0001823	mesonephros development	biological_process	7	1	243	10	17629	0.129629
GO:0097066	response to thyroid hormone	biological_process	6	1	243	10	17629	0.129629
GO:0044342	type B pancreatic cell proliferation	biological_process	5	1	243	10	17629	0.129629
GO:0055015	ventricular cardiac muscle cell development	biological_process	9	1	243	10	17629	0.129629
GO:1902857	positive regulation of non-motile cilium assembly	biological_process	11	1	243	10	17629	0.129629
GO:0071468	cellular response to acidic pH	biological_process	7	1	243	10	17629	0.129629
GO:0044224	juxtaparanode region of axon	cellular_component	6	1	243	10	17629	0.129629
GO:0006646	phosphatidylethanolamine biosynthetic process	biological_process	10	1	243	10	17629	0.129629
GO:0048708	astrocyte differentiation	biological_process	7	1	243	10	17629	0.129629
GO:0042448	progesterone metabolic process	biological_process	8	1	243	10	17629	0.129629
GO:0007171	activation of transmembrane receptor protein tyrosine kinase activity	biological_process	13	1	243	10	17629	0.129629
GO:0019953	sexual reproduction	biological_process	4	1	243	10	17629	0.129629
GO:0014894	response to denervation involved in regulation of muscle adaptation	biological_process	7	1	243	10	17629	0.129629
GO:1902260	negative regulation of delayed rectifier potassium channel activity	biological_process	10	1	243	10	17629	0.129629
GO:0032432	actin filament bundle	cellular_component	6	1	243	10	17629	0.129629
GO:0003996	acyl-CoA ligase activity	molecular_function	7	1	243	10	17629	0.129629
GO:0032940	secretion by cell	biological_process	4	1	243	10	17629	0.129629
GO:0006171	cAMP biosynthetic process	biological_process	12	1	243	10	17629	0.129629
GO:0044320	cellular response to leptin stimulus	biological_process	7	1	243	10	17629	0.129629
GO:0003139	secondary heart field specification	biological_process	8	1	243	10	17629	0.129629
GO:0043276	anoikis	biological_process	7	1	243	10	17629	0.129629
GO:0050810	regulation of steroid biosynthetic process	biological_process	9	1	243	10	17629	0.129629
GO:0005149	interleukin-1 receptor binding	molecular_function	7	1	243	10	17629	0.129629
GO:0035338	long-chain fatty-acyl-CoA biosynthetic process	biological_process	10	1	243	10	17629	0.129629
GO:0006596	polyamine biosynthetic process	biological_process	10	1	243	10	17629	0.129629
GO:0071875	adrenergic receptor signaling pathway	biological_process	6	1	243	10	17629	0.129629
GO:0019227	neuronal action potential propagation	biological_process	6	1	243	10	17629	0.129629
GO:0046581	intercellular canaliculus	cellular_component	5	1	243	10	17629	0.129629
GO:0047023	androsterone dehydrogenase activity	molecular_function	7	1	243	10	17629	0.129629
GO:2001028	positive regulation of endothelial cell chemotaxis	biological_process	11	1	243	10	17629	0.129629
GO:0033391	chromatoid body	cellular_component	8	1	243	10	17629	0.129629
GO:0003170	heart valve development	biological_process	5	1	243	10	17629	0.129629
GO:0046549	retinal cone cell development	biological_process	9	1	243	10	17629	0.129629
GO:0062009	secondary palate development	biological_process	6	1	243	10	17629	0.129629
GO:0021794	thalamus development	biological_process	5	1	243	10	17629	0.129629
GO:0002438	acute inflammatory response to antigenic stimulus	biological_process	8	1	243	10	17629	0.129629
GO:0039706	co-receptor binding	molecular_function	5	1	243	10	17629	0.129629
GO:1903818	positive regulation of voltage-gated potassium channel activity	biological_process	9	1	243	10	17629	0.129629
GO:0009636	response to toxic substance	biological_process	5	3	243	91	17629	0.130896
GO:0048471	perinuclear region of cytoplasm	cellular_component	6	14	243	727	17629	0.130916
GO:0022627	cytosolic small ribosomal subunit	cellular_component	8	2	243	46	17629	0.132209
GO:0043666	regulation of phosphoprotein phosphatase activity	biological_process	11	2	243	46	17629	0.132209
GO:0010862	positive regulation of pathway-restricted SMAD protein phosphorylation	biological_process	11	2	243	46	17629	0.132209
GO:0042995	cell projection	cellular_component	4	18	243	984	17629	0.135233
GO:0007204	positive regulation of cytosolic calcium ion concentration	biological_process	13	4	243	143	17629	0.135671
GO:0045600	positive regulation of fat cell differentiation	biological_process	8	2	243	47	17629	0.13689
GO:0032993	protein-DNA complex	cellular_component	4	2	243	47	17629	0.13689
GO:0007186	G protein-coupled receptor signaling pathway	biological_process	5	13	243	673	17629	0.139528
GO:0060170	ciliary membrane	cellular_component	6	2	243	48	17629	0.141608
GO:0050714	positive regulation of protein secretion	biological_process	10	2	243	48	17629	0.141608
GO:0030544	Hsp70 protein binding	molecular_function	6	2	243	48	17629	0.141608
GO:0042753	positive regulation of circadian rhythm	biological_process	6	1	243	11	17629	0.141633
GO:0002262	myeloid cell homeostasis	biological_process	4	1	243	11	17629	0.141633
GO:0001527	microfibril	cellular_component	5	1	243	11	17629	0.141633
GO:0016045	detection of bacterium	biological_process	8	1	243	11	17629	0.141633
GO:0015125	bile acid transmembrane transporter activity	molecular_function	5	1	243	11	17629	0.141633
GO:0032958	inositol phosphate biosynthetic process	biological_process	8	1	243	11	17629	0.141633
GO:0008347	glial cell migration	biological_process	7	1	243	11	17629	0.141633
GO:0051549	positive regulation of keratinocyte migration	biological_process	10	1	243	11	17629	0.141633
GO:0042759	long-chain fatty acid biosynthetic process	biological_process	11	1	243	11	17629	0.141633
GO:0007168	receptor guanylyl cyclase signaling pathway	biological_process	7	1	243	11	17629	0.141633
GO:0009404	toxin metabolic process	biological_process	5	1	243	11	17629	0.141633
GO:0090197	positive regulation of chemokine secretion	biological_process	9	1	243	11	17629	0.141633
GO:0006957	complement activation, alternative pathway	biological_process	6	1	243	11	17629	0.141633
GO:0008391	arachidonic acid monooxygenase activity	molecular_function	6	1	243	11	17629	0.141633
GO:0009410	response to xenobiotic stimulus	biological_process	5	1	243	11	17629	0.141633
GO:0031588	nucleotide-activated protein kinase complex	cellular_component	5	1	243	11	17629	0.141633
GO:0032982	myosin filament	cellular_component	5	1	243	11	17629	0.141633
GO:1901612	cardiolipin binding	molecular_function	7	1	243	11	17629	0.141633
GO:2000727	positive regulation of cardiac muscle cell differentiation	biological_process	10	1	243	11	17629	0.141633
GO:0035567	non-canonical Wnt signaling pathway	biological_process	8	1	243	11	17629	0.141633
GO:0015175	neutral amino acid transmembrane transporter activity	molecular_function	8	1	243	11	17629	0.141633
GO:0102991	myristoyl-CoA hydrolase activity	molecular_function	7	1	243	11	17629	0.141633
GO:0014067	negative regulation of phosphatidylinositol 3-kinase signaling	biological_process	10	1	243	11	17629	0.141633
GO:0032635	interleukin-6 production	biological_process	5	1	243	11	17629	0.141633
GO:0009967	positive regulation of signal transduction	biological_process	8	1	243	11	17629	0.141633
GO:0031639	plasminogen activation	biological_process	10	1	243	11	17629	0.141633
GO:0035137	hindlimb morphogenesis	biological_process	7	1	243	11	17629	0.141633
GO:0005536	glucose binding	molecular_function	6	1	243	11	17629	0.141633
GO:0098992	neuronal dense core vesicle	cellular_component	10	1	243	11	17629	0.141633
GO:0033689	negative regulation of osteoblast proliferation	biological_process	8	1	243	11	17629	0.141633
GO:0042118	endothelial cell activation	biological_process	5	1	243	11	17629	0.141633
GO:0008090	retrograde axonal transport	biological_process	11	1	243	11	17629	0.141633
GO:0097011	cellular response to granulocyte macrophage colony-stimulating factor stimulus	biological_process	8	1	243	11	17629	0.141633
GO:0048048	embryonic eye morphogenesis	biological_process	7	1	243	11	17629	0.141633
GO:0005845	mRNA cap binding complex	cellular_component	5	1	243	11	17629	0.141633
GO:0005979	regulation of glycogen biosynthetic process	biological_process	10	1	243	11	17629	0.141633
GO:0001759	organ induction	biological_process	9	1	243	11	17629	0.141633
GO:0004143	diacylglycerol kinase activity	molecular_function	7	1	243	11	17629	0.141633
GO:0038024	cargo receptor activity	molecular_function	3	1	243	11	17629	0.141633
GO:0046622	positive regulation of organ growth	biological_process	8	1	243	11	17629	0.141633
GO:0033210	leptin-mediated signaling pathway	biological_process	7	1	243	11	17629	0.141633
GO:0031402	sodium ion binding	molecular_function	8	1	243	11	17629	0.141633
GO:0009247	glycolipid biosynthetic process	biological_process	9	1	243	11	17629	0.141633
GO:0035634	response to stilbenoid	biological_process	7	1	243	11	17629	0.141633
GO:0003197	endocardial cushion development	biological_process	7	1	243	11	17629	0.141633
GO:0010955	negative regulation of protein processing	biological_process	10	1	243	11	17629	0.141633
GO:0090037	positive regulation of protein kinase C signaling	biological_process	10	1	243	11	17629	0.141633
GO:0006968	cellular defense response	biological_process	6	1	243	11	17629	0.141633
GO:0006874	cellular calcium ion homeostasis	biological_process	11	3	243	95	17629	0.143519
GO:0030017	sarcomere	cellular_component	5	2	243	49	17629	0.14636
GO:0007188	adenylate cyclase-modulating G protein-coupled receptor signaling pathway	biological_process	7	2	243	49	17629	0.14636
GO:0030514	negative regulation of BMP signaling pathway	biological_process	11	2	243	50	17629	0.151144
GO:0030838	positive regulation of actin filament polymerization	biological_process	9	2	243	50	17629	0.151144
GO:0030101	natural killer cell activation	biological_process	7	1	243	12	17629	0.153472
GO:0045176	apical protein localization	biological_process	6	1	243	12	17629	0.153472
GO:0001771	immunological synapse formation	biological_process	6	1	243	12	17629	0.153472
GO:0010888	negative regulation of lipid storage	biological_process	6	1	243	12	17629	0.153472
GO:0008210	estrogen metabolic process	biological_process	7	1	243	12	17629	0.153472
GO:0009101	glycoprotein biosynthetic process	biological_process	8	1	243	12	17629	0.153472
GO:0060979	vasculogenesis involved in coronary vascular morphogenesis	biological_process	7	1	243	12	17629	0.153472
GO:0006996	organelle organization	biological_process	5	1	243	12	17629	0.153472
GO:0003841	1-acylglycerol-3-phosphate O-acyltransferase activity	molecular_function	9	1	243	12	17629	0.153472
GO:0010739	positive regulation of protein kinase A signaling	biological_process	10	1	243	12	17629	0.153472
GO:0044212	transcription regulatory region DNA binding	molecular_function	7	1	243	12	17629	0.153472
GO:0000346	transcription export complex	cellular_component	4	1	243	12	17629	0.153472
GO:0060644	mammary gland epithelial cell differentiation	biological_process	7	1	243	12	17629	0.153472
GO:0032421	stereocilium bundle	cellular_component	5	1	243	12	17629	0.153472
GO:0071482	cellular response to light stimulus	biological_process	7	1	243	12	17629	0.153472
GO:0045236	CXCR chemokine receptor binding	molecular_function	8	1	243	12	17629	0.153472
GO:0031274	positive regulation of pseudopodium assembly	biological_process	11	1	243	12	17629	0.153472
GO:0006978	DNA damage response, signal transduction by p53 class mediator resulting in transcription of p21 class mediator	biological_process	9	1	243	12	17629	0.153472
GO:0033197	response to vitamin E	biological_process	7	1	243	12	17629	0.153472
GO:0042301	phosphate ion binding	molecular_function	6	1	243	12	17629	0.153472
GO:0030247	polysaccharide binding	molecular_function	5	1	243	12	17629	0.153472
GO:0003300	cardiac muscle hypertrophy	biological_process	8	1	243	12	17629	0.153472
GO:0042761	very long-chain fatty acid biosynthetic process	biological_process	11	1	243	12	17629	0.153472
GO:0008206	bile acid metabolic process	biological_process	7	1	243	12	17629	0.153472
GO:0045926	negative regulation of growth	biological_process	6	1	243	12	17629	0.153472
GO:0019887	protein kinase regulator activity	molecular_function	6	1	243	12	17629	0.153472
GO:0006182	cGMP biosynthetic process	biological_process	12	1	243	12	17629	0.153472
GO:0050927	positive regulation of positive chemotaxis	biological_process	9	1	243	12	17629	0.153472
GO:0015909	long-chain fatty acid transport	biological_process	9	1	243	12	17629	0.153472
GO:0050953	sensory perception of light stimulus	biological_process	7	1	243	12	17629	0.153472
GO:0070723	response to cholesterol	biological_process	8	1	243	12	17629	0.153472
GO:0004016	adenylate cyclase activity	molecular_function	5	1	243	12	17629	0.153472
GO:0004115	3',5'-cyclic-AMP phosphodiesterase activity	molecular_function	10	1	243	12	17629	0.153472
GO:0005940	septin ring	cellular_component	8	1	243	12	17629	0.153472
GO:0031994	insulin-like growth factor I binding	molecular_function	7	1	243	12	17629	0.153472
GO:0032585	multivesicular body membrane	cellular_component	10	1	243	12	17629	0.153472
GO:0032153	cell division site	cellular_component	4	1	243	12	17629	0.153472
GO:0016024	CDP-diacylglycerol biosynthetic process	biological_process	11	1	243	12	17629	0.153472
GO:0031529	ruffle organization	biological_process	7	1	243	12	17629	0.153472
GO:0036065	fucosylation	biological_process	5	1	243	12	17629	0.153472
GO:0031100	animal organ regeneration	biological_process	6	2	243	51	17629	0.155959
GO:0004896	cytokine receptor activity	molecular_function	6	2	243	51	17629	0.155959
GO:0006936	muscle contraction	biological_process	6	2	243	51	17629	0.155959
GO:0001501	skeletal system development	biological_process	6	3	243	99	17629	0.156525
GO:0000287	magnesium ion binding	molecular_function	7	5	243	207	17629	0.158349
GO:0071346	cellular response to interferon-gamma	biological_process	8	3	243	100	17629	0.159833
GO:0009968	negative regulation of signal transduction	biological_process	8	2	243	52	17629	0.160803
GO:0071300	cellular response to retinoic acid	biological_process	7	2	243	52	17629	0.160803
GO:0030198	extracellular matrix organization	biological_process	6	4	243	154	17629	0.163759
GO:0086010	membrane depolarization during action potential	biological_process	7	1	243	13	17629	0.165149
GO:0032230	positive regulation of synaptic transmission, GABAergic	biological_process	10	1	243	13	17629	0.165149
GO:0010744	positive regulation of macrophage derived foam cell differentiation	biological_process	8	1	243	13	17629	0.165149
GO:0036122	BMP binding	molecular_function	6	1	243	13	17629	0.165149
GO:0034705	potassium channel complex	cellular_component	8	1	243	13	17629	0.165149
GO:0005865	striated muscle thin filament	cellular_component	6	1	243	13	17629	0.165149
GO:0047555	3',5'-cyclic-GMP phosphodiesterase activity	molecular_function	10	1	243	13	17629	0.165149
GO:0061049	cell growth involved in cardiac muscle cell development	biological_process	6	1	243	13	17629	0.165149
GO:0098962	regulation of postsynaptic neurotransmitter receptor activity	biological_process	8	1	243	13	17629	0.165149
GO:1902475	L-alpha-amino acid transmembrane transport	biological_process	12	1	243	13	17629	0.165149
GO:0060413	atrial septum morphogenesis	biological_process	6	1	243	13	17629	0.165149
GO:0060389	pathway-restricted SMAD protein phosphorylation	biological_process	10	1	243	13	17629	0.165149
GO:0007064	mitotic sister chromatid cohesion	biological_process	6	1	243	13	17629	0.165149
GO:0030195	negative regulation of blood coagulation	biological_process	8	1	243	13	17629	0.165149
GO:0001972	retinoic acid binding	molecular_function	7	1	243	13	17629	0.165149
GO:0042101	T cell receptor complex	cellular_component	6	1	243	13	17629	0.165149
GO:0071880	adenylate cyclase-activating adrenergic receptor signaling pathway	biological_process	9	1	243	13	17629	0.165149
GO:0007252	I-kappaB phosphorylation	biological_process	10	1	243	13	17629	0.165149
GO:0000340	RNA 7-methylguanosine cap binding	molecular_function	8	1	243	13	17629	0.165149
GO:0042043	neurexin family protein binding	molecular_function	6	1	243	13	17629	0.165149
GO:0035313	wound healing, spreading of epidermal cells	biological_process	8	1	243	13	17629	0.165149
GO:0042744	hydrogen peroxide catabolic process	biological_process	8	1	243	13	17629	0.165149
GO:0010447	response to acidic pH	biological_process	6	1	243	13	17629	0.165149
GO:0016486	peptide hormone processing	biological_process	8	1	243	13	17629	0.165149
GO:0038187	pattern recognition receptor activity	molecular_function	5	1	243	13	17629	0.165149
GO:0000164	protein phosphatase type 1 complex	cellular_component	5	1	243	13	17629	0.165149
GO:0016580	Sin3 complex	cellular_component	9	1	243	13	17629	0.165149
GO:0031105	septin complex	cellular_component	4	1	243	13	17629	0.165149
GO:0010717	regulation of epithelial to mesenchymal transition	biological_process	7	1	243	13	17629	0.165149
GO:0042379	chemokine receptor binding	molecular_function	7	1	243	13	17629	0.165149
GO:0001580	detection of chemical stimulus involved in sensory perception of bitter taste	biological_process	8	1	243	13	17629	0.165149
GO:0060347	heart trabecula formation	biological_process	6	1	243	13	17629	0.165149
GO:0046983	protein dimerization activity	molecular_function	5	4	243	155	17629	0.166411
GO:0007219	Notch signaling pathway	biological_process	6	3	243	104	17629	0.173271
GO:0043508	negative regulation of JUN kinase activity	biological_process	13	1	243	14	17629	0.176665
GO:0050930	induction of positive chemotaxis	biological_process	10	1	243	14	17629	0.176665
GO:0046486	glycerolipid metabolic process	biological_process	7	1	243	14	17629	0.176665
GO:0003181	atrioventricular valve morphogenesis	biological_process	6	1	243	14	17629	0.176665
GO:0061640	cytoskeleton-dependent cytokinesis	biological_process	6	1	243	14	17629	0.176665
GO:0008209	androgen metabolic process	biological_process	7	1	243	14	17629	0.176665
GO:0060339	negative regulation of type I interferon-mediated signaling pathway	biological_process	10	1	243	14	17629	0.176665
GO:0070102	interleukin-6-mediated signaling pathway	biological_process	7	1	243	14	17629	0.176665
GO:0016572	histone phosphorylation	biological_process	10	1	243	14	17629	0.176665
GO:0044548	S100 protein binding	molecular_function	5	1	243	14	17629	0.176665
GO:0016442	RISC complex	cellular_component	6	1	243	14	17629	0.176665
GO:0003016	respiratory system process	biological_process	5	1	243	14	17629	0.176665
GO:0060416	response to growth hormone	biological_process	7	1	243	14	17629	0.176665
GO:0043303	mast cell degranulation	biological_process	9	1	243	14	17629	0.176665
GO:0048712	negative regulation of astrocyte differentiation	biological_process	12	1	243	14	17629	0.176665
GO:0045779	negative regulation of bone resorption	biological_process	9	1	243	14	17629	0.176665
GO:0031424	keratinization	biological_process	4	1	243	14	17629	0.176665
GO:0042730	fibrinolysis	biological_process	9	1	243	14	17629	0.176665
GO:0014912	negative regulation of smooth muscle cell migration	biological_process	9	1	243	14	17629	0.176665
GO:0015179	L-amino acid transmembrane transporter activity	molecular_function	8	1	243	14	17629	0.176665
GO:0046339	diacylglycerol metabolic process	biological_process	9	1	243	14	17629	0.176665
GO:0042445	hormone metabolic process	biological_process	4	1	243	14	17629	0.176665
GO:0061564	axon development	biological_process	8	1	243	14	17629	0.176665
GO:0010954	positive regulation of protein processing	biological_process	10	1	243	14	17629	0.176665
GO:0030194	positive regulation of blood coagulation	biological_process	8	1	243	14	17629	0.176665
GO:0007212	dopamine receptor signaling pathway	biological_process	6	1	243	14	17629	0.176665
GO:0032736	positive regulation of interleukin-13 production	biological_process	8	1	243	14	17629	0.176665
GO:0046888	negative regulation of hormone secretion	biological_process	8	1	243	14	17629	0.176665
GO:0045618	positive regulation of keratinocyte differentiation	biological_process	10	1	243	14	17629	0.176665
GO:0015804	neutral amino acid transport	biological_process	11	1	243	14	17629	0.176665
GO:0046685	response to arsenic-containing substance	biological_process	5	1	243	14	17629	0.176665
GO:0022010	central nervous system myelination	biological_process	7	1	243	14	17629	0.176665
GO:0042129	regulation of T cell proliferation	biological_process	10	1	243	14	17629	0.176665
GO:0060340	positive regulation of type I interferon-mediated signaling pathway	biological_process	10	1	243	14	17629	0.176665
GO:0070365	hepatocyte differentiation	biological_process	7	1	243	14	17629	0.176665
GO:0034122	negative regulation of toll-like receptor signaling pathway	biological_process	7	1	243	14	17629	0.176665
GO:0097756	negative regulation of blood vessel diameter	biological_process	9	1	243	14	17629	0.176665
GO:0040015	negative regulation of multicellular organism growth	biological_process	8	1	243	14	17629	0.176665
GO:0007614	short-term memory	biological_process	6	1	243	14	17629	0.176665
GO:0030324	lung development	biological_process	6	3	243	105	17629	0.17668
GO:0032869	cellular response to insulin stimulus	biological_process	8	3	243	105	17629	0.17668
GO:0004888	transmembrane signaling receptor activity	molecular_function	5	4	243	160	17629	0.179897
GO:0006694	steroid biosynthetic process	biological_process	7	2	243	56	17629	0.180436
GO:0042472	inner ear morphogenesis	biological_process	6	2	243	56	17629	0.180436
GO:0098978	glutamatergic synapse	cellular_component	4	8	243	396	17629	0.181936
GO:0043010	camera-type eye development	biological_process	8	2	243	57	17629	0.1854
GO:1902430	negative regulation of amyloid-beta formation	biological_process	9	1	243	15	17629	0.188023
GO:0050910	detection of mechanical stimulus involved in sensory perception of sound	biological_process	6	1	243	15	17629	0.188023
GO:0007512	adult heart development	biological_process	7	1	243	15	17629	0.188023
GO:0008179	adenylate cyclase binding	molecular_function	6	1	243	15	17629	0.188023
GO:1903364	positive regulation of cellular protein catabolic process	biological_process	9	1	243	15	17629	0.188023
GO:0070885	negative regulation of calcineurin-NFAT signaling cascade	biological_process	12	1	243	15	17629	0.188023
GO:0042059	negative regulation of epidermal growth factor receptor signaling pathway	biological_process	10	1	243	15	17629	0.188023
GO:0017116	single-stranded DNA helicase activity	molecular_function	12	1	243	15	17629	0.188023
GO:0006825	copper ion transport	biological_process	10	1	243	15	17629	0.188023
GO:0016290	palmitoyl-CoA hydrolase activity	molecular_function	9	1	243	15	17629	0.188023
GO:0046834	lipid phosphorylation	biological_process	8	1	243	15	17629	0.188023
GO:0033268	node of Ranvier	cellular_component	6	1	243	15	17629	0.188023
GO:0030553	cGMP binding	molecular_function	7	1	243	15	17629	0.188023
GO:0006839	mitochondrial transport	biological_process	6	1	243	15	17629	0.188023
GO:0005229	intracellular calcium activated chloride channel activity	molecular_function	7	1	243	15	17629	0.188023
GO:0045178	basal part of cell	cellular_component	4	1	243	15	17629	0.188023
GO:0006656	phosphatidylcholine biosynthetic process	biological_process	10	1	243	15	17629	0.188023
GO:0006636	unsaturated fatty acid biosynthetic process	biological_process	11	1	243	15	17629	0.188023
GO:0000028	ribosomal small subunit assembly	biological_process	9	1	243	15	17629	0.188023
GO:0005324	long-chain fatty acid transporter activity	molecular_function	5	1	243	15	17629	0.188023
GO:0004089	carbonate dehydratase activity	molecular_function	7	1	243	15	17629	0.188023
GO:0005184	neuropeptide hormone activity	molecular_function	8	1	243	15	17629	0.188023
GO:0030502	negative regulation of bone mineralization	biological_process	8	1	243	15	17629	0.188023
GO:0032693	negative regulation of interleukin-10 production	biological_process	8	1	243	15	17629	0.188023
GO:0006661	phosphatidylinositol biosynthetic process	biological_process	10	1	243	15	17629	0.188023
GO:0008299	isoprenoid biosynthetic process	biological_process	8	1	243	15	17629	0.188023
GO:0043116	negative regulation of vascular permeability	biological_process	8	1	243	15	17629	0.188023
GO:0006940	regulation of smooth muscle contraction	biological_process	9	1	243	15	17629	0.188023
GO:0022008	neurogenesis	biological_process	6	2	243	58	17629	0.190383
GO:0019898	extrinsic component of membrane	cellular_component	4	2	243	58	17629	0.190383
GO:0032760	positive regulation of tumor necrosis factor production	biological_process	9	2	243	58	17629	0.190383
GO:0045785	positive regulation of cell adhesion	biological_process	6	2	243	58	17629	0.190383
GO:0030141	secretory granule	cellular_component	8	3	243	109	17629	0.190496
GO:0008021	synaptic vesicle	cellular_component	4	4	243	165	17629	0.193735
GO:0007155	cell adhesion	biological_process	4	10	243	528	17629	0.194559
GO:0009925	basal plasma membrane	cellular_component	5	2	243	59	17629	0.195384
GO:0006006	glucose metabolic process	biological_process	8	2	243	59	17629	0.195384
GO:0006111	regulation of gluconeogenesis	biological_process	10	1	243	16	17629	0.199225
GO:1901381	positive regulation of potassium ion transmembrane transport	biological_process	11	1	243	16	17629	0.199225
GO:2000310	regulation of NMDA receptor activity	biological_process	10	1	243	16	17629	0.199225
GO:0001518	voltage-gated sodium channel complex	cellular_component	9	1	243	16	17629	0.199225
GO:0019752	carboxylic acid metabolic process	biological_process	7	1	243	16	17629	0.199225
GO:0061053	somite development	biological_process	7	1	243	16	17629	0.199225
GO:0043194	axon initial segment	cellular_component	6	1	243	16	17629	0.199225
GO:0014898	cardiac muscle hypertrophy in response to stress	biological_process	6	1	243	16	17629	0.199225
GO:0004745	retinol dehydrogenase activity	molecular_function	7	1	243	16	17629	0.199225
GO:0009792	embryo development ending in birth or egg hatching	biological_process	6	1	243	16	17629	0.199225
GO:0050832	defense response to fungus	biological_process	8	1	243	16	17629	0.199225
GO:0040037	negative regulation of fibroblast growth factor receptor signaling pathway	biological_process	9	1	243	16	17629	0.199225
GO:0048268	clathrin coat assembly	biological_process	8	1	243	16	17629	0.199225
GO:0033630	positive regulation of cell adhesion mediated by integrin	biological_process	7	1	243	16	17629	0.199225
GO:0010801	negative regulation of peptidyl-threonine phosphorylation	biological_process	11	1	243	16	17629	0.199225
GO:0097746	regulation of blood vessel diameter	biological_process	8	1	243	16	17629	0.199225
GO:2000649	regulation of sodium ion transmembrane transporter activity	biological_process	8	1	243	16	17629	0.199225
GO:0043202	lysosomal lumen	cellular_component	8	1	243	16	17629	0.199225
GO:0048513	animal organ development	biological_process	5	1	243	16	17629	0.199225
GO:0098719	sodium ion import across plasma membrane	biological_process	11	1	243	16	17629	0.199225
GO:0099149	regulation of postsynaptic neurotransmitter receptor internalization	biological_process	8	1	243	16	17629	0.199225
GO:1901379	regulation of potassium ion transmembrane transport	biological_process	10	1	243	16	17629	0.199225
GO:0016836	hydro-lyase activity	molecular_function	6	1	243	16	17629	0.199225
GO:0055008	cardiac muscle tissue morphogenesis	biological_process	7	1	243	16	17629	0.199225
GO:0002523	leukocyte migration involved in inflammatory response	biological_process	5	1	243	16	17629	0.199225
GO:0099523	presynaptic cytosol	cellular_component	4	1	243	16	17629	0.199225
GO:0002076	osteoblast development	biological_process	6	1	243	16	17629	0.199225
GO:0048266	behavioral response to pain	biological_process	4	1	243	16	17629	0.199225
GO:0043065	positive regulation of apoptotic process	biological_process	9	7	243	346	17629	0.202002
GO:0008284	positive regulation of cell population proliferation	biological_process	7	9	243	472	17629	0.205451
GO:0005923	bicellular tight junction	cellular_component	6	3	243	114	17629	0.208132
GO:0060088	auditory receptor cell stereocilium organization	biological_process	9	1	243	17	17629	0.210273
GO:0046688	response to copper ion	biological_process	7	1	243	17	17629	0.210273
GO:0016790	thiolester hydrolase activity	molecular_function	6	1	243	17	17629	0.210273
GO:0016208	AMP binding	molecular_function	5	1	243	17	17629	0.210273
GO:0003951	NAD+ kinase activity	molecular_function	7	1	243	17	17629	0.210273
GO:0002687	positive regulation of leukocyte migration	biological_process	7	1	243	17	17629	0.210273
GO:0047617	acyl-CoA hydrolase activity	molecular_function	8	1	243	17	17629	0.210273
GO:0016973	poly(A)+ mRNA export from nucleus	biological_process	12	1	243	17	17629	0.210273
GO:0021954	central nervous system neuron development	biological_process	7	1	243	17	17629	0.210273
GO:0014002	astrocyte development	biological_process	7	1	243	17	17629	0.210273
GO:0032012	regulation of ARF protein signal transduction	biological_process	11	1	243	17	17629	0.210273
GO:0030050	vesicle transport along actin filament	biological_process	6	1	243	17	17629	0.210273
GO:0003279	cardiac septum development	biological_process	5	1	243	17	17629	0.210273
GO:0010633	negative regulation of epithelial cell migration	biological_process	9	1	243	17	17629	0.210273
GO:0043951	negative regulation of cAMP-mediated signaling	biological_process	10	1	243	17	17629	0.210273
GO:0035418	protein localization to synapse	biological_process	6	1	243	17	17629	0.210273
GO:0045296	cadherin binding	molecular_function	6	2	243	62	17629	0.210481
GO:0060395	SMAD protein signal transduction	biological_process	5	2	243	62	17629	0.210481
GO:0009612	response to mechanical stimulus	biological_process	5	2	243	64	17629	0.22061
GO:0001664	G protein-coupled receptor binding	molecular_function	6	2	243	64	17629	0.22061
GO:0031362	anchored component of external side of plasma membrane	cellular_component	7	1	243	18	17629	0.221169
GO:0051770	positive regulation of nitric-oxide synthase biosynthetic process	biological_process	9	1	243	18	17629	0.221169
GO:0019229	regulation of vasoconstriction	biological_process	9	1	243	18	17629	0.221169
GO:0071354	cellular response to interleukin-6	biological_process	8	1	243	18	17629	0.221169
GO:0005922	connexin complex	cellular_component	6	1	243	18	17629	0.221169
GO:0050921	positive regulation of chemotaxis	biological_process	8	1	243	18	17629	0.221169
GO:2000406	positive regulation of T cell migration	biological_process	9	1	243	18	17629	0.221169
GO:0050850	positive regulation of calcium-mediated signaling	biological_process	10	1	243	18	17629	0.221169
GO:1990869	cellular response to chemokine	biological_process	8	1	243	18	17629	0.221169
GO:0005086	ARF guanyl-nucleotide exchange factor activity	molecular_function	8	1	243	18	17629	0.221169
GO:0045019	negative regulation of nitric oxide biosynthetic process	biological_process	9	1	243	18	17629	0.221169
GO:0047496	vesicle transport along microtubule	biological_process	10	1	243	18	17629	0.221169
GO:0003351	epithelial cilium movement involved in extracellular fluid movement	biological_process	7	1	243	18	17629	0.221169
GO:0006826	iron ion transport	biological_process	10	1	243	18	17629	0.221169
GO:0002227	innate immune response in mucosa	biological_process	7	1	243	18	17629	0.221169
GO:0032094	response to food	biological_process	7	1	243	18	17629	0.221169
GO:0004602	glutathione peroxidase activity	molecular_function	5	1	243	18	17629	0.221169
GO:0061028	establishment of endothelial barrier	biological_process	8	1	243	18	17629	0.221169
GO:0019395	fatty acid oxidation	biological_process	10	1	243	18	17629	0.221169
GO:0070498	interleukin-1-mediated signaling pathway	biological_process	7	1	243	18	17629	0.221169
GO:0016338	calcium-independent cell-cell adhesion via plasma membrane cell-adhesion molecules	biological_process	7	1	243	18	17629	0.221169
GO:0050901	leukocyte tethering or rolling	biological_process	8	1	243	18	17629	0.221169
GO:0007405	neuroblast proliferation	biological_process	5	1	243	18	17629	0.221169
GO:0061179	negative regulation of insulin secretion involved in cellular response to glucose stimulus	biological_process	12	1	243	18	17629	0.221169
GO:0030169	low-density lipoprotein particle binding	molecular_function	7	1	243	18	17629	0.221169
GO:0032924	activin receptor signaling pathway	biological_process	8	1	243	18	17629	0.221169
GO:0035269	protein O-linked mannosylation	biological_process	11	1	243	18	17629	0.221169
GO:0042025	host cell nucleus	cellular_component	8	4	243	176	17629	0.225258
GO:0098869	cellular oxidant detoxification	biological_process	5	2	243	65	17629	0.22569
GO:0030133	transport vesicle	cellular_component	7	2	243	65	17629	0.22569
GO:0050808	synapse organization	biological_process	5	2	243	65	17629	0.22569
GO:0043198	dendritic shaft	cellular_component	5	2	243	65	17629	0.22569
GO:0031514	motile cilium	cellular_component	5	3	243	119	17629	0.226117
GO:0043025	neuronal cell body	cellular_component	5	10	243	551	17629	0.230765
GO:0019233	sensory perception of pain	biological_process	7	2	243	66	17629	0.230778
GO:0005776	autophagosome	cellular_component	7	2	243	66	17629	0.230778
GO:0007088	regulation of mitotic nuclear division	biological_process	8	1	243	19	17629	0.231915
GO:0045742	positive regulation of epidermal growth factor receptor signaling pathway	biological_process	10	1	243	19	17629	0.231915
GO:0061436	establishment of skin barrier	biological_process	10	1	243	19	17629	0.231915
GO:0019222	regulation of metabolic process	biological_process	5	1	243	19	17629	0.231915
GO:0050966	detection of mechanical stimulus involved in sensory perception of pain	biological_process	7	1	243	19	17629	0.231915
GO:0032331	negative regulation of chondrocyte differentiation	biological_process	8	1	243	19	17629	0.231915
GO:0043032	positive regulation of macrophage activation	biological_process	8	1	243	19	17629	0.231915
GO:0005104	fibroblast growth factor receptor binding	molecular_function	7	1	243	19	17629	0.231915
GO:0009190	cyclic nucleotide biosynthetic process	biological_process	10	1	243	19	17629	0.231915
GO:0042562	hormone binding	molecular_function	4	1	243	19	17629	0.231915
GO:0007131	reciprocal meiotic recombination	biological_process	10	1	243	19	17629	0.231915
GO:0000302	response to reactive oxygen species	biological_process	6	1	243	19	17629	0.231915
GO:0010039	response to iron ion	biological_process	7	1	243	19	17629	0.231915
GO:0000145	exocyst	cellular_component	7	1	243	19	17629	0.231915
GO:0048747	muscle fiber development	biological_process	8	1	243	19	17629	0.231915
GO:0043395	heparan sulfate proteoglycan binding	molecular_function	6	1	243	19	17629	0.231915
GO:0006275	regulation of DNA replication	biological_process	9	1	243	19	17629	0.231915
GO:0071280	cellular response to copper ion	biological_process	8	1	243	19	17629	0.231915
GO:0045778	positive regulation of ossification	biological_process	7	1	243	19	17629	0.231915
GO:0001046	core promoter sequence-specific DNA binding	molecular_function	9	1	243	19	17629	0.231915
GO:0055093	response to hyperoxia	biological_process	5	1	243	19	17629	0.231915
GO:1901741	positive regulation of myoblast fusion	biological_process	11	1	243	19	17629	0.231915
GO:0090090	negative regulation of canonical Wnt signaling pathway	biological_process	10	3	243	121	17629	0.233394
GO:0032580	Golgi cisterna membrane	cellular_component	8	2	243	67	17629	0.235874
GO:0001227	DNA-binding transcription repressor activity, RNA polymerase II-specific	molecular_function	6	5	243	240	17629	0.237127
GO:0003774	motor activity	molecular_function	9	3	243	123	17629	0.240713
GO:0071356	cellular response to tumor necrosis factor	biological_process	8	3	243	123	17629	0.240713
GO:0001938	positive regulation of endothelial cell proliferation	biological_process	9	2	243	68	17629	0.240976
GO:0008076	voltage-gated potassium channel complex	cellular_component	9	2	243	68	17629	0.240976
GO:1904706	negative regulation of vascular smooth muscle cell proliferation	biological_process	9	1	243	20	17629	0.242514
GO:0031643	positive regulation of myelination	biological_process	7	1	243	20	17629	0.242514
GO:0004709	MAP kinase kinase kinase activity	molecular_function	9	1	243	20	17629	0.242514
GO:0005243	gap junction channel activity	molecular_function	8	1	243	20	17629	0.242514
GO:0010614	negative regulation of cardiac muscle hypertrophy	biological_process	10	1	243	20	17629	0.242514
GO:0006164	purine nucleotide biosynthetic process	biological_process	10	1	243	20	17629	0.242514
GO:1903077	negative regulation of protein localization to plasma membrane	biological_process	10	1	243	20	17629	0.242514
GO:0048010	vascular endothelial growth factor receptor signaling pathway	biological_process	8	1	243	20	17629	0.242514
GO:2000147	positive regulation of cell motility	biological_process	7	1	243	20	17629	0.242514
GO:0006376	mRNA splice site selection	biological_process	9	1	243	20	17629	0.242514
GO:0015701	bicarbonate transport	biological_process	9	1	243	20	17629	0.242514
GO:0016234	inclusion body	cellular_component	5	1	243	20	17629	0.242514
GO:0001556	oocyte maturation	biological_process	5	1	243	20	17629	0.242514
GO:0006654	phosphatidic acid biosynthetic process	biological_process	10	1	243	20	17629	0.242514
GO:0001223	transcription coactivator binding	molecular_function	7	1	243	20	17629	0.242514
GO:0090190	positive regulation of branching involved in ureteric bud morphogenesis	biological_process	10	1	243	20	17629	0.242514
GO:0005740	mitochondrial envelope	cellular_component	6	1	243	20	17629	0.242514
GO:1903672	positive regulation of sprouting angiogenesis	biological_process	9	1	243	20	17629	0.242514
GO:0032332	positive regulation of chondrocyte differentiation	biological_process	8	1	243	20	17629	0.242514
GO:0043627	response to estrogen	biological_process	4	2	243	69	17629	0.246083
GO:0030509	BMP signaling pathway	biological_process	10	2	243	69	17629	0.246083
GO:0045669	positive regulation of osteoblast differentiation	biological_process	8	2	243	69	17629	0.246083
GO:0006812	cation transport	biological_process	7	2	243	70	17629	0.251194
GO:0034613	cellular protein localization	biological_process	6	2	243	70	17629	0.251194
GO:0007218	neuropeptide signaling pathway	biological_process	6	2	243	70	17629	0.251194
GO:0045471	response to ethanol	biological_process	6	3	243	126	17629	0.251762
GO:0044305	calyx of Held	cellular_component	7	1	243	21	17629	0.252967
GO:0005520	insulin-like growth factor binding	molecular_function	6	1	243	21	17629	0.252967
GO:0046325	negative regulation of glucose import	biological_process	10	1	243	21	17629	0.252967
GO:0031214	biomineral tissue development	biological_process	6	1	243	21	17629	0.252967
GO:0004950	chemokine receptor activity	molecular_function	8	1	243	21	17629	0.252967
GO:0036477	somatodendritic compartment	cellular_component	5	1	243	21	17629	0.252967
GO:0043011	myeloid dendritic cell differentiation	biological_process	8	1	243	21	17629	0.252967
GO:0004707	MAP kinase activity	molecular_function	9	1	243	21	17629	0.252967
GO:0015721	bile acid and bile salt transport	biological_process	8	1	243	21	17629	0.252967
GO:0030325	adrenal gland development	biological_process	7	1	243	21	17629	0.252967
GO:0045780	positive regulation of bone resorption	biological_process	9	1	243	21	17629	0.252967
GO:0060122	inner ear receptor cell stereocilium organization	biological_process	8	1	243	21	17629	0.252967
GO:0030898	actin-dependent ATPase activity	molecular_function	11	1	243	21	17629	0.252967
GO:0043537	negative regulation of blood vessel endothelial cell migration	biological_process	11	1	243	21	17629	0.252967
GO:0051893	regulation of focal adhesion assembly	biological_process	8	1	243	21	17629	0.252967
GO:0007631	feeding behavior	biological_process	4	1	243	21	17629	0.252967
GO:0060044	negative regulation of cardiac muscle cell proliferation	biological_process	8	1	243	21	17629	0.252967
GO:0004190	aspartic-type endopeptidase activity	molecular_function	8	1	243	21	17629	0.252967
GO:0090026	positive regulation of monocyte chemotaxis	biological_process	9	1	243	21	17629	0.252967
GO:0033189	response to vitamin A	biological_process	9	1	243	21	17629	0.252967
GO:0031072	heat shock protein binding	molecular_function	5	2	243	72	17629	0.261424
GO:0035108	limb morphogenesis	biological_process	6	1	243	22	17629	0.263277
GO:0046628	positive regulation of insulin receptor signaling pathway	biological_process	9	1	243	22	17629	0.263277
GO:0036094	small molecule binding	molecular_function	4	1	243	22	17629	0.263277
GO:0044255	cellular lipid metabolic process	biological_process	6	1	243	22	17629	0.263277
GO:0016079	synaptic vesicle exocytosis	biological_process	9	1	243	22	17629	0.263277
GO:0032727	positive regulation of interferon-alpha production	biological_process	9	1	243	22	17629	0.263277
GO:0034364	high-density lipoprotein particle	cellular_component	5	1	243	22	17629	0.263277
GO:0009880	embryonic pattern specification	biological_process	5	1	243	22	17629	0.263277
GO:0048156	tau protein binding	molecular_function	6	1	243	22	17629	0.263277
GO:0031258	lamellipodium membrane	cellular_component	6	1	243	22	17629	0.263277
GO:2000311	regulation of AMPA receptor activity	biological_process	10	1	243	22	17629	0.263277
GO:0002028	regulation of sodium ion transport	biological_process	9	1	243	22	17629	0.263277
GO:0090050	positive regulation of cell migration involved in sprouting angiogenesis	biological_process	12	1	243	22	17629	0.263277
GO:0046427	positive regulation of receptor signaling pathway via JAK-STAT	biological_process	10	1	243	22	17629	0.263277
GO:0043277	apoptotic cell clearance	biological_process	8	1	243	22	17629	0.263277
GO:0006937	regulation of muscle contraction	biological_process	8	1	243	22	17629	0.263277
GO:0042535	positive regulation of tumor necrosis factor biosynthetic process	biological_process	10	1	243	22	17629	0.263277
GO:0034622	cellular protein-containing complex assembly	biological_process	7	1	243	22	17629	0.263277
GO:0008092	cytoskeletal protein binding	molecular_function	5	2	243	73	17629	0.26654
GO:0030674	protein-macromolecule adaptor activity	molecular_function	5	2	243	73	17629	0.26654
GO:0001649	osteoblast differentiation	biological_process	6	2	243	74	17629	0.271657
GO:0034097	response to cytokine	biological_process	6	2	243	74	17629	0.271657
GO:0016328	lateral plasma membrane	cellular_component	5	2	243	74	17629	0.271657
GO:0005546	phosphatidylinositol-4,5-bisphosphate binding	molecular_function	9	2	243	74	17629	0.271657
GO:0004114	3',5'-cyclic-nucleotide phosphodiesterase activity	molecular_function	9	1	243	23	17629	0.273445
GO:0048844	artery morphogenesis	biological_process	7	1	243	23	17629	0.273445
GO:0006885	regulation of pH	biological_process	10	1	243	23	17629	0.273445
GO:0000146	microfilament motor activity	molecular_function	10	1	243	23	17629	0.273445
GO:0006970	response to osmotic stress	biological_process	5	1	243	23	17629	0.273445
GO:0031668	cellular response to extracellular stimulus	biological_process	5	1	243	23	17629	0.273445
GO:0008340	determination of adult lifespan	biological_process	4	1	243	23	17629	0.273445
GO:0048026	positive regulation of mRNA splicing, via spliceosome	biological_process	10	1	243	23	17629	0.273445
GO:0007009	plasma membrane organization	biological_process	6	1	243	23	17629	0.273445
GO:0008016	regulation of heart contraction	biological_process	8	1	243	23	17629	0.273445
GO:0061077	chaperone-mediated protein folding	biological_process	5	1	243	23	17629	0.273445
GO:0010821	regulation of mitochondrion organization	biological_process	8	1	243	23	17629	0.273445
GO:0090303	positive regulation of wound healing	biological_process	9	1	243	23	17629	0.273445
GO:0008593	regulation of Notch signaling pathway	biological_process	8	1	243	23	17629	0.273445
GO:1904469	positive regulation of tumor necrosis factor secretion	biological_process	10	1	243	23	17629	0.273445
GO:0044389	ubiquitin-like protein ligase binding	molecular_function	6	1	243	23	17629	0.273445
GO:0007259	receptor signaling pathway via JAK-STAT	biological_process	7	1	243	23	17629	0.273445
GO:0032006	regulation of TOR signaling	biological_process	9	1	243	23	17629	0.273445
GO:0016493	C-C chemokine receptor activity	molecular_function	9	1	243	23	17629	0.273445
GO:0048168	regulation of neuronal synaptic plasticity	biological_process	10	1	243	23	17629	0.273445
GO:0045095	keratin filament	cellular_component	8	1	243	23	17629	0.273445
GO:0043296	apical junction complex	cellular_component	5	1	243	23	17629	0.273445
GO:0006952	defense response	biological_process	5	2	243	75	17629	0.276772
GO:0042383	sarcolemma	cellular_component	5	3	243	133	17629	0.277805
GO:0046982	protein heterodimerization activity	molecular_function	6	6	243	320	17629	0.280288
GO:0043123	positive regulation of I-kappaB kinase/NF-kappaB signaling	biological_process	10	3	243	134	17629	0.281549
GO:0010460	positive regulation of heart rate	biological_process	10	1	243	24	17629	0.283473
GO:0045638	negative regulation of myeloid cell differentiation	biological_process	8	1	243	24	17629	0.283473
GO:0032874	positive regulation of stress-activated MAPK cascade	biological_process	12	1	243	24	17629	0.283473
GO:2000573	positive regulation of DNA biosynthetic process	biological_process	9	1	243	24	17629	0.283473
GO:0006520	cellular amino acid metabolic process	biological_process	8	1	243	24	17629	0.283473
GO:0030295	protein kinase activator activity	molecular_function	7	1	243	24	17629	0.283473
GO:0019933	cAMP-mediated signaling	biological_process	8	1	243	24	17629	0.283473
GO:0030279	negative regulation of ossification	biological_process	7	1	243	24	17629	0.283473
GO:0009954	proximal/distal pattern formation	biological_process	6	1	243	24	17629	0.283473
GO:0034332	adherens junction organization	biological_process	6	1	243	24	17629	0.283473
GO:0030018	Z disc	cellular_component	5	3	243	135	17629	0.285297
GO:0051015	actin filament binding	molecular_function	7	4	243	196	17629	0.285427
GO:0005262	calcium channel activity	molecular_function	8	2	243	77	17629	0.286996
GO:0006468	protein phosphorylation	biological_process	9	10	243	587	17629	0.291969
GO:0032880	regulation of protein localization	biological_process	6	2	243	78	17629	0.292102
GO:0071277	cellular response to calcium ion	biological_process	8	2	243	78	17629	0.292102
GO:0005267	potassium channel activity	molecular_function	8	2	243	78	17629	0.292102
GO:0010596	negative regulation of endothelial cell migration	biological_process	10	1	243	25	17629	0.293363
GO:0045879	negative regulation of smoothened signaling pathway	biological_process	9	1	243	25	17629	0.293363
GO:0060135	maternal process involved in female pregnancy	biological_process	5	1	243	25	17629	0.293363
GO:0000062	fatty-acyl-CoA binding	molecular_function	9	1	243	25	17629	0.293363
GO:0031295	T cell costimulation	biological_process	5	1	243	25	17629	0.293363
GO:0017080	sodium channel regulator activity	molecular_function	5	1	243	25	17629	0.293363
GO:0060349	bone morphogenesis	biological_process	6	1	243	25	17629	0.293363
GO:0097440	apical dendrite	cellular_component	7	1	243	25	17629	0.293363
GO:0007205	protein kinase C-activating G protein-coupled receptor signaling pathway	biological_process	6	1	243	25	17629	0.293363
GO:0002092	positive regulation of receptor internalization	biological_process	8	1	243	25	17629	0.293363
GO:0001708	cell fate specification	biological_process	5	1	243	25	17629	0.293363
GO:0030099	myeloid cell differentiation	biological_process	6	1	243	25	17629	0.293363
GO:0005891	voltage-gated calcium channel complex	cellular_component	9	1	243	25	17629	0.293363
GO:0019957	C-C chemokine binding	molecular_function	7	1	243	25	17629	0.293363
GO:0017134	fibroblast growth factor binding	molecular_function	6	1	243	26	17629	0.303117
GO:0045453	bone resorption	biological_process	8	1	243	26	17629	0.303117
GO:0048260	positive regulation of receptor-mediated endocytosis	biological_process	9	1	243	26	17629	0.303117
GO:0071353	cellular response to interleukin-4	biological_process	8	1	243	26	17629	0.303117
GO:0032281	AMPA glutamate receptor complex	cellular_component	8	1	243	26	17629	0.303117
GO:0048821	erythrocyte development	biological_process	7	1	243	26	17629	0.303117
GO:0043001	Golgi to plasma membrane protein transport	biological_process	10	1	243	26	17629	0.303117
GO:0035902	response to immobilization stress	biological_process	5	1	243	26	17629	0.303117
GO:0007043	cell-cell junction assembly	biological_process	7	1	243	26	17629	0.303117
GO:0070382	exocytic vesicle	cellular_component	8	1	243	26	17629	0.303117
GO:0045840	positive regulation of mitotic nuclear division	biological_process	9	1	243	26	17629	0.303117
GO:0050727	regulation of inflammatory response	biological_process	8	2	243	81	17629	0.30739
GO:0010466	negative regulation of peptidase activity	biological_process	10	2	243	81	17629	0.30739
GO:0000785	chromatin	cellular_component	6	3	243	142	17629	0.311631
GO:0044325	ion channel binding	molecular_function	5	3	243	142	17629	0.311631
GO:0030414	peptidase inhibitor activity	molecular_function	6	2	243	82	17629	0.312473
GO:0050830	defense response to Gram-positive bacterium	biological_process	9	2	243	82	17629	0.312473
GO:0046330	positive regulation of JNK cascade	biological_process	13	2	243	82	17629	0.312473
GO:0045765	regulation of angiogenesis	biological_process	7	1	243	27	17629	0.312737
GO:0010613	positive regulation of cardiac muscle hypertrophy	biological_process	10	1	243	27	17629	0.312737
GO:0010575	positive regulation of vascular endothelial growth factor production	biological_process	8	1	243	27	17629	0.312737
GO:0048169	regulation of long-term neuronal synaptic plasticity	biological_process	11	1	243	27	17629	0.312737
GO:0046697	decidualization	biological_process	5	1	243	27	17629	0.312737
GO:0005251	delayed rectifier potassium channel activity	molecular_function	10	1	243	27	17629	0.312737
GO:0043542	endothelial cell migration	biological_process	9	1	243	27	17629	0.312737
GO:0030574	collagen catabolic process	biological_process	5	1	243	27	17629	0.312737
GO:0008266	poly(U) RNA binding	molecular_function	9	1	243	27	17629	0.312737
GO:0005504	fatty acid binding	molecular_function	5	1	243	27	17629	0.312737
GO:1902042	negative regulation of extrinsic apoptotic signaling pathway via death domain receptors	biological_process	11	1	243	27	17629	0.312737
GO:0070527	platelet aggregation	biological_process	7	1	243	27	17629	0.312737
GO:0007269	neurotransmitter secretion	biological_process	6	1	243	27	17629	0.312737
GO:1900745	positive regulation of p38MAPK cascade	biological_process	13	1	243	27	17629	0.312737
GO:0036120	cellular response to platelet-derived growth factor stimulus	biological_process	6	1	243	27	17629	0.312737
GO:0001954	positive regulation of cell-matrix adhesion	biological_process	8	1	243	27	17629	0.312737
GO:0046580	negative regulation of Ras protein signal transduction	biological_process	11	1	243	27	17629	0.312737
GO:0003785	actin monomer binding	molecular_function	7	1	243	27	17629	0.312737
GO:0004869	cysteine-type endopeptidase inhibitor activity	molecular_function	8	1	243	27	17629	0.312737
GO:0000902	cell morphogenesis	biological_process	6	2	243	83	17629	0.317548
GO:0032967	positive regulation of collagen biosynthetic process	biological_process	8	1	243	28	17629	0.322225
GO:0045921	positive regulation of exocytosis	biological_process	8	1	243	28	17629	0.322225
GO:0005496	steroid binding	molecular_function	5	1	243	28	17629	0.322225
GO:0017022	myosin binding	molecular_function	6	1	243	28	17629	0.322225
GO:0030148	sphingolipid biosynthetic process	biological_process	9	1	243	28	17629	0.322225
GO:0016342	catenin complex	cellular_component	6	1	243	28	17629	0.322225
GO:0048565	digestive tract development	biological_process	6	1	243	28	17629	0.322225
GO:0016126	sterol biosynthetic process	biological_process	8	1	243	28	17629	0.322225
GO:0010719	negative regulation of epithelial to mesenchymal transition	biological_process	8	1	243	28	17629	0.322225
GO:0019897	extrinsic component of plasma membrane	cellular_component	5	1	243	28	17629	0.322225
GO:0051968	positive regulation of synaptic transmission, glutamatergic	biological_process	9	1	243	28	17629	0.322225
GO:0045807	positive regulation of endocytosis	biological_process	8	1	243	28	17629	0.322225
GO:0001934	positive regulation of protein phosphorylation	biological_process	10	4	243	208	17629	0.322612
GO:0048468	cell development	biological_process	5	1	243	29	17629	0.331582
GO:0005720	nuclear heterochromatin	cellular_component	8	1	243	29	17629	0.331582
GO:0043488	regulation of mRNA stability	biological_process	10	1	243	29	17629	0.331582
GO:0008157	protein phosphatase 1 binding	molecular_function	8	1	243	29	17629	0.331582
GO:0031032	actomyosin structure organization	biological_process	8	1	243	29	17629	0.331582
GO:0001968	fibronectin binding	molecular_function	5	1	243	29	17629	0.331582
GO:0034394	protein localization to cell surface	biological_process	7	1	243	29	17629	0.331582
GO:0030667	secretory granule membrane	cellular_component	7	1	243	29	17629	0.331582
GO:0033137	negative regulation of peptidyl-serine phosphorylation	biological_process	11	1	243	29	17629	0.331582
GO:0017156	calcium-ion regulated exocytosis	biological_process	9	1	243	29	17629	0.331582
GO:2000352	negative regulation of endothelial cell apoptotic process	biological_process	11	1	243	29	17629	0.331582
GO:0005921	gap junction	cellular_component	5	1	243	29	17629	0.331582
GO:0030672	synaptic vesicle membrane	cellular_component	4	2	243	86	17629	0.332717
GO:0031175	neuron projection development	biological_process	7	3	243	148	17629	0.334262
GO:0090630	activation of GTPase activity	biological_process	9	2	243	87	17629	0.337753
GO:0005912	adherens junction	cellular_component	5	3	243	149	17629	0.338033
GO:0071889	14-3-3 protein binding	molecular_function	5	1	243	30	17629	0.340811
GO:0055007	cardiac muscle cell differentiation	biological_process	7	1	243	30	17629	0.340811
GO:0031226	intrinsic component of plasma membrane	cellular_component	5	1	243	30	17629	0.340811
GO:0030522	intracellular receptor signaling pathway	biological_process	5	1	243	30	17629	0.340811
GO:0040014	regulation of multicellular organism growth	biological_process	7	1	243	30	17629	0.340811
GO:0032689	negative regulation of interferon-gamma production	biological_process	8	1	243	30	17629	0.340811
GO:0042157	lipoprotein metabolic process	biological_process	7	1	243	30	17629	0.340811
GO:0045776	negative regulation of blood pressure	biological_process	6	1	243	30	17629	0.340811
GO:0030901	midbrain development	biological_process	5	1	243	30	17629	0.340811
GO:0016339	calcium-dependent cell-cell adhesion via plasma membrane cell adhesion molecules	biological_process	7	1	243	30	17629	0.340811
GO:0044853	plasma membrane raft	cellular_component	7	1	243	30	17629	0.340811
GO:0016239	positive regulation of macroautophagy	biological_process	10	1	243	30	17629	0.340811
GO:0042755	eating behavior	biological_process	5	1	243	30	17629	0.340811
GO:0008089	anterograde axonal transport	biological_process	11	1	243	30	17629	0.340811
GO:0046513	ceramide biosynthetic process	biological_process	10	1	243	30	17629	0.340811
GO:0042771	intrinsic apoptotic signaling pathway in response to DNA damage by p53 class mediator	biological_process	8	1	243	30	17629	0.340811
GO:0002027	regulation of heart rate	biological_process	9	1	243	30	17629	0.340811
GO:2000379	positive regulation of reactive oxygen species metabolic process	biological_process	8	1	243	30	17629	0.340811
GO:0032007	negative regulation of TOR signaling	biological_process	10	1	243	30	17629	0.340811
GO:0010332	response to gamma radiation	biological_process	7	1	243	30	17629	0.340811
GO:0032587	ruffle membrane	cellular_component	6	2	243	88	17629	0.342777
GO:0000165	MAPK cascade	biological_process	11	2	243	88	17629	0.342777
GO:0005759	mitochondrial matrix	cellular_component	7	4	243	216	17629	0.347605
GO:0001822	kidney development	biological_process	6	3	243	152	17629	0.349338
GO:0051491	positive regulation of filopodium assembly	biological_process	11	1	243	31	17629	0.349913
GO:0070328	triglyceride homeostasis	biological_process	9	1	243	31	17629	0.349913
GO:0035115	embryonic forelimb morphogenesis	biological_process	8	1	243	31	17629	0.349913
GO:0006695	cholesterol biosynthetic process	biological_process	9	1	243	31	17629	0.349913
GO:0008270	zinc ion binding	molecular_function	8	11	243	689	17629	0.352588
GO:0008203	cholesterol metabolic process	biological_process	8	2	243	90	17629	0.352789
GO:0008144	drug binding	molecular_function	4	2	243	90	17629	0.352789
GO:0016323	basolateral plasma membrane	cellular_component	5	4	243	218	17629	0.353863
GO:0005198	structural molecule activity	molecular_function	3	2	243	91	17629	0.357776
GO:0072593	reactive oxygen species metabolic process	biological_process	5	1	243	32	17629	0.358889
GO:0035116	embryonic hindlimb morphogenesis	biological_process	8	1	243	32	17629	0.358889
GO:0006506	GPI anchor biosynthetic process	biological_process	10	1	243	32	17629	0.358889
GO:0005154	epidermal growth factor receptor binding	molecular_function	7	1	243	32	17629	0.358889
GO:0032588	trans-Golgi network membrane	cellular_component	8	1	243	32	17629	0.358889
GO:0032570	response to progesterone	biological_process	6	1	243	32	17629	0.358889
GO:0007189	adenylate cyclase-activating G protein-coupled receptor signaling pathway	biological_process	8	2	243	92	17629	0.362748
GO:0098793	presynapse	cellular_component	4	3	243	156	17629	0.364378
GO:0032008	positive regulation of TOR signaling	biological_process	10	1	243	33	17629	0.367743
GO:0009755	hormone-mediated signaling pathway	biological_process	5	1	243	33	17629	0.367743
GO:0042327	positive regulation of phosphorylation	biological_process	10	1	243	33	17629	0.367743
GO:0000118	histone deacetylase complex	cellular_component	7	1	243	33	17629	0.367743
GO:0007628	adult walking behavior	biological_process	6	1	243	33	17629	0.367743
GO:0007369	gastrulation	biological_process	6	1	243	33	17629	0.367743
GO:0006096	glycolytic process	biological_process	10	1	243	33	17629	0.367743
GO:0097730	non-motile cilium	cellular_component	5	1	243	33	17629	0.367743
GO:0042832	defense response to protozoan	biological_process	8	1	243	33	17629	0.367743
GO:0019216	regulation of lipid metabolic process	biological_process	7	1	243	33	17629	0.367743
GO:0032870	cellular response to hormone stimulus	biological_process	6	1	243	33	17629	0.367743
GO:0019888	protein phosphatase regulator activity	molecular_function	6	1	243	33	17629	0.367743
GO:0001662	behavioral fear response	biological_process	7	1	243	33	17629	0.367743
GO:0046676	negative regulation of insulin secretion	biological_process	11	1	243	33	17629	0.367743
GO:0043113	receptor clustering	biological_process	6	1	243	33	17629	0.367743
GO:0000421	autophagosome membrane	cellular_component	8	1	243	33	17629	0.367743
GO:0005550	pheromone binding	molecular_function	5	1	243	33	17629	0.367743
GO:0045746	negative regulation of Notch signaling pathway	biological_process	9	1	243	33	17629	0.367743
GO:0034220	ion transmembrane transport	biological_process	7	3	243	157	17629	0.368131
GO:0015629	actin cytoskeleton	cellular_component	7	4	243	223	17629	0.369505
GO:1902600	proton transmembrane transport	biological_process	9	2	243	94	17629	0.372649
GO:0005096	GTPase activator activity	molecular_function	6	4	243	225	17629	0.375757
GO:0007492	endoderm development	biological_process	6	1	243	34	17629	0.376474
GO:0030168	platelet activation	biological_process	5	1	243	34	17629	0.376474
GO:0001656	metanephros development	biological_process	7	1	243	34	17629	0.376474
GO:0017112	Rab guanyl-nucleotide exchange factor activity	molecular_function	9	1	243	34	17629	0.376474
GO:0008306	associative learning	biological_process	6	1	243	34	17629	0.376474
GO:0043200	response to amino acid	biological_process	6	1	243	34	17629	0.376474
GO:0034612	response to tumor necrosis factor	biological_process	7	1	243	34	17629	0.376474
GO:0032590	dendrite membrane	cellular_component	7	1	243	34	17629	0.376474
GO:1990782	protein tyrosine kinase binding	molecular_function	8	1	243	34	17629	0.376474
GO:0050796	regulation of insulin secretion	biological_process	10	1	243	34	17629	0.376474
GO:0009653	anatomical structure morphogenesis	biological_process	4	1	243	34	17629	0.376474
GO:1900087	positive regulation of G1/S transition of mitotic cell cycle	biological_process	10	1	243	34	17629	0.376474
GO:0005245	voltage-gated calcium channel activity	molecular_function	9	1	243	34	17629	0.376474
GO:0043231	intracellular membrane-bounded organelle	cellular_component	5	14	243	911	17629	0.3767
GO:0086091	regulation of heart rate by cardiac conduction	biological_process	10	1	243	35	17629	0.385085
GO:0035869	ciliary transition zone	cellular_component	5	1	243	35	17629	0.385085
GO:0006641	triglyceride metabolic process	biological_process	9	1	243	35	17629	0.385085
GO:0033017	sarcoplasmic reticulum membrane	cellular_component	6	1	243	35	17629	0.385085
GO:0006730	one-carbon metabolic process	biological_process	5	1	243	35	17629	0.385085
GO:0035255	ionotropic glutamate receptor binding	molecular_function	7	1	243	35	17629	0.385085
GO:0034614	cellular response to reactive oxygen species	biological_process	7	1	243	35	17629	0.385085
GO:0042572	retinol metabolic process	biological_process	11	1	243	35	17629	0.385085
GO:0051973	positive regulation of telomerase activity	biological_process	8	1	243	35	17629	0.385085
GO:0060412	ventricular septum morphogenesis	biological_process	6	1	243	35	17629	0.385085
GO:0015630	microtubule cytoskeleton	cellular_component	7	3	243	163	17629	0.390554
GO:0050661	NADP binding	molecular_function	6	1	243	36	17629	0.393578
GO:0030177	positive regulation of Wnt signaling pathway	biological_process	9	1	243	36	17629	0.393578
GO:0048662	negative regulation of smooth muscle cell proliferation	biological_process	8	1	243	36	17629	0.393578
GO:0043388	positive regulation of DNA binding	biological_process	7	1	243	36	17629	0.393578
GO:0045214	sarcomere organization	biological_process	9	1	243	36	17629	0.393578
GO:0004864	protein phosphatase inhibitor activity	molecular_function	7	1	243	36	17629	0.393578
GO:1990573	potassium ion import across plasma membrane	biological_process	11	1	243	36	17629	0.393578
GO:0097718	disordered domain specific binding	molecular_function	6	1	243	36	17629	0.393578
GO:0045666	positive regulation of neuron differentiation	biological_process	10	2	243	99	17629	0.397122
GO:0001965	G-protein alpha-subunit binding	molecular_function	5	1	243	37	17629	0.401954
GO:0031623	receptor internalization	biological_process	9	1	243	37	17629	0.401954
GO:0071392	cellular response to estradiol stimulus	biological_process	7	1	243	37	17629	0.401954
GO:0070059	intrinsic apoptotic signaling pathway in response to endoplasmic reticulum stress	biological_process	7	1	243	37	17629	0.401954
GO:0009966	regulation of signal transduction	biological_process	7	1	243	37	17629	0.401954
GO:0032733	positive regulation of interleukin-10 production	biological_process	8	1	243	37	17629	0.401954
GO:0034504	protein localization to nucleus	biological_process	8	1	243	37	17629	0.401954
GO:0030176	integral component of endoplasmic reticulum membrane	cellular_component	7	2	243	101	17629	0.406789
GO:0033209	tumor necrosis factor-mediated signaling pathway	biological_process	7	1	243	38	17629	0.410215
GO:0045931	positive regulation of mitotic cell cycle	biological_process	8	1	243	38	17629	0.410215
GO:0033077	T cell differentiation in thymus	biological_process	9	1	243	38	17629	0.410215
GO:0050769	positive regulation of neurogenesis	biological_process	9	1	243	38	17629	0.410215
GO:0043967	histone H4 acetylation	biological_process	11	1	243	38	17629	0.410215
GO:0010243	response to organonitrogen compound	biological_process	6	1	243	38	17629	0.410215
GO:0000413	protein peptidyl-prolyl isomerization	biological_process	11	1	243	38	17629	0.410215
GO:0042110	T cell activation	biological_process	7	1	243	38	17629	0.410215
GO:0005109	frizzled binding	molecular_function	7	1	243	38	17629	0.410215
GO:1904707	positive regulation of vascular smooth muscle cell proliferation	biological_process	9	1	243	38	17629	0.410215
GO:0007200	phospholipase C-activating G protein-coupled receptor signaling pathway	biological_process	6	1	243	38	17629	0.410215
GO:0003755	peptidyl-prolyl cis-trans isomerase activity	molecular_function	6	1	243	38	17629	0.410215
GO:0051721	protein phosphatase 2A binding	molecular_function	8	1	243	38	17629	0.410215
GO:0016604	nuclear body	cellular_component	7	5	243	305	17629	0.411576
GO:0016525	negative regulation of angiogenesis	biological_process	8	2	243	102	17629	0.411595
GO:0006887	exocytosis	biological_process	7	2	243	102	17629	0.411595
GO:0010033	response to organic substance	biological_process	5	2	243	102	17629	0.411595
GO:0006470	protein dephosphorylation	biological_process	9	3	243	169	17629	0.412778
GO:0005694	chromosome	cellular_component	6	7	243	446	17629	0.417842
GO:1904646	cellular response to amyloid-beta	biological_process	9	1	243	39	17629	0.418363
GO:0045907	positive regulation of vasoconstriction	biological_process	10	1	243	39	17629	0.418363
GO:0006605	protein targeting	biological_process	11	1	243	39	17629	0.418363
GO:0048678	response to axon injury	biological_process	6	1	243	39	17629	0.418363
GO:0007616	long-term memory	biological_process	6	1	243	39	17629	0.418363
GO:0048488	synaptic vesicle endocytosis	biological_process	9	1	243	39	17629	0.418363
GO:0010811	positive regulation of cell-substrate adhesion	biological_process	7	1	243	39	17629	0.418363
GO:0001658	branching involved in ureteric bud morphogenesis	biological_process	7	1	243	39	17629	0.418363
GO:0014911	positive regulation of smooth muscle cell migration	biological_process	9	1	243	39	17629	0.418363
GO:0045786	negative regulation of cell cycle	biological_process	7	1	243	39	17629	0.418363
GO:0045184	establishment of protein localization	biological_process	6	1	243	39	17629	0.418363
GO:0006914	autophagy	biological_process	6	3	243	172	17629	0.423798
GO:0005938	cell cortex	cellular_component	7	3	243	172	17629	0.423798
GO:0007275	multicellular organism development	biological_process	4	13	243	872	17629	0.4263
GO:0042149	cellular response to glucose starvation	biological_process	9	1	243	40	17629	0.426398
GO:0007173	epidermal growth factor receptor signaling pathway	biological_process	9	1	243	40	17629	0.426398
GO:0061098	positive regulation of protein tyrosine kinase activity	biological_process	12	1	243	40	17629	0.426398
GO:0004879	nuclear receptor activity	molecular_function	6	1	243	40	17629	0.426398
GO:0001837	epithelial to mesenchymal transition	biological_process	7	1	243	40	17629	0.426398
GO:0042802	identical protein binding	molecular_function	5	24	243	1656	17629	0.429513
GO:0050728	negative regulation of inflammatory response	biological_process	9	2	243	106	17629	0.430621
GO:0007346	regulation of mitotic cell cycle	biological_process	7	1	243	41	17629	0.434322
GO:0032465	regulation of cytokinesis	biological_process	8	1	243	41	17629	0.434322
GO:0051020	GTPase binding	molecular_function	6	1	243	41	17629	0.434322
GO:0008146	sulfotransferase activity	molecular_function	6	1	243	41	17629	0.434322
GO:0008544	epidermis development	biological_process	6	1	243	41	17629	0.434322
GO:1902895	positive regulation of pri-miRNA transcription by RNA polymerase II	biological_process	11	1	243	41	17629	0.434322
GO:0005789	endoplasmic reticulum membrane	cellular_component	5	12	243	808	17629	0.437594
GO:0001890	placenta development	biological_process	6	1	243	42	17629	0.442138
GO:0030016	myofibril	cellular_component	7	1	243	42	17629	0.442138
GO:0042130	negative regulation of T cell proliferation	biological_process	11	1	243	42	17629	0.442138
GO:0032391	photoreceptor connecting cilium	cellular_component	6	1	243	42	17629	0.442138
GO:0005547	phosphatidylinositol-3,4,5-trisphosphate binding	molecular_function	8	1	243	42	17629	0.442138
GO:0006487	protein N-linked glycosylation	biological_process	10	1	243	42	17629	0.442138
GO:0043536	positive regulation of blood vessel endothelial cell migration	biological_process	11	1	243	42	17629	0.442138
GO:0048706	embryonic skeletal system development	biological_process	7	1	243	42	17629	0.442138
GO:0045177	apical part of cell	cellular_component	4	2	243	109	17629	0.444676
GO:0007608	sensory perception of smell	biological_process	8	3	243	178	17629	0.445618
GO:0007420	brain development	biological_process	6	4	243	248	17629	0.446935
GO:0032355	response to estradiol	biological_process	6	2	243	110	17629	0.449319
GO:0043966	histone H3 acetylation	biological_process	11	1	243	43	17629	0.449846
GO:0051480	regulation of cytosolic calcium ion concentration	biological_process	12	1	243	43	17629	0.449846
GO:0010507	negative regulation of autophagy	biological_process	9	1	243	43	17629	0.449846
GO:0009055	electron transfer activity	molecular_function	5	1	243	43	17629	0.449846
GO:0032266	phosphatidylinositol-3-phosphate binding	molecular_function	8	1	243	43	17629	0.449846
GO:0045494	photoreceptor cell maintenance	biological_process	4	1	243	43	17629	0.449846
GO:0060078	regulation of postsynaptic membrane potential	biological_process	6	1	243	43	17629	0.449846
GO:0006644	phospholipid metabolic process	biological_process	7	1	243	43	17629	0.449846
GO:0060173	limb development	biological_process	6	1	243	43	17629	0.449846
GO:0031201	SNARE complex	cellular_component	6	1	243	43	17629	0.449846
GO:0030217	T cell differentiation	biological_process	8	1	243	43	17629	0.449846
GO:0004674	protein serine/threonine kinase activity	molecular_function	8	6	243	390	17629	0.450836
GO:0042493	response to drug	biological_process	5	5	243	320	17629	0.452153
GO:0050896	response to stimulus	biological_process	3	4	243	250	17629	0.453024
GO:0031902	late endosome membrane	cellular_component	9	2	243	111	17629	0.453939
GO:0070588	calcium ion transmembrane transport	biological_process	11	2	243	111	17629	0.453939
GO:0004930	G protein-coupled receptor activity	molecular_function	6	8	243	533	17629	0.453946
GO:0035176	social behavior	biological_process	5	1	243	44	17629	0.457448
GO:0003727	single-stranded RNA binding	molecular_function	7	1	243	44	17629	0.457448
GO:0005876	spindle microtubule	cellular_component	8	1	243	44	17629	0.457448
GO:1990830	cellular response to leukemia inhibitory factor	biological_process	8	2	243	112	17629	0.458537
GO:0005085	guanyl-nucleotide exchange factor activity	molecular_function	7	3	243	182	17629	0.459984
GO:0019904	protein domain specific binding	molecular_function	5	5	243	323	17629	0.460188
GO:0003824	catalytic activity	molecular_function	3	7	243	465	17629	0.460485
GO:0032496	response to lipopolysaccharide	biological_process	7	3	243	183	17629	0.463551
GO:0043588	skin development	biological_process	6	1	243	45	17629	0.464945
GO:0032024	positive regulation of insulin secretion	biological_process	11	1	243	45	17629	0.464945
GO:0045597	positive regulation of cell differentiation	biological_process	7	1	243	45	17629	0.464945
GO:0006749	glutathione metabolic process	biological_process	8	1	243	45	17629	0.464945
GO:0043484	regulation of RNA splicing	biological_process	8	1	243	45	17629	0.464945
GO:0006635	fatty acid beta-oxidation	biological_process	11	1	243	45	17629	0.464945
GO:0048705	skeletal system morphogenesis	biological_process	6	1	243	45	17629	0.464945
GO:0050890	cognition	biological_process	6	1	243	45	17629	0.464945
GO:0001558	regulation of cell growth	biological_process	6	1	243	46	17629	0.472339
GO:0060048	cardiac muscle contraction	biological_process	8	1	243	46	17629	0.472339
GO:0007389	pattern specification process	biological_process	4	1	243	46	17629	0.472339
GO:0032515	negative regulation of phosphoprotein phosphatase activity	biological_process	12	1	243	46	17629	0.472339
GO:0007507	heart development	biological_process	6	4	243	257	17629	0.474158
GO:0009887	animal organ morphogenesis	biological_process	5	2	243	116	17629	0.476704
GO:0010951	negative regulation of endopeptidase activity	biological_process	11	2	243	116	17629	0.476704
GO:0007568	aging	biological_process	4	3	243	187	17629	0.477715
GO:0030199	collagen fibril organization	biological_process	7	1	243	47	17629	0.479631
GO:0006342	chromatin silencing	biological_process	5	1	243	47	17629	0.479631
GO:0010923	negative regulation of phosphatase activity	biological_process	11	1	243	47	17629	0.479631
GO:1901216	positive regulation of neuron death	biological_process	8	1	243	47	17629	0.479631
GO:0098656	anion transmembrane transport	biological_process	8	1	243	47	17629	0.479631
GO:0050829	defense response to Gram-negative bacterium	biological_process	9	1	243	48	17629	0.486823
GO:0030374	nuclear receptor transcription coactivator activity	molecular_function	6	1	243	48	17629	0.486823
GO:0000281	mitotic cytokinesis	biological_process	7	1	243	48	17629	0.486823
GO:0035914	skeletal muscle cell differentiation	biological_process	6	1	243	48	17629	0.486823
GO:0071456	cellular response to hypoxia	biological_process	6	2	243	119	17629	0.490085
GO:0070491	repressing transcription factor binding	molecular_function	7	1	243	49	17629	0.493916
GO:0005544	calcium-dependent phospholipid binding	molecular_function	6	1	243	49	17629	0.493916
GO:0045668	negative regulation of osteoblast differentiation	biological_process	8	1	243	49	17629	0.493916
GO:1905515	non-motile cilium assembly	biological_process	8	1	243	49	17629	0.493916
GO:0051591	response to cAMP	biological_process	8	1	243	49	17629	0.493916
GO:0043235	receptor complex	cellular_component	4	3	243	193	17629	0.49863
GO:0006865	amino acid transport	biological_process	10	1	243	50	17629	0.500912
GO:0050776	regulation of immune response	biological_process	6	1	243	50	17629	0.500912
GO:0003743	translation initiation factor activity	molecular_function	8	1	243	50	17629	0.500912
GO:0000978	RNA polymerase II cis-regulatory region sequence-specific DNA binding	molecular_function	10	8	243	556	17629	0.50142
GO:0006869	lipid transport	biological_process	7	2	243	122	17629	0.503249
GO:0031225	anchored component of membrane	cellular_component	5	2	243	123	17629	0.507589
GO:0001102	RNA polymerase II activating transcription factor binding	molecular_function	8	1	243	51	17629	0.507811
GO:0003707	steroid hormone receptor activity	molecular_function	5	1	243	51	17629	0.507811
GO:0052689	carboxylic ester hydrolase activity	molecular_function	6	1	243	51	17629	0.507811
GO:0060291	long-term synaptic potentiation	biological_process	10	1	243	51	17629	0.507811
GO:0071902	positive regulation of protein serine/threonine kinase activity	biological_process	12	1	243	51	17629	0.507811
GO:0042307	positive regulation of protein import into nucleus	biological_process	10	1	243	51	17629	0.507811
GO:0097060	synaptic membrane	cellular_component	4	1	243	51	17629	0.507811
GO:0042531	positive regulation of tyrosine phosphorylation of STAT protein	biological_process	11	1	243	51	17629	0.507811
GO:0034605	cellular response to heat	biological_process	6	1	243	51	17629	0.507811
GO:0031901	early endosome membrane	cellular_component	9	2	243	124	17629	0.511903
GO:0016791	phosphatase activity	molecular_function	7	2	243	124	17629	0.511903
GO:0030170	pyridoxal phosphate binding	molecular_function	6	1	243	52	17629	0.514615
GO:0051289	protein homotetramerization	biological_process	9	1	243	52	17629	0.514615
GO:0006665	sphingolipid metabolic process	biological_process	8	1	243	52	17629	0.514615
GO:0001786	phosphatidylserine binding	molecular_function	6	1	243	52	17629	0.514615
GO:0014704	intercalated disc	cellular_component	6	1	243	52	17629	0.514615
GO:0003151	outflow tract morphogenesis	biological_process	5	1	243	52	17629	0.514615
GO:0050885	neuromuscular process controlling balance	biological_process	7	1	243	52	17629	0.514615
GO:0030864	cortical actin cytoskeleton	cellular_component	8	1	243	52	17629	0.514615
GO:0001540	amyloid-beta binding	molecular_function	6	1	243	53	17629	0.521325
GO:1903078	positive regulation of protein localization to plasma membrane	biological_process	10	1	243	53	17629	0.521325
GO:2000300	regulation of synaptic vesicle exocytosis	biological_process	7	1	243	53	17629	0.521325
GO:0006986	response to unfolded protein	biological_process	6	1	243	53	17629	0.521325
GO:0015297	antiporter activity	molecular_function	7	1	243	53	17629	0.521325
GO:0008344	adult locomotory behavior	biological_process	5	1	243	53	17629	0.521325
GO:0006979	response to oxidative stress	biological_process	5	2	243	127	17629	0.524698
GO:0007015	actin filament organization	biological_process	6	2	243	127	17629	0.524698
GO:0006816	calcium ion transport	biological_process	10	2	243	127	17629	0.524698
GO:0007010	cytoskeleton organization	biological_process	6	2	243	127	17629	0.524698
GO:0008081	phosphoric diester hydrolase activity	molecular_function	7	1	243	54	17629	0.527943
GO:0021549	cerebellum development	biological_process	5	1	243	54	17629	0.527943
GO:0010595	positive regulation of endothelial cell migration	biological_process	10	1	243	54	17629	0.527943
GO:0060079	excitatory postsynaptic potential	biological_process	7	1	243	54	17629	0.527943
GO:0042593	glucose homeostasis	biological_process	8	2	243	128	17629	0.528913
GO:0016324	apical plasma membrane	cellular_component	5	5	243	351	17629	0.53324
GO:0016197	endosomal transport	biological_process	7	1	243	55	17629	0.53447
GO:0003007	heart morphogenesis	biological_process	6	1	243	55	17629	0.53447
GO:0055085	transmembrane transport	biological_process	6	7	243	500	17629	0.536947
GO:0016853	isomerase activity	molecular_function	4	2	243	130	17629	0.537267
GO:0031410	cytoplasmic vesicle	cellular_component	6	10	243	721	17629	0.537606
GO:0009408	response to heat	biological_process	5	1	243	56	17629	0.540907
GO:0008654	phospholipid biosynthetic process	biological_process	8	1	243	56	17629	0.540907
GO:0051496	positive regulation of stress fiber assembly	biological_process	8	1	243	56	17629	0.540907
GO:0043086	negative regulation of catalytic activity	biological_process	6	1	243	56	17629	0.540907
GO:0017053	transcriptional repressor complex	cellular_component	4	1	243	56	17629	0.540907
GO:0019899	enzyme binding	molecular_function	5	6	243	429	17629	0.543162
GO:0032922	circadian regulation of gene expression	biological_process	5	1	243	57	17629	0.547256
GO:0007519	skeletal muscle tissue development	biological_process	8	1	243	57	17629	0.547256
GO:0006413	translational initiation	biological_process	5	1	243	57	17629	0.547256
GO:0000045	autophagosome assembly	biological_process	7	1	243	57	17629	0.547256
GO:0045893	positive regulation of transcription, DNA-templated	biological_process	9	8	243	580	17629	0.549589
GO:0005200	structural constituent of cytoskeleton	molecular_function	4	1	243	58	17629	0.553516
GO:0048839	inner ear development	biological_process	5	1	243	58	17629	0.553516
GO:0043406	positive regulation of MAP kinase activity	biological_process	12	1	243	58	17629	0.553516
GO:0000082	G1/S transition of mitotic cell cycle	biological_process	7	1	243	58	17629	0.553516
GO:0050839	cell adhesion molecule binding	molecular_function	5	1	243	59	17629	0.559691
GO:0010506	regulation of autophagy	biological_process	8	1	243	59	17629	0.559691
GO:0035861	site of double-strand break	cellular_component	7	1	243	59	17629	0.559691
GO:0031532	actin cytoskeleton reorganization	biological_process	8	1	243	59	17629	0.559691
GO:1904115	axon cytoplasm	cellular_component	6	1	243	59	17629	0.559691
GO:0000981	DNA-binding transcription factor activity, RNA polymerase II-specific	molecular_function	5	5	243	364	17629	0.565638
GO:0051092	positive regulation of NF-kappaB transcription factor activity	biological_process	7	2	243	137	17629	0.565696
GO:0005882	intermediate filament	cellular_component	7	1	243	60	17629	0.565781
GO:0030145	manganese ion binding	molecular_function	8	1	243	60	17629	0.565781
GO:0042102	positive regulation of T cell proliferation	biological_process	11	1	243	60	17629	0.565781
GO:0022900	electron transport chain	biological_process	6	1	243	60	17629	0.565781
GO:0042733	embryonic digit morphogenesis	biological_process	6	1	243	60	17629	0.565781
GO:0045165	cell fate commitment	biological_process	5	1	243	60	17629	0.565781
GO:0030139	endocytic vesicle	cellular_component	7	1	243	60	17629	0.565781
GO:0051726	regulation of cell cycle	biological_process	6	2	243	138	17629	0.569654
GO:0016485	protein processing	biological_process	8	1	243	61	17629	0.571787
GO:0099055	integral component of postsynaptic membrane	cellular_component	8	1	243	61	17629	0.571787
GO:0045860	positive regulation of protein kinase activity	biological_process	11	1	243	61	17629	0.571787
GO:0007612	learning	biological_process	5	1	243	61	17629	0.571787
GO:0099061	integral component of postsynaptic density membrane	cellular_component	6	1	243	61	17629	0.571787
GO:0000775	chromosome, centromeric region	cellular_component	7	2	243	139	17629	0.573585
GO:0004721	phosphoprotein phosphatase activity	molecular_function	8	2	243	139	17629	0.573585
GO:0048511	rhythmic process	biological_process	3	2	243	139	17629	0.573585
GO:0016757	transferase activity, transferring glycosyl groups	molecular_function	5	3	243	216	17629	0.574602
GO:1901224	positive regulation of NIK/NF-kappaB signaling	biological_process	10	1	243	62	17629	0.57771
GO:0019827	stem cell population maintenance	biological_process	4	1	243	62	17629	0.57771
GO:0009725	response to hormone	biological_process	5	1	243	63	17629	0.583551
GO:0030512	negative regulation of transforming growth factor beta receptor signaling pathway	biological_process	10	1	243	63	17629	0.583551
GO:0031982	vesicle	cellular_component	5	2	243	142	17629	0.585224
GO:0014070	response to organic cyclic compound	biological_process	6	2	243	142	17629	0.585224
GO:0007268	chemical synaptic transmission	biological_process	9	2	243	142	17629	0.585224
GO:0030315	T-tubule	cellular_component	5	1	243	64	17629	0.589312
GO:0007611	learning or memory	biological_process	4	1	243	64	17629	0.589312
GO:0098794	postsynapse	cellular_component	4	2	243	144	17629	0.592852
GO:0006909	phagocytosis	biological_process	7	1	243	65	17629	0.594994
GO:0001750	photoreceptor outer segment	cellular_component	5	1	243	65	17629	0.594994
GO:0060070	canonical Wnt signaling pathway	biological_process	8	1	243	65	17629	0.594994
GO:0001932	regulation of protein phosphorylation	biological_process	9	1	243	65	17629	0.594994
GO:0050680	negative regulation of epithelial cell proliferation	biological_process	8	1	243	65	17629	0.594994
GO:0030317	flagellated sperm motility	biological_process	5	1	243	65	17629	0.594994
GO:0031234	extrinsic component of cytoplasmic side of plasma membrane	cellular_component	6	1	243	66	17629	0.600597
GO:0031526	brush border membrane	cellular_component	6	1	243	66	17629	0.600597
GO:0005518	collagen binding	molecular_function	5	1	243	66	17629	0.600597
GO:0032147	activation of protein kinase activity	biological_process	12	1	243	66	17629	0.600597
GO:0006821	chloride transport	biological_process	9	1	243	66	17629	0.600597
GO:0008360	regulation of cell shape	biological_process	8	2	243	147	17629	0.604099
GO:0008022	protein C-terminus binding	molecular_function	5	3	243	226	17629	0.605327
GO:0014068	positive regulation of phosphatidylinositol 3-kinase signaling	biological_process	10	1	243	67	17629	0.606123
GO:0071333	cellular response to glucose stimulus	biological_process	10	1	243	67	17629	0.606123
GO:0072659	protein localization to plasma membrane	biological_process	8	2	243	149	17629	0.611465
GO:1901215	negative regulation of neuron death	biological_process	8	1	243	68	17629	0.611573
GO:0051965	positive regulation of synapse assembly	biological_process	7	1	243	68	17629	0.611573
GO:0050660	flavin adenine dinucleotide binding	molecular_function	6	1	243	69	17629	0.616948
GO:0045171	intercellular bridge	cellular_component	4	1	243	70	17629	0.622249
GO:0050679	positive regulation of epithelial cell proliferation	biological_process	8	1	243	70	17629	0.622249
GO:0030097	hemopoiesis	biological_process	7	1	243	70	17629	0.622249
GO:0045944	positive regulation of transcription by RNA polymerase II	biological_process	10	14	243	1075	17629	0.626029
GO:0032508	DNA duplex unwinding	biological_process	9	1	243	71	17629	0.627476
GO:0099056	integral component of presynaptic membrane	cellular_component	6	1	243	72	17629	0.632632
GO:0031398	positive regulation of protein ubiquitination	biological_process	11	1	243	72	17629	0.632632
GO:0004984	olfactory receptor activity	molecular_function	6	2	243	155	17629	0.632939
GO:0050911	detection of chemical stimulus involved in sensory perception of smell	biological_process	7	2	243	156	17629	0.636426
GO:0060090	molecular adaptor activity	molecular_function	4	1	243	73	17629	0.637717
GO:0010494	cytoplasmic stress granule	cellular_component	8	1	243	73	17629	0.637717
GO:0055038	recycling endosome membrane	cellular_component	9	1	243	73	17629	0.637717
GO:0043434	response to peptide hormone	biological_process	6	1	243	73	17629	0.637717
GO:0098982	GABA-ergic synapse	cellular_component	4	1	243	73	17629	0.637717
GO:0000977	RNA polymerase II regulatory region sequence-specific DNA binding	molecular_function	9	4	243	317	17629	0.639074
GO:0030496	midbody	cellular_component	4	2	243	157	17629	0.639888
GO:0003725	double-stranded RNA binding	molecular_function	7	1	243	74	17629	0.642731
GO:0034976	response to endoplasmic reticulum stress	biological_process	6	1	243	74	17629	0.642731
GO:0036464	cytoplasmic ribonucleoprotein granule	cellular_component	7	1	243	74	17629	0.642731
GO:0000790	nuclear chromatin	cellular_component	7	3	243	239	17629	0.643027
GO:0014069	postsynaptic density	cellular_component	5	4	243	319	17629	0.643962
GO:0007156	homophilic cell adhesion via plasma membrane adhesion molecules	biological_process	7	2	243	159	17629	0.646734
GO:0019003	GDP binding	molecular_function	8	1	243	75	17629	0.647677
GO:0032956	regulation of actin cytoskeleton organization	biological_process	7	1	243	75	17629	0.647677
GO:0004867	serine-type endopeptidase inhibitor activity	molecular_function	8	1	243	75	17629	0.647677
GO:0040008	regulation of growth	biological_process	5	1	243	75	17629	0.647677
GO:0034599	cellular response to oxidative stress	biological_process	6	1	243	76	17629	0.652554
GO:0045444	fat cell differentiation	biological_process	6	1	243	76	17629	0.652554
GO:0050729	positive regulation of inflammatory response	biological_process	9	1	243	76	17629	0.652554
GO:0007584	response to nutrient	biological_process	7	1	243	76	17629	0.652554
GO:0010976	positive regulation of neuron projection development	biological_process	11	2	243	162	17629	0.656811
GO:0070062	extracellular exosome	cellular_component	7	1	243	77	17629	0.657364
GO:0016311	dephosphorylation	biological_process	7	2	243	163	17629	0.660118
GO:0005793	endoplasmic reticulum-Golgi intermediate compartment	cellular_component	6	1	243	78	17629	0.662107
GO:0071407	cellular response to organic cyclic compound	biological_process	7	1	243	78	17629	0.662107
GO:0042734	presynaptic membrane	cellular_component	5	1	243	78	17629	0.662107
GO:0006486	protein glycosylation	biological_process	9	2	243	164	17629	0.6634
GO:0042803	protein homodimerization activity	molecular_function	6	8	243	643	17629	0.665577
GO:0021766	hippocampus development	biological_process	5	1	243	79	17629	0.666786
GO:0007179	transforming growth factor beta receptor signaling pathway	biological_process	8	1	243	79	17629	0.666786
GO:0019722	calcium-mediated signaling	biological_process	7	1	243	79	17629	0.666786
GO:0000932	P-body	cellular_component	8	1	243	79	17629	0.666786
GO:0017148	negative regulation of translation	biological_process	10	1	243	80	17629	0.671399
GO:0048661	positive regulation of smooth muscle cell proliferation	biological_process	8	1	243	80	17629	0.671399
GO:0007160	cell-matrix adhesion	biological_process	6	1	243	80	17629	0.671399
GO:0046872	metal ion binding	molecular_function	6	43	243	3286	17629	0.673669
GO:0008152	metabolic process	biological_process	3	2	243	168	17629	0.676275
GO:0005929	cilium	cellular_component	4	4	243	334	17629	0.679232
GO:0042277	peptide binding	molecular_function	5	1	243	82	17629	0.680437
GO:1902476	chloride transmembrane transport	biological_process	10	1	243	82	17629	0.680437
GO:0009615	response to virus	biological_process	7	1	243	82	17629	0.680437
GO:0051216	cartilage development	biological_process	6	1	243	82	17629	0.680437
GO:0005975	carbohydrate metabolic process	biological_process	5	2	243	172	17629	0.688748
GO:0065003	protein-containing complex assembly	biological_process	6	1	243	85	17629	0.693531
GO:0043087	regulation of GTPase activity	biological_process	7	1	243	85	17629	0.693531
GO:0051607	defense response to virus	biological_process	5	2	243	174	17629	0.694835
GO:0031594	neuromuscular junction	cellular_component	4	1	243	86	17629	0.697776
GO:0038023	signaling receptor activity	molecular_function	4	2	243	175	17629	0.697842
GO:0005516	calmodulin binding	molecular_function	5	2	243	175	17629	0.697842
GO:0030426	growth cone	cellular_component	5	2	243	176	17629	0.700824
GO:0008104	protein localization	biological_process	5	1	243	87	17629	0.701962
GO:0006606	protein import into nucleus	biological_process	11	1	243	87	17629	0.701962
GO:0005515	protein binding	molecular_function	4	83	243	6276	17629	0.704108
GO:0008380	RNA splicing	biological_process	10	3	243	263	17629	0.705798
GO:0005811	lipid droplet	cellular_component	6	1	243	88	17629	0.706091
GO:0009791	post-embryonic development	biological_process	4	1	243	89	17629	0.710162
GO:0005901	caveola	cellular_component	8	1	243	89	17629	0.710162
GO:0004672	protein kinase activity	molecular_function	7	6	243	511	17629	0.71041
GO:0007409	axonogenesis	biological_process	9	1	243	91	17629	0.718138
GO:0000777	condensed chromosome kinetochore	cellular_component	5	1	243	92	17629	0.722043
GO:0003700	DNA-binding transcription factor activity	molecular_function	4	8	243	680	17629	0.724732
GO:0005769	early endosome	cellular_component	8	3	243	271	17629	0.724757
GO:0001933	negative regulation of protein phosphorylation	biological_process	10	1	243	93	17629	0.725895
GO:0005819	spindle	cellular_component	6	2	243	185	17629	0.726581
GO:1990837	sequence-specific double-stranded DNA binding	molecular_function	8	5	243	439	17629	0.727008
GO:0003712	transcription coregulator activity	molecular_function	4	1	243	95	17629	0.733439
GO:0032755	positive regulation of interleukin-6 production	biological_process	8	1	243	95	17629	0.733439
GO:0001889	liver development	biological_process	7	1	243	95	17629	0.733439
GO:0072686	mitotic spindle	cellular_component	7	1	243	95	17629	0.733439
GO:0051028	mRNA transport	biological_process	10	1	243	96	17629	0.737133
GO:0051117	ATPase binding	molecular_function	6	1	243	97	17629	0.740776
GO:0016605	PML body	cellular_component	8	1	243	97	17629	0.740776
GO:0004725	protein tyrosine phosphatase activity	molecular_function	9	1	243	97	17629	0.740776
GO:0035264	multicellular organism growth	biological_process	4	1	243	98	17629	0.744369
GO:0005930	axoneme	cellular_component	6	1	243	98	17629	0.744369
GO:0005802	trans-Golgi network	cellular_component	7	2	243	192	17629	0.7453
GO:0090263	positive regulation of canonical Wnt signaling pathway	biological_process	10	1	243	99	17629	0.747913
GO:0007613	memory	biological_process	5	1	243	99	17629	0.747913
GO:0009952	anterior/posterior pattern specification	biological_process	6	1	243	100	17629	0.751407
GO:0007283	spermatogenesis	biological_process	7	4	243	369	17629	0.751826
GO:0022857	transmembrane transporter activity	molecular_function	4	2	243	195	17629	0.752981
GO:0003779	actin binding	molecular_function	6	4	243	370	17629	0.753702
GO:0005783	endoplasmic reticulum	cellular_component	6	17	243	1412	17629	0.754491
GO:0007264	small GTPase mediated signal transduction	biological_process	6	1	243	101	17629	0.754853
GO:0005604	basement membrane	cellular_component	6	1	243	101	17629	0.754853
GO:0019903	protein phosphatase binding	molecular_function	7	1	243	101	17629	0.754853
GO:0006457	protein folding	biological_process	4	1	243	101	17629	0.754853
GO:0001503	ossification	biological_process	4	1	243	101	17629	0.754853
GO:0045211	postsynaptic membrane	cellular_component	5	2	243	196	17629	0.755497
GO:0010008	endosome membrane	cellular_component	8	2	243	197	17629	0.757991
GO:0030154	cell differentiation	biological_process	5	9	243	784	17629	0.758183
GO:0015293	symporter activity	molecular_function	7	1	243	102	17629	0.758252
GO:0016055	Wnt signaling pathway	biological_process	7	2	243	198	17629	0.760463
GO:0005764	lysosome	cellular_component	8	4	243	374	17629	0.761096
GO:0051260	protein homooligomerization	biological_process	8	1	243	105	17629	0.768169
GO:0006915	apoptotic process	biological_process	6	6	243	547	17629	0.769106
GO:0006366	transcription by RNA polymerase II	biological_process	9	1	243	107	17629	0.774554
GO:0008584	male gonad development	biological_process	7	1	243	107	17629	0.774554
GO:0001726	ruffle	cellular_component	6	1	243	107	17629	0.774554
GO:0003729	mRNA binding	molecular_function	7	2	243	204	17629	0.774842
GO:0005911	cell-cell junction	cellular_component	4	2	243	206	17629	0.779465
GO:0016607	nuclear speck	cellular_component	8	4	243	388	17629	0.785629
GO:0003677	DNA binding	molecular_function	6	19	243	1601	17629	0.785737
GO:0043565	sequence-specific DNA binding	molecular_function	7	6	243	561	17629	0.789408
GO:0019900	kinase binding	molecular_function	6	1	243	112	17629	0.789761
GO:0002020	protease binding	molecular_function	6	1	243	113	17629	0.792677
GO:0001764	neuron migration	biological_process	7	1	243	115	17629	0.79839
GO:0005743	mitochondrial inner membrane	cellular_component	6	4	243	397	17629	0.80032
GO:0043005	neuron projection	cellular_component	5	5	243	488	17629	0.806402
GO:0007601	visual perception	biological_process	8	1	243	118	17629	0.806666
GO:0006260	DNA replication	biological_process	8	1	243	119	17629	0.809349
GO:0047485	protein N-terminus binding	molecular_function	5	1	243	119	17629	0.809349
GO:0032991	protein-containing complex	cellular_component	3	9	243	828	17629	0.810963
[truncated: 84 more rows]
