# Supplementary material for: Transcriptome-wide N6-methyladenosine methylation profile of atherosclerosis in mice
Source: BMC Genomics. 2023 Dec 14;24:774. doi: 10.1186/s12864-023-09878-1 (PMC10720251; doi:10.1186/s12864-023-09878-1)
Supplement: Supplementary file 8 — Supplementary Material 8 [file 12864_2023_9878_MOESM8_ESM.xlsx]

## Sheet: Sheet1
Supplementary Table S8 KEGG enrichment of differentially expressed genes between AS and Ctrl group
pathway_id	pathway_name	S gene number	TS gene number	B gene number	TB gene number	pvalue
ko04060	Cytokine-cytokine receptor interaction	11	111	252	6813	0.00255615
ko05322	Systemic lupus erythematosus	7	111	118	6813	0.00300908
ko04610	Complement and coagulation cascades	5	111	84	6813	0.0116777
ko05143	African trypanosomiasis	3	111	36	6813	0.0203468
ko00590	Arachidonic acid metabolism	4	111	65	6813	0.0211127
ko04931	Insulin resistance	5	111	109	6813	0.0321779
ko04657	IL-17 signaling pathway	4	111	84	6813	0.0476927
ko05152	Tuberculosis	6	111	163	6813	0.0495787
ko04380	Osteoclast differentiation	5	111	123	6813	0.0498942
ko04742	Taste transduction	3	111	52	6813	0.0523049
ko05034	Alcoholism	6	111	168	6813	0.0558985
ko04640	Hematopoietic cell lineage	4	111	90	6813	0.0587202
ko05202	Transcriptional misregulation in cancer	6	111	171	6813	0.0599149
ko00980	Metabolism of xenobiotics by cytochrome P450	3	111	56	6813	0.062654
ko04371	Apelin signaling pathway	5	111	132	6813	0.0638099
ko05162	Measles	5	111	133	6813	0.0654788
ko04910	Insulin signaling pathway	5	111	134	6813	0.0671721
ko04659	Th17 cell differentiation	4	111	99	6813	0.0775901
ko04710	Circadian rhythm	2	111	30	6813	0.0851928
ko04932	Non-alcoholic fatty liver disease (NAFLD)	5	111	144	6813	0.0854371
ko00591	Linoleic acid metabolism	2	111	31	6813	0.0901315
ko00400	Phenylalanine, tyrosine and tryptophan biosynthesis	1	111	6	6813	0.0938912
ko04924	Renin secretion	3	111	68	6813	0.0987561
ko04625	C-type lectin receptor signaling pathway	4	111	109	6813	0.101683
ko04970	Salivary secretion	3	111	70	6813	0.105445
ko04920	Adipocytokine signaling pathway	3	111	70	6813	0.105445
ko04530	Tight junction	5	111	156	6813	0.11046
ko05323	Rheumatoid arthritis	3	111	75	6813	0.122913
ko00750	Vitamin B6 metabolism	1	111	8	6813	0.123204
ko00380	Tryptophan metabolism	2	111	42	6813	0.149092
ko00270	Cysteine and methionine metabolism	2	111	46	6813	0.172097
ko04062	Chemokine signaling pathway	5	111	184	6813	0.180602
ko05150	Staphylococcus aureus infection	2	111	49	6813	0.189712
ko05144	Malaria	2	111	52	6813	0.20756
ko04923	Regulation of lipolysis in adipocytes	2	111	52	6813	0.20756
ko04940	Type I diabetes mellitus	2	111	53	6813	0.213551
ko04217	Necroptosis	4	111	146	6813	0.214304
ko04024	cAMP signaling pathway	5	111	197	6813	0.21778
ko05321	Inflammatory bowel disease (IBD)	2	111	54	6813	0.219558
ko04150	mTOR signaling pathway	4	111	149	6813	0.224665
ko00140	Steroid hormone biosynthesis	2	111	55	6813	0.225579
ko00561	Glycerolipid metabolism	2	111	55	6813	0.225579
ko05142	Chagas disease (American trypanosomiasis)	3	111	101	6813	0.226966
ko04933	AGE-RAGE signaling pathway in diabetic complications	3	111	101	6813	0.226966
ko00603	Glycosphingolipid biosynthesis - globo and isoglobo series	1	111	16	6813	0.231348
ko00910	Nitrogen metabolism	1	111	16	6813	0.231348
ko00982	Drug metabolism - cytochrome P450	2	111	56	6813	0.231614
ko04080	Neuroactive ligand-receptor interaction	6	111	256	6813	0.238307
ko00480	Glutathione metabolism	2	111	60	6813	0.255838
ko04668	TNF signaling pathway	3	111	108	6813	0.257487
ko04750	Inflammatory mediator regulation of TRP channels	3	111	109	6813	0.261896
ko00830	Retinol metabolism	2	111	61	6813	0.261906
ko00100	Steroid biosynthesis	1	111	19	6813	0.2684
ko05310	Asthma	1	111	19	6813	0.2684
ko00360	Phenylalanine metabolism	1	111	20	6813	0.280353
ko04022	cGMP-PKG signaling pathway	4	111	166	6813	0.285494
ko04964	Proximal tubule bicarbonate reclamation	1	111	21	6813	0.292112
ko05140	Leishmaniasis	2	111	66	6813	0.29224
ko04714	Thermogenesis	5	111	225	6813	0.304479
ko05204	Chemical carcinogenesis	2	111	69	6813	0.310379
ko00340	Histidine metabolism	1	111	23	6813	0.315062
ko04010	MAPK signaling pathway	6	111	286	6813	0.322683
ko04152	AMPK signaling pathway	3	111	123	6813	0.324361
ko00650	Butanoate metabolism	1	111	24	6813	0.326259
ko05412	Arrhythmogenic right ventricular cardiomyopathy (ARVC)	2	111	72	6813	0.328425
ko04926	Relaxin signaling pathway	3	111	125	6813	0.333334
ko00983	Drug metabolism - other enzymes	2	111	74	6813	0.340389
ko05133	Pertussis	2	111	74	6813	0.340389
ko00230	Purine metabolism	3	111	127	6813	0.342305
ko04260	Cardiac muscle contraction	2	111	75	6813	0.346347
ko04392	Hippo signaling pathway - multiple species	1	111	26	6813	0.348112
ko00601	Glycosphingolipid biosynthesis - lacto and neolacto series	1	111	26	6813	0.348112
ko03320	PPAR signaling pathway	2	111	77	6813	0.358211
ko05132	Salmonella infection	2	111	77	6813	0.358211
ko00500	Starch and sucrose metabolism	1	111	27	6813	0.358774
ko00062	Fatty acid elongation	1	111	28	6813	0.369262
ko01521	EGFR tyrosine kinase inhibitor resistance	2	111	79	6813	0.369999
ko04740	Olfactory transduction	4	111	189	6813	0.370848
ko04215	Apoptosis - multiple species	1	111	30	6813	0.389732
ko04630	Jak-STAT signaling pathway	3	111	139	6813	0.395823
ko04975	Fat digestion and absorption	1	111	31	6813	0.399719
ko05418	Fluid shear stress and atherosclerosis	3	111	140	6813	0.400242
ko04658	Th1 and Th2 cell differentiation	2	111	85	6813	0.404829
ko04914	Progesterone-mediated oocyte maturation	2	111	85	6813	0.404829
ko05410	Hypertrophic cardiomyopathy (HCM)	2	111	85	6813	0.404829
ko01040	Biosynthesis of unsaturated fatty acids	1	111	32	6813	0.409544
ko04072	Phospholipase D signaling pathway	3	111	143	6813	0.413446
ko04211	Longevity regulating pathway	2	111	88	6813	0.421907
ko04261	Adrenergic signaling in cardiomyocytes	3	111	146	6813	0.426562
ko04514	Cell adhesion molecules (CAMs)	3	111	146	6813	0.426562
ko05020	Prion diseases	1	111	34	6813	0.428717
ko00564	Glycerophospholipid metabolism	2	111	90	6813	0.433154
ko05340	Primary immunodeficiency	1	111	35	6813	0.438072
ko00250	Alanine, aspartate and glutamate metabolism	1	111	35	6813	0.438072
ko04350	TGF-beta signaling pathway	2	111	91	6813	0.438734
ko04921	Oxytocin signaling pathway	3	111	149	6813	0.439578
ko00350	Tyrosine metabolism	1	111	36	6813	0.447274
ko05164	Influenza A	3	111	152	6813	0.452485
ko04151	PI3K-Akt signaling pathway	6	111	332	6813	0.457711
ko04922	Glucagon signaling pathway	2	111	95	6813	0.460756
ko04145	Phagosome	3	111	155	6813	0.465272
ko04310	Wnt signaling pathway	3	111	155	6813	0.465272
ko04925	Aldosterone synthesis and secretion	2	111	97	6813	0.471581
ko05231	Choline metabolism in cancer	2	111	98	6813	0.476945
ko04216	Ferroptosis	1	111	40	6813	0.482614
ko04066	HIF-1 signaling pathway	2	111	100	6813	0.487574
ko04672	Intestinal immune network for IgA production	1	111	41	6813	0.491093
ko04930	Type II diabetes mellitus	1	111	43	6813	0.507641
ko04670	Leukocyte transendothelial migration	2	111	105	6813	0.513558
ko04913	Ovarian steroidogenesis	1	111	45	6813	0.523655
ko04726	Serotonergic synapse	2	111	107	6813	0.52371
ko04979	Cholesterol metabolism	1	111	47	6813	0.539153
ko05332	Graft-versus-host disease	1	111	48	6813	0.546713
ko00330	Arginine and proline metabolism	1	111	48	6813	0.546713
ko04330	Notch signaling pathway	1	111	49	6813	0.554151
ko00280	Valine, leucine and isoleucine degradation	1	111	53	6813	0.582711
ko04722	Neurotrophin signaling pathway	2	111	120	6813	0.5862
ko04144	Endocytosis	4	111	252	6813	0.592566
ko04071	Sphingolipid signaling pathway	2	111	123	6813	0.599744
ko04622	RIG-I-like receptor signaling pathway	1	111	56	6813	0.602934
ko04140	Autophagy - animal	2	111	125	6813	0.608589
ko04550	Signaling pathways regulating pluripotency of stem cells	2	111	128	6813	0.62158
ko04068	FoxO signaling pathway	2	111	129	6813	0.625837
ko04213	Longevity regulating pathway - multiple species	1	111	60	6813	0.628394
ko05205	Proteoglycans in cancer	3	111	198	6813	0.631271
ko05217	Basal cell carcinoma	1	111	61	6813	0.634502
ko04664	Fc epsilon RI signaling pathway	1	111	62	6813	0.640511
ko04137	Mitophagy - animal	1	111	62	6813	0.640511
ko05221	Acute myeloid leukemia	1	111	65	6813	0.657956
ko04918	Thyroid hormone synthesis	1	111	66	6813	0.663582
ko04720	Long-term potentiation	1	111	66	6813	0.663582
ko05203	Viral carcinogenesis	3	111	208	6813	0.664461
ko04810	Regulation of actin cytoskeleton	3	111	209	6813	0.667659
ko04917	Prolactin signaling pathway	1	111	67	6813	0.669117
ko05226	Gastric cancer	2	111	141	6813	0.674077
ko05224	Breast cancer	2	111	141	6813	0.674077
ko05218	Melanoma	1	111	68	6813	0.674561
ko04115	p53 signaling pathway	1	111	69	6813	0.679917
ko04014	Ras signaling pathway	3	111	217	6813	0.692461
ko05100	Bacterial invasion of epithelial cells	1	111	73	6813	0.70048
ko04612	Antigen processing and presentation	1	111	73	6813	0.70048
ko05212	Pancreatic cancer	1	111	75	6813	0.710265
ko04390	Hippo signaling pathway	2	111	152	6813	0.713798
ko04621	NOD-like receptor signaling pathway	2	111	154	6813	0.720574
ko05200	Pathways in cancer	7	111	504	6813	0.723677
ko04727	GABAergic synapse	1	111	80	6813	0.733363
ko04972	Pancreatic secretion	1	111	82	6813	0.742083
ko05032	Morphine addiction	1	111	83	6813	0.746336
ko04012	ErbB signaling pathway	1	111	84	6813	0.75052
ko04666	Fc gamma R-mediated phagocytosis	1	111	85	6813	0.754635
ko04218	Cellular senescence	2	111	166	6813	0.758465
ko04912	GnRH signaling pathway	1	111	86	6813	0.758683
ko05210	Colorectal cancer	1	111	87	6813	0.762665
ko04620	Toll-like receptor signaling pathway	1	111	88	6813	0.766582
ko04713	Circadian entrainment	1	111	89	6813	0.770435
ko05414	Dilated cardiomyopathy (DCM)	1	111	89	6813	0.770435
ko01522	Endocrine resistance	1	111	93	6813	0.785225
ko04064	NF-kappa B signaling pathway	1	111	95	6813	0.792262
ko04070	Phosphatidylinositol signaling system	1	111	96	6813	0.795695
ko05215	Prostate cancer	1	111	96	6813	0.795695
ko04916	Melanogenesis	1	111	97	6813	0.799071
ko05167	Kaposi sarcoma-associated herpesvirus infection	2	111	183	6813	0.804565
ko04660	T cell receptor signaling pathway	1	111	100	6813	0.808871
ko05016	Huntington disease	2	111	186	6813	0.811848
ko05145	Toxoplasmosis	1	111	106	6813	0.827073
ko04915	Estrogen signaling pathway	1	111	110	6813	0.838242
ko04510	Focal adhesion	2	111	198	6813	0.838634
ko04114	Oocyte meiosis	1	111	111	6813	0.840921
ko05169	Epstein-Barr virus infection	2	111	200	6813	0.842751
ko04650	Natural killer cell mediated cytotoxicity	1	111	121	6813	0.865404
ko04611	Platelet activation	1	111	122	6813	0.867636
ko04728	Dopaminergic synapse	1	111	127	6813	0.87826
ko04270	Vascular smooth muscle contraction	1	111	128	6813	0.880281
ko04210	Apoptosis	1	111	130	6813	0.884224
ko05163	Human cytomegalovirus infection	2	111	224	6813	0.885275
ko05166	Human T-cell leukemia virus 1 infection	2	111	226	6813	0.888295
ko03010	Ribosome	1	111	133	6813	0.889899
ko04723	Retrograde endocannabinoid signaling	1	111	137	6813	0.897038
ko05206	MicroRNAs in cancer	1	111	140	6813	0.90209
ko05160	Hepatitis C	1	111	141	6813	0.903718
ko05161	Hepatitis B	1	111	149	6813	0.915817
ko04934	Cushing syndrome	1	111	150	6813	0.917219
ko04141	Protein processing in endoplasmic reticulum	1	111	158	6813	0.927634
ko03013	RNA transport	1	111	160	6813	0.930029
ko05225	Hepatocellular carcinoma	1	111	167	6813	0.937806
ko04020	Calcium signaling pathway	1	111	176	6813	0.946559
ko04015	Rap1 signaling pathway	1	111	201	6813	0.964971
ko05170	Human immunodeficiency virus 1 infection	1	111	205	6813	0.967266
ko05165	Human papillomavirus infection	1	111	327	6813	0.995935
ko05168	Herpes simplex virus 1 infection	1	111	400	6813	0.998855
